# Supplementary material for: Mapping Proteome and Lipidome Changes in Early-Onset Non-Alcoholic Fatty Liver Disease Using Hepatic 3D Spheroids
Source: Cells. 2022 Oct 13;11(20):3216. doi: 10.3390/cells11203216 (PMC9600727; doi:10.3390/cells11203216)
Supplement: Supplementary file 1 [file cells-11-03216-s001.zip]

Archive with 2 entries (2 files):
- 220622_Supplementary data file.xlsx
- Supplementary File S1.pdf
