# Supplementary material for: Mapping Proteome and Lipidome Changes in Early-Onset Non-Alcoholic Fatty Liver Disease Using Hepatic 3D Spheroids
Source: Cells. 2022 Oct 13;11(20):3216. doi: 10.3390/cells11203216 (PMC9600727; doi:10.3390/cells11203216)
Supplement: Supplementary file 1 [file cells-11-03216-s001.zip › 220622_Supplementary data file.xlsx]

## Sheet: Worksheet_Description
This supplementary file contains protein expression data and absolute lipid content in a non-filtered version and a filtered version (used for biological analysis)
Tab name	Short description of content
Table S1-All absolute lipids	Non-filtered absolute lipid concentrations in picomol after Lipid Data Analyzer (LDA2) quantification. Absolute values generated based on known internal standard concentrations and its corresponding intensity of respective lipid class. See https://www.ebi.ac.uk/metabolights/MTBLS3580 for additional information on calculations.
Table S2-Filtered absolut lipid	Filtered version of absolute lipid concentrations in picomol. Filtered by including lipid species only present in all conditions in two out of three replicas and identified in Metabolanalyst by compound name. Table include pmol values before analysis as well as p-value, log2-ratio and fold change calculated in Metaboanalyst. Q-value, log2-ratio and fold change was calculated by comparing for exam…
Table S3-All protein expressed	List of all proteins identified/quantified in label-free proteomics experiment before any filtering obtained after MaxQuant search. Data is not log2-transformed.
Table S4-Filtered protein expressed	List of proteins identified/quantified in label-free proteomics experiment after filtering. Filtering included only proteins found in two out of three replicas of any condition. Possible contaminants, proteins only identified by site and proteins matched in decoy database was excluded. Data was log2-transformed and proteins with less than two unique peptides used for identifications was also expc…

## Sheet: Table S1-All absolute lipids 
Lipid species	A1	A2	A3	D1	D2	D3	E1	E2	E3	F1	F2	F3	G1	G2	G3	H1	H2	H3	I1	I2	I3
	Control Day 0	Control Day 0	Control Day 0	Control Day 2	Control Day 2	Control Day 2	FA Day 2	FA Day 2	FA Day 2	Control Day 4	Control Day 4	Control Day 4	FA Day 4	FA Day 4	FA Day 4	Control Day 7	Control Day 7	Control Day 7	FA Day 7	FA Day 7	FA Day 7
Cer 2:0	0	0	0	6.2245	0	0	0	0	0	21.6388	3.18114	0	0	0	0	6.92221	0	0	0	0	0
Cer 3:0	10.5011	0	6.81621	7.37425	0	7.66809	0	0	0	4.49081	6.55779	0	0	0	9.91962	7.61175	0	0	6.19588	8.54129	0
Cer 4:0	279.22	195.99	180.822	260.526	248.04	216.22	440.857	217.641	211.672	336.798	134.504	298.335	296.345	242.881	162.412	320.081	125.924	219.755	194.723	248.43	208.379
Cer 5:0	6.44636	4.49342	0	3.74228	5.80966	2.83265	8.98639	3.30353	4.95834	8.04272	0	6.05656	5.53733	5.42713	0	5.54535	2.8608	5.43019	5.04237	4.75935	6.05448
Cer 6:0	0	0	0	19.6715	23.3608	11.6714	23.9145	13.9449	0	30.0231	34.2993	47.5419	23.1489	21.7554	32.2718	45.2579	19.3845	0	30.7401	26.7587	29.4887
Cer 6:1	5.20058	3.50818	2.90871	0	0	0	0	0	0	0	0	0	0	0	0	0	0	0	0	0	0
Cer 7:0	15.1374	0	4.79751	11.9176	9.17823	5.94237	17.52	8.70745	9.242	12.2246	4.38204	11.1544	9.06986	7.94395	6.78761	0	5.06996	7.54943	6.02107	6.75409	9.37877
Cer 7:1	162.769	96.3921	90.6118	125.922	107.883	104.932	243.881	119.92	123.295	163.964	66.4637	162.952	145.853	129.029	85.4625	181.063	79.2223	133.559	107.596	146.865	128.278
Cer 8:0	0	0	0	3.4063	3.68469	0	3.41459	2.28738	0	5.78523	7.6758	8.30038	9.40624	2.77444	5.4225	7.63107	3.05545	0	8.68582	5.38953	6.01226
Cer 9:1	4.42059	0	0	0	0	1.83614	0	0	0	0	0	0	0	3.4357	4.6664	0	0	0	0	0	0
Cer 10:0	0	0	0	0	0	0	0	0	0	0	3.07069	3.64573	0	0	2.95401	3.92794	0	0	3.47029	0	3.12899
Cer 10:1	0	0	0	0	3.81153	0	3.88691	2.33254	6.15364	6.07331	7.09582	9.82261	9.07829	3.9502	7.3427	6.8083	4.07937	0	14.1802	11.2975	10.599
Cer 11:0	33.9899	38.4254	27.8482	36.0235	68.9407	52.9281	22.2316	29.067	11.2772	59.6858	21.5136	41.1191	29.5815	12.9021	28.1882	84.2937	43.2097	34.548	65.7463	56.0935	49.3396
Cer 11:1	0	0	7.19214	5.43253	0	0	0	0	0	0	0	0	0	0	0	0	0	0	0	0	0
Cer 12:0	23.0393	14.8165	16.5732	32.0883	30.8961	26.1957	31.5957	27.0879	12.6153	28.5999	33.3903	56.6333	43.872	22.2532	43.2345	43.4615	20.97	18.7444	37.6322	31.9502	29.9117
Cer 13:0	12.6762	9.5207	7.55407	10.5078	10.7656	9.77406	10.1499	8.72089	5.12772	15.3544	14.0413	17.3455	16.0725	9.61353	16.2794	18.0245	10.1147	6.68945	15.3402	20.0697	16.739
Cer 14:0	160.733	113.082	114.329	0	0	0	0	2.55096	0	2.85917	0	0	0	2.22611	5.54627	0	0	0	0	0	2.77369
Cer 14:1	11.2859	6.40993	8.07655	0	0	0	0	0	0	0	3.93185	0	0	0	0	0	0	0	0	0	0
Cer 14:3	0	37.6588	41.4056	26.9985	52.6904	0	25.3637	0	18.4739	29.1788	25.7451	59.9816	0	10.9881	0	35.3271	19.3004	25.366	32.1763	70.8365	53.3324
Cer 15:0	126.536	78.3106	93.3005	95.4073	109.263	67.1181	96.8402	69.9778	35.2415	96.632	107.185	149.644	158.195	81.911	128.207	145.115	76.4423	68.5648	117.26	128.425	113.528
Cer 15:1	0	0	0	0	0	0	0	0	0	0	0	0	0	2.62287	4.56103	0	2.99977	0	0	0	0
Cer 15:3	34.1265	38.2494	21.3728	0	0	3.72429	0	0	0	0	0	0	0	0	0	0	0	0	0	0	0
Cer 16:0	16.6837	0	0	0	0	0	0	0	33.3023	0	0	0	0	0	0	0	0	53.4593	0	0	0
Cer 16:1	4.54507	0	2.96104	143.627	124.077	83.3029	173.288	101.62	90.7163	131.772	148.018	206.456	260.333	126.29	216.506	165.591	102.758	194.959	141.828	154.528	123.683
Cer 16:2	4.40449	6.15849	4.32224	4.16768	5.91288	4.53667	6.58488	6.0105	0	5.27495	6.74942	8.95962	10.1782	4.75003	6.46213	6.7974	3.33954	0	7.92704	10.3346	7.47204
Cer 16:3	8.40671	8.45189	5.63304	9.44713	8.13114	9.22453	10.192	9.7347	0	6.13513	7.20807	13.1263	17.8832	9.78921	11.3972	13.5109	4.81801	5.73929	17.0238	17.4794	8.93947
Cer 17:0	232.137	186.939	199.147	232.759	249.962	190.526	264.707	195.142	218.274	228.062	243.902	347.278	340.018	162.474	235.066	290.797	145.926	285.762	224.244	204.877	236.797
Cer 17:3	13.6911	7.48338	9.54024	8.78061	11.5428	6.09645	10.3264	5.78682	0	9.17303	10.8664	17.7275	19.1005	10.6794	13.9667	14.8485	8.85402	11.8369	15.6852	12.3309	15.9103
Cer 17:4	5.64698	0	3.56855	4.11065	6.12109	0	3.29148	0	0	6.56135	5.9578	8.2664	6.71458	3.38672	7.13069	7.64516	3.19814	0	5.04627	4.95653	5.57925
Cer 18:0	0	0	0	0	0	0	0	0	0	0	0	0	0	0	0	0	0	59.3335	0	0	0
Cer 18:1	24.6829	19.0866	20.9625	26.3329	24.9585	22.5018	35.002	21.7497	25.7791	25.4676	27.2044	38.483	42.7321	19.8864	33.4878	37.3219	16.6268	48.589	35.1334	34.0337	31.1298
Cer 18:2	124.885	106.024	103.395	141.706	143.911	136.257	155.891	118.876	46.3859	166.859	190.682	280.035	245.068	129.818	198.663	218.442	119.585	64.4712	150.303	189.504	129.679
Cer 18:3	18.6743	25.5202	17.1488	18.6915	16.6316	27.063	20.0182	20.3353	6.73584	17.5758	21.269	23.0909	34.8262	16.0636	22.8488	31.0297	15.1801	9.57174	29.554	40.9603	20.3554
Cer 18:6	3.84859	2.15021	0	0	0	2.62077	0	0	0	0	0	4.36023	7.87818	0	4.69122	0	0	0	0	0	3.53122
Cer 19:0	0	0	0	14.4567	15.9863	8.91611	13.2656	10.5806	26.9425	16.0591	17.3021	25.7738	23.9325	10.5378	19.0006	11.9135	0	0	0	0	0
Cer 19:1	0	0	0	0	0	0	0	0	0	3.86789	0	0	0	0	0	0	2.84431	0	0	0	0
Cer 19:3	332.922	400.817	252.649	286.541	242.033	375.939	314.476	254.475	249.538	223.268	281.857	343.375	379.985	231.309	283.229	368.625	186.049	300.044	275.82	329.773	287.715
Cer 19:5	9.59014	9.06062	8.23245	7.81828	12.7785	15.384	6.45011	5.57926	6.53699	0	0	0	0	0	0	9.90231	5.53163	8.47731	7.93528	19.0652	16.0575
Cer 19:6	6.02699	5.79352	4.48206	6.63635	8.51396	11.5327	9.58789	4.4946	4.20513	3.93168	6.41871	6.73227	9.16388	2.49368	6.19853	6.55639	3.98041	4.96315	4.72022	8.2317	9.29039
Cer 20:0	0	0	0	0	0	0	0	0	41.3438	0	0	0	0	0	0	0	0	72.9717	0	0	0
Cer 20:1	25.4842	19.6247	0	24.966	38.456	22.1576	23.5922	28.5041	29.5868	28.369	0	62.9639	179.282	30.1906	37.4708	31.0722	32.9041	30.2049	26.1364	33.8415	20.3192
Cer 20:2	0	0	0	356.706	357.317	259.021	353.348	268.263	89.4456	390.82	445.208	615.547	650.619	317.729	520.329	518.729	277.434	148.221	365.518	425.558	315.262
Cer 20:3	0	0	0	84.7162	91.5235	79.4946	81.9726	72.9883	42.7452	77.6429	98.4637	140.077	136.29	84.2257	104.283	135.109	75.0631	53.82	114.285	124.161	83.7684
Cer 21:0	0	0	0	21.5737	19.4903	0	22.2648	12.6172	18.2188	18.6685	22.3546	40.4412	28.2229	14.7554	23.4676	19.6687	10.3046	26.7614	14.65	23.8201	15.9633
Cer 21:1	0	0	0	10.6514	13.0252	5.98204	11.858	9.07609	7.21846	12.1453	14.1445	16.8758	19.1996	8.31898	17.8782	15.8534	7.92766	0	9.9907	11.2628	9.75587
Cer 21:6	0	0	9.72975	11.2089	0	18.2182	10.1879	6.96897	0	0	0	0	0	0	15.4681	0	0	0	8.51987	25.5949	20.3035
Cer 22:0	0	6.97709	0	0	0	0	0	0	0	0	0	0	0	0	0	0	0	0	0	0	0
Cer 22:1	0	0	0	0	5.11448	0	0	4.11628	5.70702	5.80182	0	0	9.22066	0	0	0	0	39.9711	0	0	0
Cer 22:2	58.3081	29.6669	36.4859	4.51151	35.8345	26.8969	42.7849	2.20144	0	4.80468	4.57335	53.0167	46.572	0	32.753	27.2587	24.5345	0	21.8584	4.1954	0
Cer 22:3	0	0	0	20.958	21.9043	15.18	24.6298	16.7268	5.28694	22.0838	26.1207	33.1647	33.1097	17.0112	26.7651	21.9981	12.3416	8.90888	20.8601	21.2979	18.0505
Cer 22:4	0	0	0	19.7173	0	0	13.9121	14.4241	0	16.5452	22.7047	0	0	6.73755	12.3707	0	0	0	0	5.25687	0
Cer 22:5	0	0	0	4.28102	0	0	6.88432	0	0	0	10.0367	0	0	0	0	0	0	4.54186	0	0	0
Cer 23:0	0	0	0	246.748	268.862	155.355	288.158	170.799	218.19	287.655	310.484	434.646	408.352	223.431	361.026	344.263	166.848	314.862	271.989	273.861	245.773
Cer 23:1	0	0	0	47.4013	47.9556	27.2862	52.6066	33.1735	40.3116	53.8878	60.8941	76.2884	85.5899	40.7578	71.4776	0	0	0	0	0	9.57655
Cer 23:2	0	0	0	28.3331	28.7844	18.1127	33.1706	21.4564	28.2803	28.9992	38.292	54.5413	49.0824	23.5972	45.1478	40.897	22.6485	36.5305	29.671	33.6827	37.5563
Cer 23:6	0	0	0	7.00829	7.45947	5.91061	8.2996	4.78324	0	7.86846	7.86418	14.1829	13.2334	7.8515	13.6861	11.7379	6.60598	0	7.65917	7.85651	6.42639
Cer 24:0	2820.75	1985.85	2081.07	2599.11	2952.65	1743.51	2794	1809.17	2678.85	2811.85	3281.4	4295.94	4611.17	2300.69	3431.96	3456.23	1737.09	3496.31	2805.3	2932.7	2683.55
Cer 24:1	0	0	0	0	0	0	0	0	24.9431	143.595	160.813	238.89	205.908	0	179.976	0	0	200.622	0	0	0
Cer 24:2	0	0	0	19.2874	21.8046	22.1985	19.7016	17.9057	15.9691	12.6659	20.5014	20.4817	30.5773	18.0534	18.0962	19.1756	10.6523	20.4017	18.7962	18.0548	18.6948
Cer 24:3	16.1492	7.42516	10.8596	29.8811	37.535	11.6365	18.4224	24.9246	0	23.9159	42.7259	64.558	23.9188	10.5802	27.3227	4.69205	14.2595	0	21.6424	18.1948	16.6307
Cer 24:4	0	0	0	0	0	0	6.2959	0	0	175.879	186.338	257.732	226.744	146.33	185.032	218.938	134.919	104.979	177.331	189.271	170.578
Cer 24:5	0	0	0	4.13099	4.00631	0	0	2.29708	0	6.44509	4.57899	7.00615	7.09111	0	3.19428	0	2.51278	0	0	4.29992	0
Cer 25:0	25.984	0	0	21.1933	0	0	27.3932	52.4244	0	0	0	0	29.7969	0	0	0	0	47.206	0	0	0
Cer 25:1	24.0267	19.6414	0	7.35724	0	3.50488	0	4.80446	0	5.00742	0	0	10.3349	0	9.88201	0	0	0	0	4.42608	6.60649
Cer 25:2	0	0	0	16.6777	16.7236	8.03212	11.134	9.71611	9.25756	14.6947	0	0	0	0	0	0	0	0	0	0	0
Cer 25:3	0	0	0	51.7961	53.7818	37.6186	66.9255	39.3774	48.3164	59.8234	61.7141	87.44	89.3	51.3307	81.1222	68.7913	36.3925	74.1277	59.7831	58.6029	54.5035
Cer 25:4	0	0	0	73.7894	74.3427	46.6218	65.142	43.6291	40.975	63.4901	71.072	104.239	103.257	57.6808	79.7461	96.745	56.0581	62.7362	89.2927	93.1202	71.8446
Cer 25:6	6.00388	0	0	0	0	1.73999	0	0	0	2.43477	0	5.10983	0	0	3.89747	0	2.31455	0	0	0	3.77928
Cer 26:0	159.026	83.9431	111.857	126.317	142.684	80.6169	145.712	94.3344	163.569	140.464	154.529	216.748	218.902	116.239	175.179	155.106	86.0791	254.58	116.58	110.342	120.474
Cer 26:1	66.24	57.6586	46.0437	3.76684	5.45224	2.75749	0	0	0	0	0	0	0	0	4.14038	4.81249	0	0	0	0	0
Cer 26:2	33.5324	18.8568	14.8704	22.5383	25.8531	17.6299	18.2674	25.8497	430.062	29.3193	25.3237	40.148	26.4074	25.3166	20.7257	24.4228	11.3366	68.5932	16.4751	170.159	26.7101
Cer 26:3	408.926	339.044	320.977	421.524	451.037	296.791	515.248	324.788	389.755	0	0	0	0	23.678	0	580.588	310.402	544.532	482.272	563.153	441.429
Cer 26:4	740.408	419.182	448.286	689.104	766.33	481.673	796.401	534.241	530.518	0	0	0	0	0	0	0	0	0	0	0	0
Cer 26:5	0	0	0	58.7314	62.5513	42.3315	69.3374	41.8556	29.755	53.2696	61.6719	87.7777	84.4881	41.7792	76.3439	88.6135	40.0423	30.196	48.5614	56.5379	47.3675
Cer 26:6	0	0	0	0	3.91905	0	0	0	0	3.99535	5.14135	5.54714	0	0	4.04361	3.70248	2.51296	0	0	0	0
Cer 27:0	3.78215	0	0	0	0	0	0	0	0	2.96017	0	3.96115	0	0	3.54393	0	0	0	0	0	0
Cer 27:1	19.0315	13.9513	6.70206	12.5715	10.4157	18.5695	12.8524	4.47043	5.68742	8.07911	0	13.1262	7.65419	3.68785	15.5091	13.2505	7.19234	20.0067	13.2821	8.45518	6.67396
Cer 27:2	7.63433	3.67462	5.00977	4.30237	7.49157	5.28031	0	4.10791	8.1007	7.5072	7.98718	10.1825	11.6111	3.99461	11.436	10.1415	0	0	0	0	0
Cer 27:3	25.8695	0	0	22.215	25.1477	0	27.7146	17.7202	0	20.7454	24.9002	41.153	46.5306	23.4046	32.8215	32.6926	18.5802	0	26.7804	23.6768	26.3084
Cer 27:4	0	0	0	10.4578	0	0	0	0	0	15.4856	19.9253	29.9717	29.5581	28.1648	19.4884	0	0	0	0	0	0
Cer 27:5	0	0	0	20.4576	18.1373	11.3339	15.2704	8.5017	10.3293	18.6604	21.9234	28.3975	24.761	10.3152	19.5084	31.5289	14.8876	0	17.6783	19.2484	21.0499
Cer 27:6	0	0	0	0	6.2154	4.5851	6.79796	4.0845	0	14.2067	0	0	0	0	0	6.31913	14.3268	0	0	0	4.68769
Cer 28:0	4.61618	3.01009	0	0	0	0	0	0	0	0	0	0	0	0	0	0	1.7895	5.46628	0	0	0
Cer 28:1	36.6889	25.97	10.913	20.6204	13.8569	28.7852	18.0512	9.41515	9.53814	12.601	6.03974	20.3128	11.0837	7.97564	23.4082	16.0021	10.7854	8.4993	10.2736	14.5506	9.7416
Cer 28:2	9.6154	4.82343	4.59285	0	0	0	0	0	8.15346	0	0	0	0	0	0	0	0	0	10.641	4.39048	3.46054
Cer 28:3	25.8413	15.111	17.8563	24.7447	26.9564	16.7652	30.4168	18.3181	32.9104	29.2447	33.0364	41.0236	46.363	24.2316	37.5162	35.7249	18.2246	60.5672	27.0994	24.6225	28.6971
Cer 28:4	0	0	8.53496	0	14.4004	0	10.8891	10.0765	10.4409	12.6731	11.3691	7.29846	15.7161	6.54638	0	0	9.25518	11.5258	0	0	7.61951
Cer 28:5	0	0	0	8.47303	7.03353	4.64721	7.11001	4.99264	0	3.97925	5.16546	5.18451	5.65045	3.21741	5.95159	0	0	0	3.70784	0	0
Cer 28:6	8.01288	9.21646	8.31375	8.11621	7.22874	6.6173	10.895	6.26404	6.83957	5.66219	0	0	12.5804	4.93743	5.30909	0	0	6.22983	5.91092	5.65814	4.76269
Cer 29:0	5.91286	4.75018	0	0	0	4.46556	0	0	0	0	0	0	0	0	4.93125	0	2.01753	0	0	0	0
Cer 29:1	10.7124	9.21306	3.2205	6.37024	4.57857	10.0144	5.61494	3.06579	0	3.98409	0	5.82389	0	0	8.44316	4.5046	3.67488	0	0	4.71754	0
Cer 29:3	16.6726	3.06185	0	0	0	0	3.09424	2.7899	0	0	0	0	0	2.46209	0	0	1.85576	0	0	0	0
Cer 29:4	0	0	0	0	6.11927	0	11.2346	3.35724	0	9.00764	0	4.87175	7.83352	0	0	7.83931	0	0	5.51989	0	5.3683
Cer 29:5	92.9683	52.7864	62.371	0	7.24933	0	0	0	0	0	7.38267	0	0	0	0	108.311	61.2272	21.2782	68.2837	85.1428	64.3448
Cer 29:6	71.4524	30.8138	38.7649	45.507	56.3375	37.7739	53.3366	24.9056	15.9092	48.3509	46.9549	63.8628	66.9147	38.5236	54.1335	66.8786	36.4057	0	46.9297	61.5108	54.0949
Cer 30:0	0	0	0	3.92169	0	0	0	0	0	4.90493	4.28428	6.59198	7.33988	0	4.99556	6.98046	3.86883	0	4.8061	6.48185	5.80233
Cer 30:1	21.2052	16.4907	6.09447	11.9977	9.59018	17.4064	10.0148	5.52748	5.89677	7.85751	4.48729	10.8353	6.06285	5.00513	17.4418	9.36032	7.86869	0	5.97356	9.87729	5.05216
Cer 30:3	0	4.4988	0	0	0	0	7.43117	0	0	0	0	0	0	0	4.90951	0	0	0	0	0	0
Cer 30:4	3.52964	2.83748	0	0	4.75425	2.96849	4.3174	3.39757	5.03894	3.35235	0	6.51288	6.43059	3.58893	5.16036	4.94663	0	7.29823	5.47895	4.31565	4.63069
Cer 30:5	0	0	0	0	0	0	0	0	8.2276	0	0	0	21.3515	0	13.6374	0	0	0	3.59768	4.40222	0
Cer 30:6	0	0	0	0	0	0	0	9.60018	6.36993	9.71766	0	0	5.81385	0	8.20491	0	3.59963	0	0	0	0
DG 20:1	20.0726	13.1617	20.4126	16.1026	36.4918	53.6407	19.9812	14.6893	24.7965	0	0	0	0	0	0	19.2784	16.1802	21.7868	20.0844	74.6695	62.6761
DG 20:2	0	0	0	10.1468	6.5024	32.6502	21.0678	44.5171	17.0973	9.53342	13.7513	21.7864	18.7553	13.202	20.1956	22.9876	19.5742	14.5234	20.5196	45.2238	24.764
DG 20:3	0	0	0	0	10.0849	16.7372	12.8933	16.2738	0	0	9.00895	12.446	15.2995	20.1225	12.0248	13.3739	0	0	11.9511	0	14.5337
DG 21:0	4.25762	4.50781	0	0	0	4.02569	0	0	0	5.16619	0	4.64483	0	0	7.10981	0	6.26457	0	0	0	0
DG 21:1	9.97047	11.291	7.79962	9.39391	15.2349	10.9502	13.9688	16.2464	7.54379	8.98904	13.8483	17.2408	17.76	15.5305	14.0689	15.9166	15.8303	10.6594	15.8575	9.04753	21.8942
DG 21:2	0	0	0	0	7.16896	0	0	0	0	0	0	0	0	0	0	0	0	0	12.5182	5.92388	0
DG 21:3	0	0	0	63.0407	69.6999	47.6808	56.8712	43.9814	36.749	64.6372	25.3281	42.8589	93.2306	65.8628	64.1336	65.6804	52.5661	30.9052	50.0667	52.1409	41.331
DG 22:0	0	0	0	0	0	0	0	0	0	0	0	0	0	16.3626	13.0199	69.7574	0	0	72.0195	0	0
DG 22:1	0	0	0	185.134	234.971	166.169	300.346	333.075	180.003	237.429	175.494	158.012	230.976	195.923	223.269	181.001	192.19	220.56	158.673	170.413	226.181
DG 22:2	0	0	4.14051	0	0	5.73928	0	0	24.3452	0	0	0	0	0	0	7.95239	0	0	0	0	0
DG 22:3	0	0	0	0	5.8822	6.60374	6.51308	0	6.6656	0	8.34151	5.96076	0	0	10.0982	8.8082	10.9461	0	5.69829	5.16767	0
DG 23:0	0	0	0	0	0	4.8558	0	0	0	0	0	0	0	0	5.58961	0	0	0	0	0	0
DG 23:2	5.99692	6.35897	4.36312	5.53578	0	0	5.39023	6.2441	0	12.176	7.50327	0	8.68772	0	11.0525	9.75592	15.3865	0	7.63967	6.37717	8.3696
DG 24:3	8.25333	7.41368	5.49107	8.41908	9.46169	8.28549	8.23158	9.83856	6.60746	9.19056	6.04417	5.64748	9.45622	8.76604	8.52435	7.62669	8.39825	0	5.2709	5.50666	8.41153
DG 25:0	6.10733	6.61796	0	0	0	6.22361	0	7.34814	0	0	0	4.72399	10.4728	0	0	0	5.36783	0	0	0	0
DG 25:1	4.71108	4.46686	3.92838	0	0	8.57184	7.62051	0	0	5.05685	0	0	0	0	0	0	0	0	0	5.4599	8.00881
DG 25:2	14.4845	0	10.1788	0	0	0	0	0	0	16.5984	5.4708	0	0	0	0	12.7247	9.3847	32.2649	8.17555	14.1413	21.7217
DG 25:3	0	0	5.04382	0	0	0	0	0	0	5.23435	0	0	0	0	0	0	0	0	4.40639	0	0
DG 26:0	10.4631	11.0574	6.40378	0	0	0	0	0	0	0	0	0	0	0	0	0	0	0	0	0	0
DG 26:1	0	8.62647	6.98419	6.41873	0	0	0	12.1945	0	0	0	0	0	0	9.47551	0	7.62056	8.0731	0	0	0
DG 27:0	0	0	0	0	0	0	0	0	0	6.05402	10.0905	0	16.1731	15.5629	0	0	0	0	0	0	0
DG 27:2	5.7677	5.04728	3.19194	0	0	0	0	0	0	0	0	0	0	0	5.11215	0	0	0	0	0	13.5242
DG 27:3	6.09518	6.60428	0	0	0	0	0	7.40276	0	0	0	5.12228	10.0792	0	0	0	5.10515	0	0	0	0
DG 28:0	24.7934	18.9752	13.5417	7.18531	0	18.1949	0	21.8813	41.6894	5.07985	7.4764	4.86566	11.7306	9.12793	6.54579	0	6.42705	39.9465	9.04118	0	0
DG 28:2	5.33703	6.11226	5.57134	8.91469	9.33752	14.8597	9.44988	11.1428	5.99797	7.58028	7.2623	7.32783	13.8114	10.0649	14.5197	11.5481	10.2419	9.23271	7.76111	11.5275	20.2407
DG 28:3	10.4743	11.0155	6.23859	0	0	0	0	0	0	0	0	0	0	0	0	0	0	0	0	0	0
DG 29:0	5.3932	5.18143	0	7.8771	12.6025	9.11531	0	8.27587	0	5.82534	0	0	0	0	5.65408	9.75153	11.8092	0	6.884	3.98449	9.109
DG 29:1	0	5.30999	0	7.55324	0	0	0	0	6.86397	0	0	0	9.75572	0	0	4.44807	0	0	0	0	0
DG 29:2	3.90365	3.43415	4.60245	0	0	3.50121	0	0	0	4.29599	0	0	0	0	7.75713	0	0	6.56031	6.37455	17.9521	23.088
DG 29:3	0	0	0	0	7.37412	6.20101	16.6835	9.36313	0	0	0	0	7.6413	0	0	0	0	0	0	0	0
DG 30:1	65.7774	35.1624	35.3419	47.7778	30.8575	67.294	43.3051	90.0191	87.5954	37.4926	61.4963	44.0481	43.7027	54.9681	44.7821	36.8313	67.2195	80.8017	33.2013	18.2447	30.9991
DG 30:2	12.345	5.65219	7.73077	0	0	0	4.91959	0	0	0	0	0	0	0	10.2318	0	0	0	0	0	0
DG 30:3	7.02944	9.60591	5.15047	7.52154	8.84203	13.3027	8.99958	13.8921	9.54241	6.44671	3.94369	5.93142	0	0	7.3164	7.2226	8.69594	0	0	6.44353	14.2279
DG 31:1	26.0593	27.1166	24.7965	0	0	0	0	0	6.71302	0	0	0	13.082	0	0	5.89036	0	0	0	0	10.0737
DG 31:2	12.7225	0	0	6.59289	0	0	0	0	0	13.9419	0	6.27509	14.1211	0	0	13.1841	0	0	6.10307	0	0
DG 31:3	14.6607	11.4605	15.173	12.2497	13.28	26.2997	11.27	18.1448	17.5335	12.918	12.9755	9.85138	21.2862	8.60455	21.7305	10.7224	28.6827	8.75713	7.33782	12.4063	17.342
DG 31:4	5.79821	0	0	0	0	0	0	0	0	5.36441	5.31039	0	0	0	8.91143	6.64123	6.82255	6.49932	5.23868	0	6.91415
DG 32:0	551.675	481.408	342.949	384.96	414.142	529.155	495.593	695.596	1034.68	367.119	481.275	392.966	583.67	665.768	565.833	359.87	527.249	1436.99	298.222	280.736	427.04
DG 32:1	0	0	0	924.856	933.502	1477.65	1369.5	1983.95	1844.21	1126.73	1570.32	1347.46	1779.64	1949.23	1766.02	1120.15	1710.57	1683.17	946.626	722.992	1262.54
DG 32:2	152.051	112.694	141.54	249.755	181.303	353.068	262.999	346.278	299.011	250.68	336.94	259.544	301.262	318.109	324.049	259.787	347.281	269.693	164.45	112.473	254.705
DG 32:3	0	0	0	0	10.487	7.29456	0	0	0	4.33384	0	0	0	0	0	0	0	0	0	5.38094	0
DG 32:4	7.17475	6.37126	5.32103	8.3359	11.1765	18.4102	7.79416	8.00142	6.67198	9.29091	8.37354	9.3693	12.0522	11.3595	16.2424	10.6357	13.8196	9.64651	8.00599	6.87307	10.1526
DG 32:5	0	0	0	0	0	4.39029	0	0	0	0	4.60791	0	0	0	4.9167	0	0	0	0	0	0
DG 32:6	6.87099	9.49978	5.14507	7.28549	8.76736	13.1703	8.96658	13.8598	9.52903	6.45619	0	5.9245	8.19772	0	7.34579	7.20702	8.94402	0	0	6.45001	14.227
DG 33:0	0	0	7.14104	0	0	0	7.5005	0	0	6.56001	0	10.3576	12.3409	0	7.56691	0	0	0	5.91883	0	0
DG 33:1	0	0	0	0	0	0	0	0	120.084	95.3878	158.549	128.471	181.638	186.228	167.244	141.222	273.295	214.93	155.395	119.432	152.069
DG 33:2	0	0	0	25.149	32.2899	35.8131	31.699	46.2895	23.3929	0	0	0	0	8.38732	0	0	0	0	0	0	0
DG 33:3	0	0	0	0	0	6.56473	0	0	0	10.2308	0	11.179	12.68	0	0	14.6782	25.4467	22.6216	17.9207	0	19.4082
DG 33:4	0	15.0381	13.6444	0	0	0	0	0	0	0	0	0	0	8.35946	0	0	0	0	0	0	8.75472
DG 33:5	0	16.1468	0	0	0	0	0	0	0	0	0	0	0	0	0	0	0	0	0	0	0
DG 33:6	14.5727	11.5336	15.2247	12.1289	13.28	26.4378	10.9663	18.1884	17.464	13.1102	12.9801	10.0133	21.308	8.79546	21.9361	10.7436	28.6182	8.74462	7.50451	12.5165	17.9339
DG 34:0	218.994	171.505	146.653	141.785	165.334	155.369	160.409	227.899	431.395	167.297	178.131	154.728	244.622	218.189	217.214	167.424	229.887	766.557	137.369	104.933	201.603
DG 34:1	0	0	0	2788.5	2768.92	3016.31	4474.96	5767.13	5447.08	3083.95	4005.29	3557.92	6249.14	5895.35	5984.62	3475.29	4359.53	7310	3064.39	2454.27	3989.16
DG 34:2	2476.25	1515.96	1664.55	2131.8	2184.48	2771.79	2919.04	3843.1	2601.62	2548.42	3188.7	2709.51	4007.98	3664.39	3685.92	2518.94	3438.82	3611.8	2140.95	1618.39	2731.84
DG 34:3	0	0	0	44.3409	47.8498	53.7611	51.7793	80.0806	24.9236	55.6301	77.9234	63.9555	78.4098	80.6987	90.917	70.7694	102.65	34.6565	54.4268	41.3224	58.821
DG 34:4	479.729	433.09	392.654	381.679	394.262	704.006	566.87	945.725	694.845	454.471	654.076	493.062	645.172	800.954	752.224	0	9.47355	0	0	0	0
DG 34:5	76.8909	65.8535	53.3796	64.3869	65.3631	109.628	83.0441	134.393	84.3235	67.2795	103.438	78.586	88.537	89.3037	89.2033	85.877	116.155	85.302	47.7673	40.4578	69.2838
DG 34:6	0	0	0	0	10.7978	7.08328	0	0	0	4.36386	0	0	0	0	0	0	0	0	0	5.61355	0
DG 34:7	0	0	0	115.695	141.493	105.672	92.0095	160.251	90.1292	0	0	0	0	0	0	0	0	0	0	0	0
DG 34:8	4.83188	5.84608	6.03853	9.13649	7.20335	12.7659	7.76912	9.14371	0	17.2925	7.48758	10.6034	9.6258	9.23769	20.3585	19.7829	23.0212	0	10.4464	9.6234	18.9614
DG 35:0	51.6799	0	0	0	0	0	0	71.9932	72.8406	0	84.3079	0	0	104.423	0	0	84.0364	65.8875	104.89	0	0
DG 35:1	0	0	0	0	28.6346	0	0	10.3361	0	15.986	0	51.6366	0	22.1034	38.243	0	40.6299	0	32.5197	0	0
DG 35:2	0	0	0	0	0	6.14306	0	0	0	0	0	0	0	0	0	0	0	0	7.97941	4.78279	0
DG 35:3	0	0	0	0	0	0	0	5.52706	0	0	0	0	0	0	0	0	0	0	0	0	0
DG 35:4	0	0	0	62.0592	66.4089	77.4366	72.3278	113.94	89.311	0	80.3517	73.8486	121.464	99.0695	95.5803	95.3216	160.327	119.615	78.9245	63.9845	116.543
DG 35:5	0	3.672	0	0	0	0	9.54353	0	7.82352	0	0	0	0	8.04561	0	18.8318	24.3921	18.4475	11.6038	9.78726	16.9112
DG 35:6	0	0	0	0	0	6.49911	0	0	0	39.471	55.6631	34.1474	64.4673	57.0217	0	0	53.8182	41.729	35.7576	26.3816	0
DG 35:7	0	126.198	0	107.506	169.378	280.578	109.21	148.105	107.385	0	0	0	0	0	65.8038	0	0	0	0	0	0
DG 36:0	0	0	0	27.3625	37.1057	25.8175	36.9485	46.9987	34.1365	31.5216	40.7262	40.2334	48.2391	41.2294	41.1664	36.5441	43.1723	0	24.2993	18.2952	32.9075
DG 36:1	0	0	0	204.485	206.788	0	198.999	0	0	0	0	0	0	0	0	0	0	0	67.0384	0	0
DG 36:2	0	0	0	156.724	173.44	130.621	0	185.68	100.714	0	200.596	0	229.908	0	251.458	0	214.846	0	141.77	122.198	203.634
DG 36:3	36.8778	26.3345	20.0914	36.4608	33.3708	29.284	35.3371	49.9066	23.3145	41.1027	53.6192	49.0116	71.9516	64.1068	70.7642	42.5408	53.0757	31.0715	35.3796	29.5269	47.8081
DG 36:4	9.86866	3.46431	5.6948	0	6.6076	0	0	7.82891	0	0	8.73884	8.36875	11.9644	0	0	0	0	0	0	0	0
DG 36:5	62.2934	65.7309	45.0542	60.2756	51.4216	84.4177	66.8597	83.2838	47.2735	52.8467	56.779	59.0892	74.6916	71.7594	71.9671	61.7254	95.938	44.2766	61.2004	38.3429	78.2281
DG 36:6	73.6886	55.9947	51.4979	85.1426	84.0749	129.752	103.861	154.42	104.857	95.5197	134.617	111.225	137.335	149.508	123.549	106.705	145.356	87.631	65.7108	62.4051	80.0073
DG 36:7	0	8.49677	6.72639	9.01708	6.53069	8.70792	8.80467	8.28662	0	11.3964	6.85665	8.64414	13.3021	15.176	15.7727	14.3686	22.1564	0	8.66081	5.7931	12.8119
DG 36:8	6.17462	5.34713	4.3014	0	0	0	11.1669	0	0	9.90566	9.83709	12.8004	9.98415	0	10.2253	0	0	0	0	0	0
DG 37:0	13.6374	0	9.504	12.243	14.3578	9.54343	13.1728	13.4335	0	13.5895	16.1977	15.9962	19.8364	19.4717	21.222	17.736	18.3407	8.96092	12.488	0	19.6492
DG 37:1	7.18117	0	0	8.32345	10.4091	0	8.10402	0	0	10.0327	9.5565	9.82378	15.033	14.3245	13.5196	8.64799	13.2378	0	11.7139	10.5605	14.1434
DG 37:2	0	0	0	26.4384	36.705	33.426	46.3007	56.3298	39.3424	31.4099	33.7737	36.4724	66.6199	56.6794	58.8537	35.5793	45.6425	79.279	31.6965	23.8772	41.681
DG 37:3	26.2381	20.0007	18.6735	21.5945	27.111	23.7418	23.8518	40.4427	27.16	26.8161	29.8878	29.3594	30.391	53.1726	40.9839	12.5563	13.0113	12.3569	0	6.7195	0
DG 37:4	0	0	0	34.0281	40.2132	29.3958	47.6258	50.2711	26.8659	40.4927	55.9457	41.4622	52.6693	50.2421	52.1447	43.4367	64.7843	32.1849	29.1719	22.9049	41.5644
DG 37:5	0	0	0	0	0	5.73469	0	0	0	0	0	0	0	0	0	0	8.19923	0	9.77851	0	7.45686
DG 37:6	0	0	0	0	17.6768	0	16.3271	0	8.65596	0	0	0	0	0	0	0	0	0	17.2449	0	0
DG 37:7	1840.09	2700.18	1269.36	1719.9	2581.55	3241.92	2581.44	1526.02	1357.39	1548.07	1735.63	1568.64	2707.28	1595.87	1447.65	2021.73	2546.94	810.172	1367.17	1079.97	2028.1
DG 38:0	0	0	18.9498	0	0	0	0	0	0	17.0561	0	0	0	52.5219	121.491	145.27	0	0	510.326	0	0
DG 38:1	26.555	16.2068	18.98	20.3184	27.9536	10.343	0	0	0	27.5975	27.2459	29.5816	31.8478	35.1704	0	19.2913	0	0	23.3709	14.2335	0
DG 38:2	409.03	262.304	286.789	288.385	342.734	279.553	466.42	591.278	496.548	351.034	387.949	286.171	650.505	657.715	611.109	304.286	371.78	772.473	296.341	181.311	439.201
DG 38:3	0	0	0	0	0	16.2359	0	20.3941	0	0	0	0	36.3187	31.5109	0	130.878	142.741	0	103.218	87.2341	134.873
DG 38:4	70.6358	41.2663	0	0	0	79.4797	0	0	0	0	0	0	135.499	0	0	0	0	0	0	0	0
DG 38:5	382.078	242.587	180.592	443.177	521.572	391.472	446.485	607.342	271.274	581.069	604.267	396.057	784.058	519.169	744.65	406.05	703.295	370.768	476.043	365.327	413.254
DG 38:6	16.2787	8.84281	10.5347	17.7087	18.517	14.4423	15.5144	24.3448	8.63317	22.7521	33.9488	23.897	33.1291	26.8167	31.4351	23.3784	25.8912	21.3054	13.2334	8.53544	19.9964
DG 38:7	21.9864	3.61266	13.1184	9.53308	8.21563	11.6444	6.85589	23.1468	7.78685	11.1994	21.3838	22.067	25.8243	15.1866	13.219	10.4309	0	0	6.58247	0	9.43841
DG 38:8	7.86787	0	0	0	0	5.30161	0	0	0	10.4729	0	5.19227	18.5033	0	0	5.84604	0	7.31898	6.22363	0	11.5197
DG 38:9	0	0	0	14.2606	18.75	37.3549	16.4524	23.6814	14.5202	14.4881	20.5119	14.0169	18.9758	15.2782	20.743	12.5446	19.24	13.9411	11.5565	12.9011	25.9829
DG 38:10	0	0	0	18.533	21.4422	14.6763	18.9186	24.4913	106.855	10.3662	11.7217	11.8023	19.6655	10.8761	16.6629	8.23336	11.5213	76.1493	10.1159	9.42902	20.7836
DG 39:0	0	0	0	23.2253	17.2995	59.6238	24.4855	13.4567	16.9802	0	0	7.3833	0	11.6677	0	4.70515	7.55246	6.75826	0	0	0
DG 39:1	72.9511	46.7888	54.6455	75.3524	77.6964	59.8743	89.5908	94.6936	66.2585	85.4421	85.8749	89.3864	140.722	135.014	140.656	91.3227	103.403	69.2917	92.5701	72.8325	127.397
DG 39:2	22.6923	35.1653	9.10682	19.1787	53.994	21.2646	47.6269	33.8751	19.7366	49.2211	8.86765	19.8841	20.5807	15.0493	25.783	23.4875	14.2042	15.9456	27.1931	14.1199	28.3796
DG 39:3	0	0	0	0	6.21166	0	7.70207	5.49311	0	14.0276	11.7421	4.87507	0	0	7.86737	0	0	0	0	0	0
DG 39:4	11.4029	0	0	8.59928	15.2235	0	8.28882	10.6318	0	11.4684	14.2028	9.94567	15.3663	0	8.24631	9.90816	13.8159	12.6301	5.82972	0	0
DG 39:5	0	0	0	16.0439	21.9073	21.0463	29.5566	35.3719	23.3979	0	0	0	8.13658	0	0	0	7.55227	0	0	0	0
DG 39:6	0	0	0	10.8603	10.2138	6.21054	10.0771	13.3096	9.69291	0	3.88441	0	0	9.25077	8.36276	0	6.01836	0	0	0	5.82993
DG 39:7	0	0	0	14.6157	16.2169	12.4932	15.5879	19.6177	8.67304	18.4439	19.7116	17.962	25.3275	24.1919	24.1367	18.2768	22.8043	14.2286	13.7072	10.7801	20.3478
DG 39:8	0	0	0	15.5537	0	0	0	0	0	12.5026	0	8.56657	0	0	14.417	0	16.5679	0	18.3172	12.7253	14.318
DG 39:9	0	0	0	0	6.94541	8.02992	0	10.2938	0	8.87224	12.339	0	12.5866	16.8556	0	0	0	8.58117	0	0	12.6093
DG 39:10	0	0	0	0	0	5.26257	0	0	0	0	0	0	0	0	0	0	0	0	0	10.1467	13.0226
DG 40:0	0	0	0	0	0	0	0	0	0	0	12.3768	13.9467	16.7903	15.6926	29.3444	15.3821	20.1187	0	12.2281	11.6776	12.5809
DG 40:1	10.7593	5.53406	5.26353	0	0	7.35372	7.2851	18.083	16.4164	0	0	0	0	7.33329	0	0	0	0	5.6729	0	0
DG 40:2	64.3401	32.3002	40.142	37.0769	32.0624	33.9047	63.7496	67.4888	97.9245	0	0	0	0	0	0	0	0	0	0	0	0
DG 40:3	6.32196	5.61221	0	0	0	19.5506	0	0	0	0	5.52462	0	13.3716	9.59341	7.68131	0	7.31615	0	5.60454	0	6.03138
DG 40:4	0	0	6.63033	0	0	0	0	0	8.50102	0	0	0	13.0234	0	0	7.84781	0	0	0	0	0
DG 40:5	0	0	0	45.8945	46.0443	30.3051	44.0055	43.0977	26.5835	59.4494	48.952	52.9647	74.0263	69.4892	73.6513	53.6873	65.3543	14.4946	49.5276	41.4865	78.7647
DG 40:6	0	0	0	25.5438	31.2598	21.6362	55.4203	44.2484	8.35293	28.1482	63.9476	35.6133	94.0915	77.7663	51.944	31.0904	41.3655	37.3478	35.865	24.2004	68.2358
DG 40:7	218.344	126.8	93.5911	139.454	152.527	231.073	157.123	217.967	93.4006	185.098	214.542	194.454	446.441	261.058	263.988	173.576	229.16	162.716	158.017	180.658	223.095
DG 40:8	0	0	0	8.42695	8.97021	5.986	0	7.74681	0	6.90111	6.39193	13.8504	13.5344	12.2163	13.6228	11.6849	15.1752	0	6.06527	0	11.0664
DG 40:9	0	0	0	488.983	45.0669	430.928	66.7728	0	71.0176	0	8.43183	0	16.0597	0	0	5.78572	0	0	0	0	0
DG 40:10	0	0	0	3843.12	4225.31	3166	4484.17	4099.51	7069.8	0	0	0	0	0	0	3235.08	3644.02	6246.95	3011.96	2366.82	4216.76
DG 40:11	0	0	0	18.9816	23.983	13.7225	22.2862	20.8545	18.3169	23.8818	22.5955	27.395	28.2704	26.761	0	0	0	0	0	0	0
DG 40:12	0	0	0	752.114	1002.73	1015.06	917.419	930.38	675.293	672.606	654.472	644.29	1265.26	1019.15	945.95	741.835	835.838	629.009	710.238	679.843	997.379
DG 41:0	36.1437	31.499	12.97	22.7022	21.9026	54.7642	27.2367	19.6021	13.7677	21.3996	11.6852	19.5454	20.4625	22.7301	51.0724	17.9479	35.5713	7.8392	16.7641	19.8481	14.7149
DG 41:1	7.13941	0	7.01179	7.80485	8.06889	0	0	7.78161	0	6.94147	0	6.64322	16.2145	10.0518	14.7103	0	0	0	8.61462	0	11.6419
DG 41:2	0	0	0	0	0	0	0	0	0	6.62236	0	0	0	0	0	0	0	0	0	0	0
DG 41:3	0	0	0	0	31.3827	0	0	32.522	13.2091	30.5474	25.8553	21.2549	0	35.1964	43.2233	0	0	0	0	0	0
DG 41:4	0	8.52746	0	0	0	17.2497	0	0	0	0	0	15.6992	13.0533	0	17.6752	12.6779	0	0	0	0	0
DG 41:5	0	22.2581	0	0	0	34.4465	0	0	0	0	0	0	0	0	0	0	0	0	0	0	0
DG 41:6	10.9256	0	8.38586	21.9478	19.254	21.4949	12.8522	18.2174	0	25.8995	21.0526	16.3352	0	14.7368	35.6211	0	30.4453	0	16.3795	16.2009	20.4056
DG 41:7	47.5996	0	0	0	0	0	0	0	0	0	0	0	103.318	0	0	0	0	26.4132	37.6922	0	0
DG 41:10	0	0	0	16.3938	17.1583	7.36392	13.1716	0	0	11.2249	13.9771	0	0	0	11.001	0	0	0	10.907	7.98194	20.1331
DG 41:11	0	0	0	10.8004	9.66446	8.71118	13.8079	15.5084	0	0	0	0	0	0	0	7.72362	10.0423	6.97626	11.8568	12.2319	14.3844
DG 41:12	1298.89	791.328	863.203	0	0	4.31188	0	0	0	1914.63	1774.31	1688.08	1608.36	1490.42	1640.63	1217.09	1408.59	759.389	848.93	703.683	1094.47
DG 42:0	0	0	0	11.9937	10.3825	29.6742	13.3641	10.0697	0	8.77729	4.97858	9.90554	0	0	23.0217	9.11135	14.9456	0	6.94916	7.51068	7.44484
DG 42:1	0	0	0	0	0	0	0	0	0	8.02834	7.11908	0	12.5546	10.3751	10.6339	0	9.05913	0	0	0	0
DG 42:2	34.9947	14.3091	17.7177	13.5467	22.6733	10.3048	29.5269	26.3676	52.0982	21.0811	19.2991	19.7025	33.2918	20.1047	29.5158	13.6535	12.1422	92.445	12.125	8.49735	16.7128
DG 42:3	0	4.27576	0	0	0	10.7539	0	0	0	8.17012	6.8255	6.41659	0	11.5779	16.3245	5.36095	9.21081	35.0395	5.60375	0	8.26655
DG 42:4	9.53636	0	0	6.37226	0	17.4129	7.44738	7.25492	0	6.96908	0	6.76127	0	0	14.0514	6.54189	11.9672	0	5.89477	0	0
DG 42:5	199.652	149.787	159.661	167.842	226.2	139.217	186.629	207.079	138.057	212.32	204.892	213.596	313.18	261.541	300.991	0	0	0	0	0	0
DG 42:6	12.4684	0	0	9.97441	0	0	0	0	0	17.6034	11.9607	0	0	10.9608	21.4075	0	0	0	13.4942	0	0
DG 42:7	26.781	13.1408	18.3868	27.9844	41.1829	20.3571	27.6375	30.459	17.4406	40.5492	38.9683	40.5752	56.8389	51.0236	58.1284	44.7438	50.8825	13.9016	34.0713	26.6213	54.506
DG 42:8	0	0	0	45.8905	45.7002	30.3116	44.0706	42.9364	26.9788	59.9834	49.2371	51.8862	74.4014	69.6326	73.2757	53.5086	63.9049	14.7331	51.3416	41.4882	77.9672
DG 42:9	0	15.2675	0	11.0149	13.1516	10.5514	15.1287	19.6892	7.41544	0	0	0	0	27.0887	0	0	0	0	12.7292	12.9322	26.2296
DG 42:10	0	0	0	15812	19038.8	14241.2	18839.6	18855.8	23781.9	16855.2	14333.7	15476	23025.5	22095.8	21943.1	15444.1	17031.6	23815.1	15922	12622.2	20142.7
DG 42:11	0	0	0	17053.2	18273.6	12972.8	18067.7	17837.5	15726.6	15984.5	14949.9	17413.3	22162.2	18591.3	20317.2	15184.9	16944.8	11151.1	12643.3	9576.36	14745.3
DG 42:12	0	0	0	1035.1	1330.63	656.134	975.571	899.622	684.227	1267.34	925.821	1112.71	1105.61	1037.48	1133.76	0	5.24059	0	0	0	0
DG 43:0	35.971	24.8813	11.7823	22.8342	17.2595	43.7518	19.2874	20.1249	9.73146	15.0999	10.155	16.5552	15.0656	17.1279	39.3671	14.9946	29.8089	0	15.2525	12.8438	12.6434
DG 43:1	0	0	0	0	0	0	0	0	0	17.305	0	0	13.4987	0	7.35096	0	0	46.3948	0	0	0
DG 43:2	4.67487	0	0	0	0	0	0	0	0	0	0	0	0	0	0	6.53316	0	0	0	3.78206	0
DG 43:3	0	0	0	5.88207	0	16.6299	0	0	0	0	0	0	0	0	7.19088	5.77842	8.36857	0	0	0	0
DG 43:4	0	0	0	7.67454	0	7.52191	11.1071	9.15093	0	0	8.55587	0	0	0	14.3097	5.65816	7.06582	0	0	0	0
DG 43:5	0	0	16.3225	8.74151	0	0	0	0	0	0	0	0	0	0	7.34882	0	0	0	0	0	21.9539
DG 43:6	12.7811	0	16.2372	28.9037	28.2791	0	21.6929	32.6903	14.0188	30.2621	26.3243	20.7867	51.5082	35.8679	46.8328	33.2598	36.956	0	23.9635	18.634	27.7127
DG 43:7	11.3393	0	5.09983	0	14.9219	0	0	0	0	8.86344	0	0	13.7	0	0	7.85726	12.7092	0	10.7346	6.67036	0
DG 43:8	0	0	0	7.82286	0	5.22273	0	0	0	0	0	0	0	0	9.66702	13.0399	0	0	7.49144	0	0
DG 43:9	0	0	0	0	0	0	0	10.0325	0	0	0	0	14.0037	0	0	0	12.2195	0	0	0	0
DG 43:10	0	0	0	0	0	0	0	0	31.1724	0	0	44.5718	95.4215	71.8308	0	0	0	29.5749	0	0	71.4679
DG 43:11	0	0	0	0	0	0	0	0	0	0	0	0	0	0	0	0	0	0	0	0	0
DG 43:12	0	0	0	11.9131	0	0	9.42078	0	0	11271.6	11223.4	11258.8	14773.1	14157.4	14971.4	9446.77	11522	6623.8	9194.07	6536.66	11708.9
DG 44:0	11.7032	8.94162	5.08273	7.68555	0	16.2732	8.44406	6.79822	0	6.06168	0	5.55631	0	0	17.8976	6.50652	10.8496	0	0	0	0
DG 44:1	0	6.19569	0	0	0	5.32596	6.30821	0	0	0	0	0	0	0	0	0	0	0	0	0	0
DG 44:2	0	0	0	0	0	0	0	0	8.30032	0	0	0	0	0	0	0	0	14.7064	0	0	0
DG 44:3	0	6.37259	0	0	0	128.927	0	122.086	0	0	0	0	0	0	0	0	32.1654	112.439	0	0	0
DG 44:4	7.35136	4.33181	5.08559	0	0	0	0	0	20.5663	0	4.71865	0	0	0	0	0	0	31.4823	0	0	0
DG 44:5	12.1477	0	0	0	0	0	0	0	0	0	7.05617	0	0	0	0	9.09095	0	0	9.55409	6.03848	0
DG 44:6	4.97708	0	0	6.74679	0	3.51169	8.512	10.1802	11.9825	8.23513	6.76055	4.81531	0	10.7285	9.73389	0	0	0	0	0	0
DG 44:7	0	0	0	0	0	0	0	0	0	0	0	0	0	0	0	0	0	8.84398	0	0	0
DG 44:8	199.652	145.98	167.619	168.632	231.237	139.78	190.209	209.047	137.933	211.388	210.45	212.438	311.295	274.904	301.937	0	0	8.27388	0	0	0
DG 44:9	7.02157	0	0	11.7861	0	0	0	0	0	0	0	0	0	0	8.19746	0	0	0	0	0	14.9018
DG 44:10	0	0	0	27.0092	41.1037	19.1361	27.2511	28.8754	17.2638	41.0451	39.8523	42.4878	56.3962	51.0597	55.9338	45.4131	49.2766	14.1806	34.1168	26.5831	54.4916
DG 44:11	0	0	0	59381.2	69706.3	55095.2	61052.7	76309.2	61902.8	0	0	0	0	53.1373	0	61328.6	75620.9	57685.1	52240.6	48067.4	75436.1
DG 44:12	0	0	0	0	0	0	0	7.38551	0	36693.4	32899.3	32145.2	40016.6	28898.8	39403	0	0	0	0	21.0778	0
DG 45:0	12.0394	9.94528	0	6.79311	0	17.7679	6.72668	0	0	0	0	0	0	0	12.5216	0	7.23764	0	0	0	0
DG 45:2	0	0	69.4471	0	0	0	0	0	0	0	0	0	39.8925	25.1919	0	0	0	43.1109	0	0	46.5031
DG 45:3	11.9303	10.066	0	8.0818	8.65277	17.9354	9.38455	8.35337	0	7.76034	0	7.52455	0	9.28889	20.3666	7.63354	14.7041	0	6.12195	5.93112	0
DG 45:4	14.1047	13.2454	0	8.75069	7.05486	20.5447	8.01453	8.98432	0	7.85299	0	7.33623	0	9.58556	21.0904	8.13723	16.1688	0	6.5434	7.14412	7.71278
DG 45:5	0	0	0	0	0	0	0	0	0	0	0	0	0	0	0	5.72467	0	0	0	0	0
DG 45:6	0	0	0	0	0	0	0	0	0	8.23546	0	0	0	0	0	0	0	0	0	0	0
DG 45:7	0	0	0	0	0	7.66323	0	10.9051	0	0	7.87212	0	0	0	0	0	7.13994	0	0	0	0
DG 45:9	57.731	0	0	0	41.0235	0	0	0	0	0	0	41.4669	0	0	47.9682	0	99.2021	0	178.729	94.2758	262.429
DG 45:10	0	0	0	0	0	0	0	0	40.3895	67.8991	58.2329	62.7853	75.2134	0	53.3298	0	0	43.1624	0	0	0
DG 45:11	0	0	0	28.6205	0	52.0132	46.4577	54.6664	33.5337	0	0	0	80.1124	63.4513	74.2383	51.0504	0	42.6867	62.9598	37.0974	0
DG 45:12	0	0	0	0	0	8.41909	16.4061	0	0	0	13.0693	8.13528	0	0	0	10.1682	13.133	8.65035	0	0	0
DG 46:0	0	0	0	0	0	0	0	134.35	0	208.377	0	0	0	0	228.703	23.2122	0	85.5643	0	0	0
DG 46:1	0	0	0	0	0	25.5827	0	0	0	0	0	30.7986	60.3187	43.699	190.335	0	0	0	0	0	0
DG 46:2	88.8221	0	0	0	0	0	0	0	0	14.6346	0	0	109.917	0	0	0	0	0	0	0	0
DG 46:3	0	5.42363	0	0	0	0	0	0	20.2854	0	0	0	0	0	0	0	0	0	0	0	11.5763
DG 46:4	0	0	0	0	0	4.71112	0	0	0	0	0	0	0	0	10.6557	0	0	0	0	0	0
DG 46:5	0	0	5.72037	0	0	0	0	0	0	12.2994	0	0	0	0	0	0	0	0	0	7.52712	0
DG 46:6	70.9601	9.31055	21.4942	26.1436	67.6684	0	48.1602	25.8236	31.3471	44.2088	64.9748	0	86.6023	75.0583	55.2029	61.9604	59.2652	14.3195	15.6479	20.519	31.7944
DG 46:7	15.3008	7.73989	0	23.7083	27.606	15.7026	24.6379	22.9032	14.1666	29.9358	33.5599	35.6234	42.4093	34.5937	38.1008	37.1921	34.4282	8.9905	15.9065	11.7964	23.5066
DG 46:8	22.0547	14.9282	18.759	16.2324	13.6343	14.2808	22.5503	15.7024	17.3173	0	0	0	0	6.98762	0	0	0	0	9.09146	0	0
DG 46:9	0	19.076	23.8395	26.156	30.883	24.208	23.4857	21.5039	17.7546	0	28.5562	35.9093	53.0998	34.8897	48.6764	30.1141	25.4516	8.26161	17.6282	13.7488	21.2653
DG 46:10	0	0	0	0	696.545	0	0	0	0	0	0	0	0	0	735.046	0	0	0	0	0	0
DG 46:11	64583.1	49490.7	46233.6	58328.8	70305.5	54486.6	81350.5	84611.2	68541.4	60916.8	62015	62893.1	109583	95295.5	85560.4	64293	69291.9	74819	65246.8	47237.3	76985.7
DG 46:12	0	0	0	0	90.7051	65.903	0	0	0	0	0	0	0	0	0	0	0	0	0	0	0
LPC 8:0	0	0	0	0	0	0	0	0	0	0	0	0.635002	0	0	0	0	0	0	0	0	0
LPC 9:0	27.9061	22.902	24.4056	26.3771	17.7328	20.1209	19.3522	18.2637	25.0453	21.0964	17.8967	14.1	18.1404	14.5532	18.1196	13.8796	15.1778	14.0656	14.4657	13.2849	18.9799
LPC 10:0	0	0	0	1.42314	1.93292	2.11191	0	1.44141	0	2.86174	1.99886	2.56335	1.61738	0	0	1.72205	1.87623	2.12219	3.90383	2.29505	3.11016
LPC 10:1	0.57773	0.43801	0	0	0	0.686986	0	0	0	0	1.60758	0.815731	0	0.865502	0.623138	0	0	0	0	0	0
LPC 11:0	3.12699	0	3.04569	1.01784	0	0	1.08185	2.42573	0	1.9125	1.18274	0.67044	1.54059	0.916658	1.1561	0.571167	1.26191	0	1.19006	0	2.22017
LPC 12:0	0.840043	0.473719	0	0	0	0.914789	0	0	0	1.28021	0	0.734755	0	0	1.05877	0.580533	0	0	0	0.972402	0.751033
LPC 12:2	0	2.70792	0	0	0	0	0	0	0	0	0	0	0	0	0	0	0	3.21107	0	0	0
LPC 13:0	1.72402	0.9932	1.50991	1.56399	2.47386	1.63499	0.960833	1.03145	3.72632	2.02184	2.45392	1.82177	1.657	0.882987	2.08657	2.44782	2.91217	0	2.00923	3.06302	4.11972
LPC 13:1	0	0	0	0	0	0	1.52052	0	3.09521	11.8879	14.6428	10.212	8.34216	9.4622	12.8808	8.14178	8.05743	6.75525	9.14719	9.67236	12.3673
LPC 13:3	0	0	0	5.17962	4.02202	5.2532	5.78344	6.58742	5.3979	2.97882	3.69086	3.02511	4.25255	3.91614	3.85419	0	3.78983	5.04786	3.87163	4.29546	3.24654
LPC 14:0	4.18051	2.73136	3.35429	3.89441	3.71529	2.0097	5.5266	2.87755	9.3008	0.626295	0	0.695274	0	0	0	0	0	0	0	0	0
LPC 14:1	4.38792	1.89538	1.59651	1.06209	1.09813	0	1.03977	0	1.89312	1.3386	0	0	0	0	0	29.3346	32.9208	35.1454	35.7644	31.9231	41.193
LPC 14:3	1.30678	0	0	1.63603	2.23866	0	0	1.83185	0	1.8526	0	1.4735	2.14478	0	0	0	1.52663	1.99472	2.32196	0	2.53091
LPC 15:0	0	0.508782	0	1.13425	0	0	0	0	0	1.45737	1.74899	0	0	0	0	2.72681	3.03623	0	3.68195	2.41741	4.05474
LPC 15:1	7.76832	4.17507	6.19901	5.48609	6.43339	4.87185	7.1329	6.45167	11.5922	5.56515	6.9274	5.38698	8.70752	6.60959	9.03523	5.72926	5.67031	7.04415	5.90337	8.49491	11.3197
LPC 15:2	4.29845	2.04685	3.61949	5.25849	4.25735	2.34238	4.12343	3.32013	6.60255	0	0	0	0	0	1.12428	0	0	0	0	0	1.11319
LPC 15:3	1.70848	0.988405	1.51165	1.79402	2.47386	1.65614	1.52809	1.02469	3.74284	2.0174	1.89432	1.35991	1.69069	1.14369	2.11311	2.46672	3.11734	0	2.0125	3.04305	4.13351
LPC 15:4	0	0	0	0	1.89482	1.07354	0	1.05356	0	1.18155	1.53291	0.620605	0	0.618909	1.2406	0.993217	0.929216	0	0.677763	0.874579	1.27978
LPC 16:0	2.32543	5.20448	3.78785	1.82846	1.57023	0	0	0	0	7.28814	5.54146	3.23808	1.64711	2.14752	1.32398	1.82733	0.802753	0	1.46841	1.31649	2.3107
LPC 16:1	28.8633	20.6115	24.7696	0	0	0	0	0	7.01264	34.2366	40.4889	29.6795	29.5739	25.9165	35.5233	24.5437	26.9855	21.1608	21.5117	24.1541	33.8029
LPC 16:2	0	0	0	1.5001	1.64454	0	1.6915	0	0	0	1.91336	0	1.08018	0	0	0	0	0	0	0	0
LPC 16:4	4.81875	3.94	4.35761	4.58584	3.22278	4.75909	5.28312	3.08617	3.60935	4.80901	6.45362	4.98302	5.47231	4.86532	5.0159	4.42439	4.78897	3.57891	5.33614	3.18233	5.78751
LPC 16:6	0.986289	0.434989	0.961472	0	1.50391	2.94555	0	0	0	0.776781	0	0	0	0	0	0.553808	0	0	0	1.53357	1.42353
LPC 17:0	72.3296	70.026	74.6678	40.9853	44.2497	43.0221	44.0258	37.4605	43.2147	43.4775	51.4957	42.2514	45.3403	42.5852	43.9259	34.7533	44.9931	42.8667	46.3505	39.4872	49.6699
LPC 17:1	13.8956	7.27951	10.0456	0	1.17852	0	0	0	0	6.012	9.37523	8.11087	5.54111	5.9677	7.40668	0	0	0	0	0	0
LPC 17:2	9.31009	3.79709	6.64515	0	0	0	0	0	1.01771	0	0	0	0	0	0.925693	0	0	0	0	0.743157	0.921109
LPC 17:3	0	2.81233	2.90704	3.59293	2.185	3.30315	2.63045	1.97583	0	4.7349	2.29491	3.01416	2.026	1.66237	4.32237	4.30769	5.04193	1.65137	3.10944	2.1636	3.54858
LPC 17:4	7.82034	4.15079	6.17087	5.50512	6.50277	4.87185	7.1311	6.34762	11.5235	5.68794	6.93023	5.2955	8.71619	6.56704	9.08401	5.73207	5.69852	7.04215	5.87045	8.49658	11.1905
LPC 17:5	1.15129	0	0	0	0	0	0	0	0.943335	0	0	0.737613	0	0	0	0	0	0	0	0	0
LPC 17:6	2.87993	0.880951	2.08714	2.0222	1.44104	0.991695	1.30899	1.30855	1.72784	2.43338	2.80484	1.8627	1.63138	1.70756	2.30494	1.51342	1.55165	0	1.73562	1.05208	2.41653
LPC 18:0	8.34014	4.46261	6.99897	9.39984	6.43094	5.98222	7.72425	6.9194	0	7.04389	7.6971	5.47027	5.79891	6.16137	8.10594	4.73145	5.21643	6.65993	3.34452	5.14	8.90858
LPC 18:1	63.7426	43.6807	54.4632	0	2.85822	0	0	0	0	0	0	3.13351	0	0	0	0	5.28716	2.41004	0	0	0
LPC 18:2	6.28127	3.61199	5.32021	7.05751	5.42996	4.3231	5.85892	4.41782	10.5718	7.18359	8.1978	6.65138	5.53411	4.95806	6.99796	5.88553	6.28044	4.26943	4.44754	4.61622	7.25303
LPC 18:3	5.01656	2.4227	3.84044	3.87169	3.74495	2.48032	3.80967	3.46368	4.78236	4.21733	5.72027	4.13689	3.9663	3.58166	5.73912	3.61908	3.8439	4.22151	3.4176	3.46822	5.21969
LPC 18:4	1.82721	0.830571	1.28053	1.7114	1.50603	1.09094	1.13061	1.07252	2.32712	0	0	0	0	0	0	1.3311	1.41521	0	2.63807	1.28304	2.06744
LPC 19:0	9.53139	8.79055	9.25631	8.31968	7.43066	7.91613	4.71532	6.3696	5.09409	19.7985	18.425	16.5326	9.55967	4.82624	9.36511	9.09308	9.71565	9.85293	9.59626	6.74231	10.4689
LPC 19:1	0.977055	0	0	1.7359	5.74922	3.92011	5.61569	0.871307	3.21463	1.9743	2.14295	2.25635	3.37498	2.1058	3.08967	2.32221	3.53427	3.97114	2.39608	2.29406	3.13245
LPC 19:2	0	0	0	0	0	0	0	0	0	0.994276	1.17514	0.960795	0.982667	0.761435	0.984185	0.470209	0.6747	0	0	0	1.08977
LPC 19:3	3.07015	2.33768	2.70239	2.85361	2.72035	2.43373	2.66642	2.51662	2.6933	3.05653	3.33994	2.43729	2.57125	2.71114	2.85633	2.19948	3.03635	2.79824	2.53698	2.35189	3.18813
LPC 19:5	0	0	0	0	0	0	0	0	1.00209	0	0	0	1.33977	1.07928	1.34911	0.784661	0.734909	0	0	1.52699	1.78291
LPC 19:6	12.2773	6.77109	10.2857	7.73701	8.97699	7.43907	12.4719	8.30693	19.2269	8.30456	8.49783	7.92423	13.0164	11.6093	15.2789	9.2131	7.87696	9.15206	10.2591	14.7811	18.4147
LPC 20:0	16.2167	15.377	15.4168	10.5964	14.2037	15.3417	7.0135	11.4201	6.77522	31.9594	29.2227	30.2151	20.8806	8.09067	16.1715	18.5042	20.5067	14.2873	21.7643	15.7479	23.5329
LPC 20:1	0	0	0	2.95106	4.56733	4.02878	4.0563	2.95379	3.03018	6.23515	6.26316	3.96864	4.47037	3.02785	4.42257	3.35423	3.77236	3.72141	2.69494	5.00306	5.22962
LPC 20:2	3.2389	1.29404	2.80578	2.05216	2.43426	2.80797	2.85734	2.40853	1.48726	3.53345	3.31778	3.00559	6.85707	5.81463	7.44154	7.7511	5.57523	0	4.35952	5.86439	7.5652
LPC 20:3	0	0	0	4.79314	5.20006	4.91467	6.56677	5.24168	5.80233	7.14223	7.07592	5.36867	11.9111	10.0775	13.0783	8.73085	10.2013	3.65046	8.41667	11.0872	15.6333
LPC 20:4	17.2815	7.9185	12.7476	0	3.51969	0	0	0	0	2.95924	3.38571	2.30364	2.60767	0	2.58245	1.94446	0	0	0	0	2.5388
LPC 20:8	3.44785	2.0438	3.16376	0	0	0	0	3.08411	2.83231	0	0	0	3.73385	3.17702	0	2.12515	0	2.76347	0	0	0
LPC 21:1	0	0	0	11.9581	10.6568	14.4315	6.20334	11.2194	7.96746	31.1535	22.5714	26.9067	17.7941	6.99033	12.6137	13.862	15.3706	15.0363	19.0888	15.0859	21.099
LPC 21:3	5.15945	3.6432	4.61473	1.78117	2.2053	2.16253	1.58118	1.40923	1.72385	2.3574	2.02529	1.62975	1.67118	1.38609	2.28954	1.63038	1.49139	1.51411	1.51736	1.55192	1.92578
LPC 22:0	7.12397	7.11516	6.70183	6.56437	8.04141	8.23891	7.40344	5.87529	5.54132	5.02292	6.26962	5.23357	6.89985	4.80012	6.0185	5.64947	5.94494	4.96342	5.44545	5.17099	6.78416
LPC 22:1	22.0672	22.7658	19.8866	15.4684	16.9873	21.6784	8.65031	16.0267	8.73864	46.8108	38.3954	34.3518	23.7811	7.77125	19.2885	22.8586	28.9061	20.009	30.483	21.3098	32.2288
LPC 22:2	0	0	0	2.65809	4.87524	3.76394	3.971	2.80486	2.56915	6.70164	6.6294	4.19807	4.45209	2.45916	4.17655	2.77033	3.72255	2.92085	2.91037	4.61917	5.24645
LPC 22:3	1.88576	0	1.71932	1.53819	0	0	0.894134	0	0	0	1.51861	0	0	0	0.92438	0	0.782017	0	0	0	0
LPC 22:5	3.24872	1.28802	2.86126	2.08564	2.43592	2.81677	2.84385	2.40232	1.4793	3.52633	3.27138	3.00559	6.99416	5.70033	7.51393	7.77554	5.57523	0	4.36744	5.87896	7.62161
LPC 22:6	7.23708	3.20893	5.82669	4.79676	5.17815	5.01946	6.52904	5.24646	5.78568	7.14223	7.08633	5.43003	11.8623	10.1583	12.8068	8.91564	9.95572	3.71622	8.33551	10.9119	15.6056
LPC 22:7	1.27039	0.876731	2.06724	1.457	1.15416	1.06632	1.09793	0.866173	1.57023	1.59467	1.26833	1.3619	1.35816	1.02114	1.48736	1.20848	1.62212	0	1.37904	0.945337	2.21537
LPC 23:2	28.0103	26.4644	25.0087	22.773	20.1481	29.0414	30.8392	26.7448	24.2858	27.0032	33.2331	29.3775	29.5389	19.9424	28.5191	25.8805	26.2326	29.289	34.7518	42.122	35.137
LPC 23:6	5.12616	3.65157	4.59744	1.77839	2.19471	2.11794	1.46366	1.40671	1.72518	2.36155	2.04226	1.62464	1.6216	1.39255	2.18526	1.62588	1.46601	1.49105	1.51663	1.54182	1.91175
LPC 24:0	7.64048	6.48583	7.92878	5.90101	6.45436	7.61388	0	7.00884	0	15.7471	13.9323	12.8538	11.1073	0	0	7.12732	11.0191	0	11.3808	9.28839	14.1285
LPC 24:2	2.06626	1.35749	1.69238	1.33419	1.14339	1.57646	1.30147	2.01573	1.57683	1.45856	1.73813	1.64516	1.38993	0.965952	1.26783	1.16795	1.43916	1.41918	2.27634	2.09405	2.01944
LPC 24:3	7.22663	7.21854	6.71114	13.4631	0	0	0	13.6188	0	0	0	0	0	0	0	5.60182	5.94504	5.21371	5.41705	5.04052	6.78021
LPC 24:6	1.89598	0	1.71639	0	0	0	0	0	0	0.694483	1.10121	0	0	0	0.920381	0	0	0	0	0	0
LPC 25:0	12.0679	13.7052	12.6017	8.84988	9.8173	13.7722	5.3876	8.02008	5.99862	25.9842	20.0189	20.1644	15.3682	4.26949	10.381	12.3616	16.4551	6.93626	13.9664	12.5006	16.2259
LPC 25:2	22.0097	22.5155	19.9573	14.5661	16.9829	19.1561	9.20245	15.022	8.67226	46.1792	39.6288	33.0305	22.3287	7.82318	15.9005	20.6662	27.4344	16.336	27.111	19.3488	32.8037
LPC 25:7	0	0	0	0	0	3.577	0	0.786371	1.52272	0	1.23899	0	0	0	0.771329	1.91425	1.14214	0	2.56546	0	8.57983
LPC 26:3	7.6297	6.52553	8.03952	5.89022	6.66852	7.60932	0	7.26318	0	15.4905	13.9249	12.8206	11.2059	0	0	7.94077	11.0368	0	11.3905	9.26067	13.9689
LPC 26:6	0	18.7912	10.0826	14.0452	14.8508	0	0	13.8331	10.7728	0	0	0	15.4307	12.6335	13.4234	12.0251	0	11.0717	12.1902	0	12.3487
LPC 26:8	0	0.589412	1.03742	0	1.21717	0	0	0	0	0.851594	1.15904	0.84403	0	0	0	2.54731	0	0	1.04742	0	0
LPE 7:0	0	0	0	0	0	0	1.33897	0	0	0	0	0.598474	0	0	0	0	0	0	0	0	0
LPE 10:1	0	0	43.1502	0	52.5388	0	0	0	21.8876	0	0	0	1.96573	0	0	0	0	0	0	0	0
LPE 11:0	0	0	0	0	0	0	0	0	0	0	0	0	0	0	0	0.610058	0	0	1.44826	0	0
LPE 12:0	27.9608	22.967	24.4657	26.4392	17.7928	20.1851	19.4242	18.3303	25.1041	21.1473	17.9652	14.2022	18.1664	14.6122	18.183	13.9309	15.2386	14.1319	14.5318	13.3127	19.0363
LPE 12:3	1.33997	0.950625	1.16985	1.89191	2.23836	1.89621	1.82998	1.02809	0	1.5953	1.47755	0	1.78856	1.26987	1.95431	1.18229	0	0	1.91218	1.39832	0.978012
LPE 13:0	0	0	0	1.48523	1.99295	2.1761	0	1.50641	0	2.91269	2.06742	2.61866	1.68125	0	0	1.7734	1.93709	2.18853	3.96987	2.35547	3.16819
LPE 14:3	0.774114	0.65386	0	0	1.79512	0.853789	1.46204	1.07894	0	1.92562	0	0.739128	0	0	0	1.06714	0	0	0.983809	0	0
LPE 15:0	0.894712	0.540492	0	0	0	0.978985	0	0	0	1.33117	0	0.790066	0	0	1.41789	0.631879	0	0	0	1.03283	0.809066
LPE 15:2	0.801553	0	0.749762	0	0	0.660758	0	0	0	0	1.06732	0	0	0	0	0	1.0532	0	0	0	0
LPE 16:0	2.18104	0.689534	1.43518	2.71397	2.61343	1.26958	1.62085	1.3261	2.48982	2.01903	2.63492	1.80643	0	0	0.896341	1.45227	1.8216	0	1.30783	1.26193	1.90921
LPE 16:1	0	0	0	0	0	0	1.59252	0	3.154	11.9389	14.7114	10.2673	8.40603	9.52122	12.9441	8.19313	8.11828	6.8216	9.21324	9.73486	12.4253
LPE 16:3	4.62678	5.89006	4.88321	5.24171	4.08205	5.31739	5.78939	6.65241	5.4567	3.02977	3.75942	3.08043	4.31642	3.97515	3.91754	0	3.85068	5.11421	3.93767	4.35589	3.30457
LPE 16:6	0	0.664447	0	0	1.7831	0.833172	1.45633	1.06556	0	1.92971	0	0.746484	0	0	0.577915	1.06714	0	0	1.03181	0	0
LPE 17:0	4.23242	2.79815	3.41442	3.95337	3.77531	2.0739	5.59859	2.94254	9.35959	0.677252	0	0.754871	0	0	0	0	0	0	0	0	0
LPE 17:1	34.9647	29.6576	30.3278	31.8723	31.2635	34.2837	37.8691	32.1561	35.1938	35.9249	45.0963	34.4017	34.9435	33.0304	34.6388	29.3859	32.9789	35.2118	35.8463	31.982	41.251
LPE 17:3	1.36145	0	0	1.69812	2.29868	0	0	1.89685	0	1.90356	0	1.52881	2.20866	0	0	0	1.58748	2.04406	2.38801	0	2.58894
LPE 18:0	0	0.573779	0	1.19634	0	0	0	0	0	1.50833	1.83004	0	0	0	0	2.77815	3.10281	0	3.748	2.47784	4.11278
LPE 18:1	7.82299	4.24006	6.25914	5.57041	6.48721	4.92382	7.2049	6.51666	11.651	5.62188	6.99596	5.44242	8.77139	6.6686	9.07413	5.78061	5.73116	7.11049	5.95733	8.55533	11.3778
LPE 18:2	4.35312	2.11185	3.67962	5.32058	4.31738	2.40657	4.19542	3.38512	6.64745	0	0	0	0	0	1.18762	0	0	0	0	0	1.17122
LPE 18:3	1.76465	1.0534	1.57178	1.86265	2.53389	1.72033	1.61892	1.08969	3.80163	2.07279	1.96288	1.40962	1.75456	1.2027	2.17645	2.51806	3.17819	0	2.07854	3.10348	4.19155
LPE 18:4	0	0	0	0	1.95484	1.13774	0	1.11855	0	1.2325	1.60147	0.675917	0	0.67792	1.30394	1.04456	0.990069	0	0.743806	0.935002	1.33781
LPE 18:6	4.48032	5.86807	4.56506	5.22468	3.96251	5.3046	0	6.60941	5.36919	3.0238	3.74821	3.08043	4.22073	3.98562	3.86049	0	3.80032	5.03933	3.92834	4.43396	3.2241
LPE 19:0	56.209	36.3957	47.5714	51.7976	54.0439	34.6181	56.0305	46.5184	62.2263	47.0553	69.5297	51.4447	55.5384	50.7804	64.4708	44.2098	47.5074	53.0733	49.1328	48.3794	63.7157
LPE 19:1	28.8639	20.6765	24.8025	0	0	0	0	0	7.07102	34.2875	40.5575	29.7348	29.6488	25.9755	35.5866	24.5951	27.0483	21.2272	21.5778	24.2145	33.861
LPE 19:4	4.87342	4.005	4.41774	4.64794	3.2828	4.82505	5.35512	3.15116	3.66815	4.85715	6.52218	5.03527	5.53618	4.91724	5.07896	4.47339	4.85262	3.64526	5.40218	3.24275	5.84554
LPE 20:0	45.6099	41.3633	43.8748	41.0474	44.3097	43.0863	44.0978	37.4266	43.2735	43.5285	51.5642	42.3068	45.4042	42.6443	43.9892	34.8046	45.054	42.9331	46.4166	39.5476	49.7279
LPE 20:1	13.9317	7.35824	10.1057	0	1.23855	0	0	0	0	6.06296	9.44379	8.16618	5.66967	6.0035	7.47002	0	0	0	0	0	0
LPE 20:2	9.36476	3.86209	6.70528	0	0	0	0	0	1.07651	0	0	0	0	0	0.989034	0	0	0	0	0.80358	0.979142
LPE 20:3	0	2.87733	2.96717	3.65502	2.24502	3.36734	2.70244	2.04083	0	4.78586	2.36347	3.0644	2.09296	1.73195	4.38572	4.36222	5.10698	1.71923	3.17549	2.22402	3.61074
LPE 20:4	7.87501	4.21758	6.23099	5.57376	6.56279	4.92382	7.20309	6.41262	11.5823	5.73889	6.99879	5.3536	8.78006	6.62605	9.14735	5.78342	5.75937	7.10849	5.93649	8.557	11.257
LPE 20:5	1.20026	0	0	0	0	0	0	0	1.00213	0	0	0.792925	0	0	0	0	0	0	0	0	0
LPE 20:6	2.9346	0.945947	2.14726	2.08429	1.50106	1.05589	1.38098	1.37355	1.78663	2.48434	2.8734	1.91801	1.69525	1.76657	2.36828	1.56477	1.61251	0	1.80167	1.1125	2.47456
LPE 20:8	3.5244	3.2198	3.61255	6.48595	6.38414	10.3622	6.75539	10.1635	11.6436	4.19237	4.1398	3.39075	3.90794	4.97575	6.21792	5.78086	5.85433	3.92947	4.26398	5.42827	5.99051
LPE 21:0	0	0	0	2.15509	2.85853	2.27166	2.48921	2.36101	3.42114	4.32496	3.66171	4.58369	3.99189	3.63466	4.9658	4.95376	5.3015	1.91612	4.99259	4.53463	6.85005
LPE 21:1	63.7972	43.7457	54.5233	0	2.91824	0	0	0	0	2.99636	3.47525	2.25973	2.62421	0	2.6573	1.98419	0	0	0	0	2.52552
LPE 21:2	6.31085	3.67699	5.38034	7.1196	5.48998	4.38376	5.93092	4.48282	10.6306	7.23455	8.26635	6.70669	5.59798	5.01707	7.04172	5.93688	6.34715	4.34716	4.50113	4.67664	7.31107
LPE 21:3	5.07123	2.48769	3.90057	3.93378	3.80498	2.54451	3.88166	3.52867	4.84116	4.26828	5.78883	4.1922	4.03017	3.64067	5.80247	3.67042	3.90476	4.28786	3.48364	3.52864	5.27772
LPE 21:4	1.88489	0.895567	1.34066	1.77191	1.56606	1.15514	1.2026	1.13752	2.38025	1.89945	2.0985	1.31524	1.46114	1.44616	1.93995	1.37304	1.47606	0	0.909089	1.34625	2.12547
LPE 21:7	0.899407	0.615496	0.974984	0.905905	0	0.811793	0.776011	0	0	0.953197	1.07462	0.902924	1.18932	0.840363	0.855173	0.86241	1.03338	0	0.788954	0	1.15034
LPE 22:0	1.11314	0.937017	1.1384	0	0	0.767611	1.04255	0.862655	0	1.87092	1.18504	0.790563	1.01099	0	1.4653	1.00971	0.941203	0	0	1.03997	1.23145
LPE 22:1	1.26855	0	1.3408	1.60427	1.24747	0.501517	0	0	1.76262	0.677243	1.63472	1.05654	0	1.05493	1.63849	0.666858	1.45435	1.36273	0.896254	1.17204	1.0778
LPE 22:3	3.12482	2.40267	2.76278	2.9157	2.78689	2.51502	2.73841	2.58758	2.7521	3.10749	3.54086	2.4926	2.63512	2.77016	2.91967	2.2435	3.09343	2.891	2.60303	2.41231	3.27165
LPE 22:5	0	0	0	0	0	0	0	0	1.06088	0	0	0	1.40364	1.13829	1.41245	0.836007	0.795762	0	0	1.58741	1.84095
LPE 22:6	12.3319	6.83609	10.3458	7.80594	9.03701	7.49487	12.5382	8.37193	19.2904	8.35552	8.56992	7.97954	13.0999	11.674	15.3332	9.27073	7.93781	9.21841	10.3251	14.8429	18.4728
LPE 22:7	0	0.333289	0	0	0	0	0	0	0	0	0	0	0	0	1.15767	0	0	0	0	0	1.00015
LPE 23:1	0.990291	0	0	0	0	0	0	1.06075	2.05108	0	0	0	0	0	1.03844	0	0	0	0	0	0
LPE 23:2	3.35005	1.3596	2.93196	2.15128	2.48346	2.88263	2.90431	2.46649	1.54842	3.5886	3.34227	3.06264	7.08331	5.82272	7.58959	7.19953	5.61547	0	4.37284	5.94845	7.7131
LPE 23:3	0	0	0	4.85523	5.26009	4.97886	6.63877	5.30667	5.86112	7.19319	7.14448	5.42398	11.9749	10.1365	13.1416	8.78219	10.2622	3.7168	8.48271	11.1476	15.6914
LPE 23:4	17.3058	7.98349	12.8078	0	3.57972	0	0	0	0	2.98393	3.45427	2.35896	2.6945	0	2.64579	1.9958	0	0	0	0	2.57871
LPE 24:1	16.9867	13.6952	16.8307	12.0202	10.7168	14.4957	6.27534	11.2844	8.02626	31.2045	22.6399	26.962	17.858	7.04934	12.677	13.9133	15.4314	15.1026	19.1548	15.1463	21.157
LPE 24:3	5.19523	3.65464	4.54132	1.77943	2.14856	2.23003	1.65557	1.47917	1.80297	2.42502	2.0804	1.68242	1.72099	1.43325	2.35356	1.67125	1.56179	1.57781	1.5781	1.58744	2.02591
LPE 25:0	7.17864	7.18016	6.76195	6.62646	8.10143	8.30311	7.47543	5.94028	5.60012	5.07388	6.33818	5.28888	6.96372	4.85913	6.08184	5.70081	6.00579	5.02977	5.51149	5.23141	6.84219
LPE 25:1	22.3131	22.9113	20.0855	15.5172	17.2951	21.7355	8.80497	16.1023	8.83702	46.4727	38.658	33.9384	24.0487	7.87971	18.9704	22.6997	28.6282	20.0972	30.6102	21.4136	32.0812
LPE 25:2	0	0	0	2.72017	4.93526	3.82813	4.043	2.86985	2.62794	6.7526	6.69796	4.25338	4.51597	2.51817	4.23989	2.82168	3.7834	2.98719	2.97641	4.67959	5.30448
LPE 25:5	3.30339	1.35302	2.92139	2.14773	2.49595	2.88097	2.91584	2.46732	1.5381	3.57729	3.33994	3.0609	7.05804	5.75934	7.57727	7.82688	5.63609	0	4.43349	5.93939	7.67965
LPE 25:6	7.25838	3.27214	5.88682	4.85885	5.24451	5.08366	6.60103	5.31145	5.85815	7.20139	7.16622	5.48535	11.9218	10.2347	12.8346	8.96698	10.0166	3.78257	8.40155	10.9696	15.6636
LPE 26:2	28.0769	26.9981	25.1661	22.5732	20.2089	28.8452	31.0971	28.8837	23.8052	27.2818	33.6047	27.5381	31.78	20.3116	28.6303	26.1813	25.855	29.5127	32.3054	41.9077	37.1114
LPE 26:6	5.18083	3.71657	4.65757	1.84048	2.25473	2.18213	1.53565	1.47171	1.78398	2.41251	2.11082	1.67995	1.68547	1.45156	2.2486	1.67723	1.52686	1.55739	1.58267	1.60225	1.96978
PC 20:1	0	0	5.75461	8.68317	8.99631	7.94656	3.87028	0	5.89624	6.36516	4.07312	0	0	3.45468	5.61754	5.74439	5.09594	0	6.13474	0	26.7296
PC 23:0	22.2531	23.989	23.4624	16.7153	19.0315	12.7038	9.64611	22.2486	9.90659	52.1779	34.2769	28.4414	20.4394	10.2595	21.8503	20.3502	21.4267	24.6238	17.4767	22.5308	26.8346
PC 24:1	0	0	0	6.60109	10.8458	5.14303	8.63246	7.68284	7.33183	15.3581	13.182	6.76331	6.47343	4.93378	9.68521	5.33629	6.3761	6.31974	3.75589	10.0477	8.9096
PC 25:0	6.3407	4.89918	5.16668	4.57487	5.23159	3.06811	5.30802	5.57322	10.0866	4.03352	0	2.3659	0	0	0	0	0	10.4076	2.60584	0	3.05291
PC 25:1	56.2889	56.6453	56.3359	51.3145	47.5734	41.4802	60.4893	74.3742	53.0152	67.1961	71.74	46.2631	45.2998	48.3696	63.9582	58.0307	46.1459	67.9385	44.226	81.7035	63.7285
PC 26:0	0	0	0	12.4004	12.2643	4.36172	10.0882	9.50016	85.5572	6.4066	8.20219	4.78624	5.4565	4.38591	7.80378	3.96632	3.28655	52.5933	4.18268	5.68108	7.9687
PC 26:1	0	2.52384	0	3.84173	3.19832	3.00453	0	0	0	3.86626	3.79831	4.28141	2.71079	0	0	0	2.33602	0	4.4897	4.21226	5.08673
PC 27:0	0	0	0	0	0	4.94706	0	0	0	0	0	0	0	4.08686	0	13.3396	0	0	0	0	0
PC 27:1	0	0	0	99.9623	100.841	58.3889	111.657	122.916	170.687	93.0107	120.547	60.8496	48.1996	58.3569	74.0058	51.9687	53.2782	140.99	46.9268	59.7542	68.0066
PC 27:2	12.1195	7.57506	10.1139	0	4.08558	0	0	0	13.1514	0	0	0	0	0	0	0	0	0	0	0	0
PC 28:0	0	0	0	5.78004	6.62171	0	0	0	0	7.20278	0	0	0	8.01846	0	0	5.60159	0	2.38384	0	4.21191
PC 28:1	0	0	0	13.7529	13.4635	5.31789	11.958	11.6969	13.5212	14.2826	17.1017	11.8852	7.57201	10.833	9.43637	11.7307	11.3313	11.0528	10.4386	10.7058	14.7142
PC 28:2	0	0	0	7.99802	9.49258	6.16831	0	11.967	9.2418	18.8739	14.6977	7.43957	6.93076	0	9.12796	12.0668	9.19112	8.44167	0	9.38623	11.6859
PC 28:4	0	0	0	6.52504	12.1758	7.45227	7.722	11.431	8.71751	0	6.3997	0	0	0	0	5.98956	7.75792	7.50183	5.98474	8.1341	4.25236
PC 29:0	0	0	0	0	43.9656	22.7455	0	0	0	0	0	28.5183	0	0	0	0	0	0	0	0	86.3483
PC 29:1	0	0	0	0	0	0	0	0	0	162.177	159.62	104.179	48.4174	61.2274	87.6536	0	0	0	3.62714	0	0
PC 29:2	864.82	631.494	776.578	1178.61	1059.58	574.805	942.556	1071.04	1177.26	1190.34	1403.81	741.792	512.311	680.353	863.68	631.488	570.64	570.42	400.02	470.707	508.306
PC 29:3	0	0	0	37.5527	22.763	12.5585	17.4362	20.9324	16.0644	25.844	32.592	25.9007	7.3532	22.673	11.2938	2.39212	0	0	0	0	0
PC 29:4	0	0	0	19.0647	13.7277	9.15374	17.6809	19.719	13.0925	11.4784	15.2178	8.52084	9.82418	11.5953	10.2064	9.10211	8.53862	13.0683	7.25768	13.8335	8.35628
PC 30:0	0	0	0	630.049	574.696	183.581	525.547	419.447	314.006	0	0	0	27.5774	32.2856	51.6197	0	0	0	14.2592	0	0
PC 30:1	0	0	0	33.7858	35.702	9.95851	19.7831	16.4421	0	37.0275	36.0453	26.8943	16.8624	23.0183	28.4422	23.5144	22.2437	0	7.5336	13.5531	18.1246
PC 30:2	4.71083	3.3085	7.18318	0	0	4.3519	0	6.1436	0	5.72774	0	0	74.6946	95.5697	8.14758	0	0	81.1862	0	96.3637	114.213
PC 30:3	0	0	0	5.80235	7.5524	0	0	0	0	7.29228	0	0	0	7.36661	0	0	5.35978	0	2.35513	0	4.23719
PC 30:4	0	0	0	0	0	0	0	0	0	0	0	0	0	0	0	0	0	0	0	0	0
PC 30:6	0	0	0	0	0	2.18473	0	0	0	0	0	0	0	0	0	0	0	0	0	0	0
PC 31:0	0	0	0	217.581	241.905	0	0	257.577	325.517	0	0	160.854	149.093	0	220.771	306.905	0	0	0	0	445.992
PC 31:1	78.6847	0	0	0	0	0	0	92.3904	0	0	142.336	0	0	76.0297	99.052	0	0	0	0	0	39.6318
PC 31:2	0	0	0	345.536	364.446	159.737	259.902	322.839	323.622	259.147	460.868	286.812	195.64	225.044	288.706	236.826	220.327	235.293	127.914	158.394	178.456
PC 31:3	0	17.9975	21.24	0	0	0	0	0	11.4739	33.0782	43.7744	26.294	12.7026	19.2876	23.541	0	0	0	0	10.6566	0
PC 31:4	0	0	0	14.8434	8.30903	5.28592	16.0713	12.5012	12.2598	12.9625	16.3016	8.42817	9.08617	12.9705	13.2841	3.79018	7.65312	13.5933	2.57863	7.28356	9.60064
PC 31:5	0	0	0	91.34	110.727	64.8794	96.8115	122.064	116.111	86.8847	126.89	57.4086	33.035	80.1283	64.4317	65.4857	51.3456	54.8897	43.2822	57.0991	57.415
PC 31:6	0	0	0	0	0	1.87556	0	0	0	0	3.98473	0	0	0	0	2.45913	0	0	0	0	0
PC 32:0	0	0	0	6608.33	6261.19	2564.67	4872.82	5450.65	5263.94	5939.68	6734.75	4330.87	3196.81	3816.58	4851.83	4437.23	3633.25	2231.99	2262.31	2846.78	3303.96
PC 32:1	0	0	0	1214.99	1150.82	485.796	921.467	891.324	657.326	1185.11	1297.23	941.842	463.015	765.807	931.354	1137.56	1010.41	412.994	496.583	668.432	0
PC 32:2	0	0	0	37.4258	43.2279	0	0	27.8231	0	45.5054	42.412	28.3807	19.9521	0	0	27.4846	24.254	16.906	13.1072	0	20.3409
PC 32:3	0	0	0	634.751	641.564	212.184	453.388	463.244	346.228	0	0	0	29.453	37.1041	48.8981	279.372	275.269	0	8.15628	17.2845	9.93659
PC 32:4	12.2221	0	10.9501	33.2039	36.1488	10.427	19.9321	16.4421	0	37.3161	36.4794	26.2796	16.544	23.05	28.6421	23.7935	22.1955	0	7.43828	13.9387	18.1695
PC 32:5	0	0	0	0	14.9512	0	13.5121	0	0	0	0	0	0	0	0	0	0	0	0	0	0
PC 32:6	0	0	0	6.59428	0	3.22478	5.50979	0	0	3.16323	5.42944	0	0	0	0	0	2.11372	0	0	0	0
PC 33:0	407.01	0	430.15	0	0	0	0	0	0	0	0	0	0	0	42.5953	56.7958	0	0	0	0	0
PC 33:1	0	0	0	3859.54	4370.33	1975.28	3906.15	4213.86	4389.09	3955.69	4552.33	2953.83	2739.55	3885.89	4527.66	0	0	0	0	0	0
PC 33:2	0	0	0	843.735	980.51	0	0	791.461	0	920.846	992.79	0	528.716	0	0	901.43	832.869	0	0	0	0
PC 33:3	0	0	0	235.793	233.008	102.224	225.537	254.013	140.306	26.2215	0	18.8788	0	0	0	0	16.5608	0	14.7213	18.7908	20.6832
PC 33:4	510.041	319.707	375.871	594.017	664.778	0	688.564	0	0	745.738	962.383	496.273	0	0	0	543.672	0	0	0	0	0
PC 33:5	0	0	0	375.379	400.113	174.227	305.121	365.913	350.684	290.509	518.369	311.591	216.632	251.633	334.55	264.657	238.775	306.72	140.901	144.633	129.251
PC 33:6	5.52697	25.4846	21.1957	0	0	0	0	0	8.49706	38.6659	48.2773	28.8287	12.5616	22.8109	22.752	0	0	0	0	0	0
PC 34:0	0	0	0	13726.2	14252.3	5185.92	10981	13287.5	12735.3	11641	15983.5	9836.97	7215.23	9329.91	11415.6	9467.56	8621.83	8220.63	5672.02	7814.66	8200.83
PC 34:1	0	0	0	4818.67	4752.9	2474.14	4069.02	4295.64	2044.09	5008.84	5996.51	3534.99	1488.19	3623.33	2583.05	4639.55	4290.26	931.849	2519.86	3150.8	3975.02
PC 34:2	0	0	0	1230.95	1357.73	541.726	968.853	1157.16	431.504	1302.16	1592.92	877.186	0	971.353	0	1152.46	964.306	278.025	0	0	0
PC 34:3	0	0	0	52.4804	0	0	0	0	35.7896	0	0	0	0	46.8564	68.3783	0	43.3646	22.0368	0	36.2805	46.3415
PC 34:4	437.973	374.239	384.246	1346.63	1111.4	498.997	979.121	906.387	669.074	1251.43	1346.74	953.46	457.004	782.179	968.493	1166.59	1015.9	421.196	515.727	696.507	738.515
PC 34:5	0	0	0	0	38.5413	0	0	27.7504	0	44.8211	45.2043	27.9102	20.1278	0	0	28.2606	24.2053	0	16.6566	0	0
PC 34:6	14.0198	10.407	14.377	45.4713	37.376	35.4645	31.0858	34.6124	21.2376	0	0	0	2.26563	3.76813	0	26.7779	19.1424	0	7.69605	17.0597	9.82192
PC 35:0	145.164	0	113.462	93.2163	0	81.0139	0	122.394	124.416	0	158.097	0	82.9499	0	0	0	0	103.063	0	0	0
PC 35:1	407.392	240.838	358.748	535.976	537.944	238.943	442.426	466.862	389.252	506.262	646.224	380.563	297.101	0	542.264	540.079	492.686	323.798	334.429	394.1	459.876
PC 35:2	0	0	0	1672.19	1866.12	885.844	1630.1	1747.18	1813.57	1889.92	2097.63	1226.85	1155.39	1642.8	1928.7	1756.13	1726.45	1474.6	1202.78	1520.52	1618.24
PC 35:3	380.473	0	432.761	0	0	0	0	405.635	367.53	0	0	0	0	404.414	515.137	0	509.216	0	339.735	426.54	527.366
PC 35:4	0	0	0	1668.16	1693.78	775.08	1535.33	1825.7	1310.18	1697.2	1936.64	1386.09	1267.18	1652.04	2209.24	1343.2	1310.98	1418.58	942.176	1148.41	1392.54
PC 35:5	0	0	0	2868.04	3075.26	1434.74	2959.6	3361.12	2835.9	3060.96	3481.35	2042.3	2183.44	2897.96	3541.07	0	53.1911	0	0	0	0
PC 35:6	0	0	0	249.386	250.26	116.487	249.811	277.202	158.97	23.606	0	18.7812	0	0	0	0	15.4065	0	14.699	18.7452	20.8976
PC 36:0	0	0	0	0	0	0	0	0	0	3095.83	4705.66	2376.59	2198.56	2708.07	3523.25	3157.52	2448.47	3647.17	1795.44	2164.98	2668.45
PC 36:1	0	0	0	1605.58	1726.47	691.979	1322.85	1414.16	1317.12	1575.23	1901.55	1051.55	894.203	1154.11	1432.6	1376.61	1230.66	783.68	802.626	945.238	988.992
PC 36:2	0	0	0	3378.71	3628.59	1622.71	3089.73	3632.1	2595.47	3597.94	4366.73	2570.59	2513.12	3423.53	4180.78	3127.85	2798.05	2715.89	2146.36	2516.74	2961.95
PC 36:3	0	0	0	341.26	323.05	166.572	273.671	335.227	232.708	389.828	379.537	279.88	256.265	304.415	370.392	273.863	213.515	151.333	173.543	203.044	245.003
PC 36:4	0	0	0	0	0	0	0	0	22.1548	19.1401	0	0	0	0	0	4846.63	4416.82	917.88	2603.44	3834.79	2068.46
PC 36:5	0	0	0	0	0	0	0	0	0	3.44716	0	0	0	0	0	0	0	0	0	0	0
PC 36:6	0	24.7762	0	53.1069	0	0	0	48.4272	35.5429	0	0	0	0	60.8751	65.497	0	42.8371	22.1724	0	36.0732	46.3394
PC 36:7	17.3305	0	18.3567	0	0	1.80524	0	0	0	10.2119	0	0	0	0	0	14.9621	12.5459	0	5.94907	16.8823	17.9773
PC 36:8	0	6.77992	4.4177	0	0	2.62692	0	0	0	0	0	0	0	0	0	0	0	0	0	0	0
PC 37:0	54.5658	28.0847	47.7735	50.649	54.4561	16.6962	66.8993	41.1441	50.456	47.5978	46.2383	33.4584	22.748	35.6965	38.3829	34.3597	36.005	23.6951	18.9247	28.4714	33.1218
PC 37:1	0	0	10.7902	0	32.5105	15.4238	0	32.7321	0	34.9786	47.4458	22.552	18.1184	0	0	27.6866	0	0	0	18.7695	19.4467
PC 37:2	41.2042	22.7779	48.0466	48.5603	50.0407	21.7615	39.5981	43.8785	32.2532	51.4008	51.6276	31.2418	31.9379	35.5979	50.2545	48.5512	39.627	23.0833	31.453	34.7867	35.369
PC 37:3	199.43	167.002	190.849	93.1444	0	90.6572	0	121.808	181.142	0	0	0	0	0	0	0	0	0	0	0	0
PC 37:4	20.075	0	0	0	0	8.33653	0	0	0	0	21.8902	13.5105	0	0	14.7477	0	0	0	0	0	11.7912
PC 37:5	89.9886	150.923	24.3026	0	90.0007	109.396	206.187	0	0	74.1578	0	70.3238	0	64.2345	0	0	0	0	0	0	0
PC 37:6	0	0	0	343.258	273.066	172.536	254.336	316.672	271.672	225.985	474.15	178.973	188.281	297.877	452.557	158.806	179.569	140.3	178.215	246.623	202.858
PC 37:7	0	0	0	1847.96	1881.47	875.699	1742.19	2323.63	1464.13	1870.28	2264.42	1294.11	1409.29	1844.52	2420.1	0	0	0	0	0	0
PC 37:8	0	0	0	0	0	0	0	0	8.58584	222.502	0	25.8318	0	0	0	0	0	0	0	10.4557	0
PC 38:0	368.94	246.351	274.868	394.545	308.298	139.923	266.423	366.395	522.517	331.828	467.153	252.465	236.773	325.637	394.818	291.124	239.381	359.501	191.727	231.695	286.853
PC 38:1	505.917	363.86	303.39	354.396	368.867	263.348	575.442	647.086	709.878	589.685	452.282	452.586	383.77	511.156	436.501	511.783	406.625	525.025	350.897	241.332	465.604
PC 38:2	0	0	0	548.493	690.373	223.221	418.219	647.699	464.285	0	0	0	0	0	0	482.752	512.159	358.483	396.384	363.919	473.466
PC 38:3	0	0	0	251.242	248.037	104.131	548.335	289.363	215.518	293.999	291.239	208.332	210.387	293.878	368.33	199.223	155.356	207.622	141.632	190.581	218.139
PC 38:4	0	0	0	856.738	804.279	432.398	849.14	834.385	636.403	804.48	918.622	541.132	609.856	801.233	1026.1	582.115	528.305	615.503	429.005	547.133	533.654
PC 38:5	55.4507	39.4623	59.9698	68.1464	66.54	23.1714	38.8948	42.6225	65.6725	53.6889	67.2374	46.4986	23.359	29.2451	42.604	44.6794	34.8598	18.3044	22.8886	25.7195	29.2067
PC 38:6	0	0	0	355.865	346.873	171.8	269.883	351.573	234.627	0	0	0	0	0	0	4.6372	0	0	0	0	0
PC 38:7	0	0	0	414.224	400.369	191.698	393.064	324.267	357.536	5.91411	0	0	0	0	0	322.181	287.713	285.537	197.291	262.477	283.218
PC 38:8	0	0	0	8.21509	8.23141	4.9705	7.62249	8.30763	0	0	0	2.29545	0	0	0	0	4.87558	0	2.76149	3.7462	3.67895
PC 38:9	0	2.38352	0	0	0	0	0	0	3.78892	3.94615	5.54735	2.87324	3.01214	0	0	3.38812	2.71809	0	0	0	0
PC 38:10	0	3.86747	0	0	0	1.61787	0	0	0	0	0	0	35.5708	0	0	0	0	0	0	0	0
PC 39:0	33.1028	0	0	0	14.0223	0	0	0	6.43039	0	0	0	0	0	0	0	0	26.8486	0	0	0
PC 39:1	5.27013	3.77399	0	0	21.4365	0	0	0	0	5.7006	0	3.20848	0	4.47128	0	0	0	0	0	0	0
PC 39:2	48.5786	22.5328	34.5356	31.2978	40.4581	13.5933	27.4399	23.4858	78.2645	30.9712	34.7994	26.809	16.856	27.8434	32.6022	27.2175	19.2294	50.2635	11.7817	19.7947	22.6344
PC 39:3	5.58872	2.79988	10.9795	0	0	2.02239	0	5.9765	0	4.93895	0	0	0	0	0	5.04275	0	0	2.68722	0	0
PC 39:4	9.95703	5.87219	11.578	0	0	0	6.62429	0	0	18.4224	21.0654	7.45083	0	8.67873	9.76249	0	0	0	0	0	0
PC 39:5	41.1349	21.7626	44.5564	48.63	50.1638	21.5235	39.4919	45.3959	32.0455	51.1446	49.953	30.891	31.8594	36.7652	49.5616	49.4577	34.8023	23.508	27.3006	39.3958	35.9039
PC 39:6	50.7995	35.1498	55.4829	0	0	0	0	0	0	0	0	0	0	0	0	0	0	0	0	9.24735	0
PC 39:7	0	0	0	0	0	0	9.86896	0	0	0	0	0	7.41632	0	0	6.92131	0	0	0	0	0
PC 39:8	101.025	31.9651	0	0	0	0	0	0	0	0	0	0	17.9159	0	44.8921	0	0	0	0	0	0
PC 39:9	0	0	0	0	0	0	0	0	0	16.6034	0	12.8687	0	0	0	0	0	0	0	0	0
PC 39:10	0	0	55.6249	0	0	0	20.1144	0	33.3414	92.0652	0	0	0	0	0	0	0	47.2955	0	0	14.0461
PC 40:0	66.9275	43.3598	72.0043	0	0	3.08503	0	0	0	0	0	0	0	0	0	38.8054	33.4336	86.14	29.6789	33.0524	34.5208
PC 40:1	34.236	0	24.4607	0	29.5454	0	24.5736	28.1922	45.8664	36.06	53.3814	27.4906	22.0194	42.4784	42.0508	31.933	0	46.862	0	23.4734	25.7342
PC 40:2	0	14.3565	0	0	0	0	0	0	32.7216	50.024	104.779	33.606	28.9666	0	70.431	59.564	48.5219	42.6569	42.6898	52.5784	55.4109
PC 40:3	68.0643	57.0095	75.1028	49.1039	0	48.6273	72.8149	37.357	167.62	40.7147	142.189	0	43.623	99.4472	0	0	0	72.3545	22.3811	0	42.4075
PC 40:4	50.7333	0	0	54.5703	0	26.2091	0	69.759	51.6646	0	83.5557	46.3058	56.8366	62.573	91.3806	56.9266	51.3549	75.7195	41.2319	42.0831	0
PC 40:5	276.312	291.394	295.993	3.19271	0	2.32356	0	3.31403	0	3.61058	0	0	0	0	0	176.966	170.826	120.339	122.729	130.838	143.778
PC 40:6	11.431	0	0	12.6691	9.91396	8.52452	10.5924	11.5325	0	13.3326	13.7138	0	10.377	7.55614	20.6816	0	8.40596	0	5.26787	7.44879	0
PC 40:7	692.652	563.019	682.877	862.388	809.166	437.708	859.449	996.073	621.313	818.414	896.195	539.55	603.207	808.75	1040.5	587.812	524.28	619.973	440.606	555.918	542.515
PC 40:8	107.241	57.3287	89.1769	156.886	131.749	61.7059	102.04	112.662	109.286	138.631	162.443	102.275	71.5174	97.151	136.454	92.7807	77.471	49.7113	48.5389	48.3875	70.7512
PC 40:9	0	13.85	0	16.9112	26.4073	5.08237	0	14.5548	8.19737	9.4994	0	0	0	0	0	0	0	0	0	0	0
PC 40:10	3.29276	6.53193	0	5.32661	0	2.07472	3.7904	0	0	4.27603	0	2.61418	0	0	6.39216	0	3.54052	0	0	3.44511	3.39382
PC 40:11	0	23.1859	0	0	0	0	0	0	0	0	0	0	0	0	12.4274	0	0	0	0	0	0
PC 40:12	0	0	0	0	0	0	6.97298	0	0	0	0	0	0	0	3.13501	0	0	0	0	0	4.01583
PC 41:2	9.18166	3.2297	7.73347	4.56052	7.55871	1.79052	5.21557	3.97327	30.2858	4.54571	5.56555	2.10434	2.8962	3.73026	9.98123	3.55764	4.00315	30.251	0	0	3.38876
PC 41:3	6.31277	7.47236	0	0	0	0	10.9365	7.64128	8.56189	0	0	0	0	4.07601	0	0	4.6054	0	2.56963	8.77452	0
PC 41:4	14.8867	16.6805	18.261	10.1298	8.00082	5.60117	12.297	18.5415	14.2978	8.15376	12.7113	7.57574	11.3956	15.1867	17.8505	9.29054	5.94315	24.6307	12.6211	16.1249	13.0974
PC 41:5	20.5866	5.17672	16.5494	11.7978	14.8079	5.37611	10.668	11.3742	17.4484	17.0959	19.2028	12.4974	10.6828	11.1659	14.9233	14.6106	11.8566	4.61793	9.27897	14.0041	18.0744
PC 41:6	27.9495	27.5956	34.1376	0	0	2.31606	0	0	0	4.53229	0	0	2.81229	0	4.20938	3.89661	3.86185	0	0	0	3.76977
PC 41:7	0	3.41991	0	0	8.3575	2.75161	0	0	9.27232	22.4821	20.0328	11.9931	12.9386	18.2914	19.7674	12.5009	11.8598	5.88862	12.0964	11.941	11.6584
PC 41:8	0	4.16723	0	0	0	0	0	0	0	0	0	0	4.95322	4.23262	0	0	10.401	0	0	0	6.84083
PC 41:9	12.0562	0	0	0	0	0	0	5.85777	0	0	0	0	0	0	0	0	0	0	0	0	0
PC 41:10	0	0	0	0	0	0	0	0	13.997	0	0	0	0	0	0	0	0	0	0	0	0
PC 41:11	0	0	0	0	75.5949	0	0	38.1894	13.5432	0	0	0	0	0	0	0	0	0	0	0	0
PC 41:12	0	0	18.1131	0	437.959	0	31.0509	18.1944	0	19.9881	0	0	0	0	0	0	0	0	0	0	0
PC 42:0	19.7294	10.5561	14.5458	0	0	7.11323	0	0	0	15.2279	17.7307	8.17981	4.52802	11.3486	14.548	0	7.01129	21.8963	4.31481	6.72538	8.64066
PC 42:1	3.88272	4.27478	5.00915	8.29722	10.5353	71.7933	0	32.0499	0	3.52674	50.6135	2.1685	3.36735	0	12.8395	2.31989	11.6559	7.34718	2.59277	4.94876	6.11071
PC 42:2	11.7783	3.79316	10.7244	21.0719	13.2374	6.11555	8.80019	10.913	13.5045	15.8885	0	6.49245	7.82232	5.33029	17.8425	18.9687	8.43585	22.4281	7.55837	8.44924	14.5655
PC 42:3	19.4056	11.1544	22.174	0	20.6385	2.63106	7.28777	0	33.9823	0	0	0	0	0	0	0	0	0	0	0	0
PC 42:4	10.5076	12.4049	13.3603	0	0	5.78705	6.18134	7.89039	6.09376	0	0	0	0	8.84211	6.17936	0	0	0	0	7.0986	0
PC 42:5	56.8437	64.7339	76.3182	30.0971	30.1833	24.0088	43.0607	54.7862	59.6795	34.1157	25.0855	27.8839	29.1932	39.4096	37.4032	15.7461	23.4802	0	25.2984	27.5943	19.4015
PC 42:6	33.2934	38.0777	43.7464	5.77035	0	0	0	0	0	13.4839	0	0	0	0	0	12.2404	0	0	8.98961	5.33419	9.25893
PC 42:7	218.454	205.733	221.76	0	0	0	0	0	0	62.4347	0	0	0	0	0	133.861	123.417	145.301	101.238	120.151	125.283
PC 42:8	63.9156	32.8335	60.6632	39.8552	39.5568	13.3445	28.7076	35.9519	27.2282	35.2632	44.4532	27.7494	20.1929	27.8788	34.9229	16.3835	16.5229	14.542	11.9701	12.4862	14.5339
PC 42:9	19.3906	11.0049	20.5446	17.1545	21.5773	8.22915	11.4844	12.4346	14.6844	15.1747	20.8733	10.9486	7.11854	10.6902	14.9732	0	8.5673	0	0	0	0
PC 42:10	0	10.4699	0	8.67666	0	5.03339	9.12871	10.6254	9.19057	12.3734	13.2917	7.83325	6.7386	0	9.73503	0	8.38219	10.5765	5.90255	13.5626	9.72006
PC 42:11	5.05318	0	3.75793	0	5.21455	3.14455	5.38872	5.36273	9.57238	10.1279	10.7501	7.02563	4.54105	8.73743	5.3438	5.67004	7.48609	0	4.05426	3.11933	0
PC 42:12	5.1574	0	0	0	4.109	0	4.77706	0	0	4.87403	0	0	0	7.06355	0	0	0	0	3.19948	3.68074	3.90112
PC 43:2	0	0	0	0	0	0	0	0	0	0	0	0	0	0	0	0	0	0	0	0	0
PC 43:3	0	16.0932	0	0	13.7218	0	0	14.51	0	10.307	0	0	4.96771	0	14.6087	8.57004	9.76072	0	0	18.9649	16.3341
PC 43:6	6.64761	7.69134	0	5.41571	0	7.76551	11.1761	7.53197	8.43463	6.43697	0	3.10144	3.68483	4.09777	6.21473	4.44216	4.58571	0	2.58422	8.86697	9.19464
PC 43:7	7.4475	7.11976	0	8.17262	5.67178	2.64474	5.81905	7.62352	4.93867	6.54914	11.9816	5.15607	5.91091	10.1163	11.6853	6.71055	6.77134	7.90272	6.7484	6.92086	7.78741
PC 43:8	7.0622	6.07896	4.45066	7.99699	5.30227	3.97842	7.84519	6.26185	8.16604	7.80203	5.27605	3.06576	2.66783	6.03064	7.45215	6.20027	4.25769	0	3.3908	4.40772	5.02194
PC 43:9	40.5323	30.7842	35.1887	0	0	2.46876	0	0	0	0	0	0	3.1686	0	4.23713	3.8819	3.89134	0	0	0	3.73625
PC 43:10	0	0	3.87575	3.45031	0	4.05483	0	0	0	0	0	0	3.2487	0	0	0	0	0	0	0	0
PC 43:11	4.76675	0	2.97513	0	0	0	0	7.90371	0	0	0	0	0	0	0	0	0	0	0	0	0
PC 43:12	4.31926	0	0	0	0	0	7.55229	0	0	0	0	4.07112	0	0	0	3.45819	0	0	0	0	2.81461
PC 44:1	0	7.27969	0	0	0	7.2385	0	0	0	7.79138	0	0	0	0	0	0	0	0	4.51096	0	0
PC 44:2	4.64619	3.42722	4.26186	0	0	0	3.93613	3.48107	13.0577	4.34314	5.20109	3.08492	0	3.96662	4.35978	3.53575	3.26038	12.9643	0	0	3.50669
PC 44:3	19.8614	8.47049	14.5282	22.0592	18.1111	7.31466	15.7487	13.9893	48.3488	0	0	0	0	0	0	8.88738	7.16601	28.6286	4.38526	7.30019	8.03035
PC 44:4	12.5666	6.81915	12.1022	0	0	0	0	0	9.44138	0	0	0	0	0	0	0	0	0	0	0	0
PC 44:5	4.21836	6.64471	0	5.26741	4.13913	3.77982	6.94181	6.01653	7.18412	4.81685	0	0	4.64769	6.8413	6.80394	4.36264	0	0	3.04918	5.6862	4.72726
PC 44:6	0	0	3.62664	0	0	3.54178	6.24015	0	5.28933	5.67158	5.04545	4.72223	4.4566	5.52712	0	4.59773	3.25633	8.95359	5.45213	6.85889	6.89277
PC 44:7	10.3799	0	0	13.356	15.29	7.68744	12.9841	15.1191	18.4337	15.5594	17.0251	10.171	0	13.7359	20.1655	15.859	13.9066	22.4913	11.0406	15.7722	0
PC 44:8	14.3284	13.4921	16.7045	13.3214	24.17	7.0191	19.761	21.6454	6.26831	17.0859	27.2479	16.1331	23.5285	21.6868	21.5517	14.5106	0	9.62789	13.7485	14.618	15.8227
PC 44:9	148.599	123.661	157.511	179.377	184.014	77.0702	151.864	182.657	126.987	166.922	170.27	92.8262	108.775	142.272	158.547	108.717	94.2766	93.0562	80.2997	77.9339	90.3292
PC 44:10	220.869	199.722	226.012	199.541	181.219	95.372	185.217	223.858	154.245	188.185	226.005	145.429	137.298	195.394	204.948	130.559	103.807	151.639	115.589	119.732	119.408
PC 44:11	63.6875	32.8501	61.9535	40.5231	39.5297	13.0802	28.4813	35.8995	25.9267	35.364	44.428	27.2915	19.8322	28.846	35.0451	16.2856	16.4579	14.636	12.1344	12.5113	14.4929
PC 44:12	19.1912	10.7868	20.4187	17.6807	21.8056	8.38318	11.3939	12.8109	14.8038	15.1706	20.9143	10.9321	6.98311	10.9857	14.8374	0	8.50357	0	4.32823	0	0
PC 45:4	5.11857	3.30474	4.31881	4.8109	0	3.77249	4.23794	0	0	5.87121	8.15864	4.74069	4.70678	6.4001	7.65888	4.29029	4.98296	0	4.00613	4.21921	6.06004
PC 45:6	15.1528	16.0926	14.602	13.5602	14.3438	15.691	0	14.6951	18.8271	10.0976	11.9729	7.25742	6.59275	7.38661	14.7088	8.99934	9.9049	8.87902	3.74713	18.3223	0
PC 45:9	5.25378	3.1458	0	0	0	0	8.01662	12.487	0	0	0	3.36529	6.0647	0	0	0	4.64008	0	0	3.05622	6.54413
PC 45:10	0	3.62124	0	8.23712	5.70685	3.00652	5.71379	7.45616	4.92539	6.91878	11.6622	6.02301	5.88509	9.8638	11.5892	6.71055	6.42083	7.87551	7.38579	7.0775	7.72577
PC 45:11	6.42955	0	0	0	10.6401	0	0	0	0	7.59385	6.81374	3.22855	2.73227	6.51225	12.4228	6.10879	4.26068	0	3.38605	4.56207	0
PC 45:12	4.4441	0	0	0	0	0	0	0	0	0	0	0	0	0	0	0	0	0	0	2.32443	0
PC 46:1	3.48723	0	0	0	10.9318	0	10.7131	15.1112	9.96013	0	9.33021	0	0	0	0	13.0577	0	0	0	0	0
PC 46:2	10.7608	6.87715	12.0623	7.64923	8.82747	3.509	7.71281	7.7816	32.7372	9.36616	13.1199	7.26151	7.94119	9.36949	11.9071	7.57939	6.85824	29.3128	4.92169	6.19266	6.88093
PC 46:3	3.67981	0	3.71923	3.52426	3.54852	0	0	0	0	3.67057	6.91978	0	3.21313	5.32595	6.28733	3.31804	3.25627	0	0	0	4.26076
PC 46:4	43.447	36.081	50.633	0	0	0	0	0	7.17661	70.4075	77.596	50.8091	41.5067	59.609	75.7231	0	0	0	0	0	0
PC 46:5	10.3727	9.87517	15.6498	24.289	13.1408	9.05957	9.11583	15.1922	15.0951	18.9272	14.5909	10.0587	0	16.6372	16.5912	15.5086	11.5983	13.3751	15.4559	15.6026	20.2096
PC 46:6	14.7171	0	0	11.6172	0	8.28732	0	11.4925	30.9078	12.68	16.8934	8.25868	8.4577	13.201	7.41407	0	8.01554	0	6.85064	10.8666	0
PC 46:7	14.2798	0	19.5025	0	16.5039	9.88847	0	14.4587	13.7029	0	20.8652	0	0	0	22.7108	12.1592	15.3205	0	10.9945	0	14.9565
PC 46:8	4.28406	0	0	5.51493	4.08458	3.81319	0	8.01418	7.47717	4.77537	0	0	4.78192	6.70352	6.9543	0	0	0	3.48104	5.53926	4.41739
PC 46:9	39.7966	43.0606	31.6963	30.6062	31.0908	17.3254	36.6539	30.5726	28.9193	38.387	24.2499	14.8761	16.8707	16.5121	28.8877	19.7246	16.8851	22.8842	14.4698	14.8182	20.0935
PC 46:10	3.78006	3.5687	0	0	0	0	0	0	0	0	3.25347	0	0	0	0	0	0	0	0	0	0
PC 46:11	25.289	13.1441	17.3864	12.9546	23.3661	10.9168	19.2408	21.3166	0	17.0916	26.6944	16.1751	23.5963	23.0777	21.7376	14.2518	0	10.2559	13.4846	14.5612	15.9409
PC 46:12	149.172	123.452	157.84	179.594	196.592	77.3074	152.439	181.626	126.648	165.934	173.575	92.0525	109.628	139.072	159.646	108.411	93.8126	92.5286	80.5506	76.7189	90.1373
PC 47:4	21.7109	13.3036	20.6451	22.3071	21.5866	9.80018	21.8185	21.3418	17.7206	27.8319	30.6354	19.6561	19.0169	24.6603	33.9553	20.2859	18.9477	18.8909	14.0764	16.7029	0
PC 47:5	12.0012	7.63637	11.1807	13.3151	13.3433	5.42655	11.6326	12.2948	13.1315	14.2817	15.8246	10.1012	10.6238	12.3586	16.6944	10.5475	7.70064	11.1841	8.61848	11.7052	12.6757
PC 47:7	5.06554	3.28609	4.18373	4.84586	0	3.76581	0	0	0	6.95114	8.25216	4.73432	4.63072	6.63474	7.41523	4.14722	4.78438	0	4.36578	4.19009	6.06293
PC 47:12	4.09799	3.31946	0	3.8384	0	0	0	0	0	6.70013	0	0	6.08224	0	0	0	4.47256	0	0	2.94505	0
PC 48:3	9.31134	5.7013	9.79619	7.83148	8.26016	3.15745	6.86532	8.78602	21.3592	9.36841	11.6107	8.20921	9.20463	10.1548	11.0102	6.48271	6.88046	22.7407	6.16326	7.65854	9.06455
PC 48:4	14.2531	11.0799	12.6652	15.0433	14.7244	7.8261	17.7464	17.9629	34.7709	14.6089	15.7644	11.6939	11.5617	0	18.8836	11.6948	9.42528	37.921	9.91525	11.8919	13.0825
PC 48:5	8.15406	0	0	0	0	0	0	0	0	219.538	238.034	148.386	158.096	217.151	276.327	139.363	130.473	180.253	158.898	178.969	196.552
PC 48:6	0	0	6.79566	0	0	0	6.8574	0	0	0	12.5526	0	0	8.20919	11.0625	6.82711	5.6531	0	0	0	7.9764
PC 48:7	14.6016	7.59119	12.748	14.3837	0	7.0039	14.0157	20.5178	35.1907	11.7094	17.3584	8.13616	10.8089	16.3315	0	0	7.37787	22.8392	0	0	11.8295
PC 48:8	5.41144	9.90508	15.4202	0	14.3226	9.05452	0	15.7135	15.3925	18.8662	12.6348	10.5188	0	0	15.321	16.2575	11.9631	13.7524	15.4766	0	15.0512
PC 48:9	0	0	0	0	0	0	0	0	31.4929	0	11.3256	8.47582	8.76005	0	0	0	7.96543	0	0	10.6769	0
PC 48:12	39.8083	42.9543	31.7215	30.7509	33.1853	17.299	35.4878	30.6539	29.0164	38.4082	24.2581	14.9141	16.4567	16.4182	28.8821	19.7594	16.9581	22.4376	14.3158	14.4103	20.5077
PE 20:0	4.86707	4.28985	4.74359	4.48633	4.82718	3.60824	5.52066	6.52403	6.22298	7.26999	8.28761	4.48687	4.88712	7.01604	8.14968	7.79378	6.38365	8.72555	5.31573	7.67984	9.13147
PE 20:2	11.4883	7.90892	11.524	6.42268	5.25542	2.82034	4.54967	5.68518	0	4.19523	5.56469	2.93119	2.30725	4.33859	4.20596	1.96535	2.34192	0	0	0	0
PE 23:1	0	0	5.75461	8.68317	8.99631	7.94656	3.87028	0	5.89624	6.36516	4.07312	0	0	3.45468	5.61754	5.74439	5.09594	0	6.13474	0	26.7296
PE 26:0	22.2531	23.989	23.4624	16.7153	19.0315	12.7038	9.64611	22.2486	9.90659	52.1779	34.2769	28.4414	20.4394	10.2595	21.8503	20.3502	21.4267	24.6238	17.4767	22.5308	26.8346
PE 27:0	40.3007	47.1164	40.3645	28.9189	33.8277	25.5817	17.652	37.3505	19.7056	88.2014	63.512	48.221	29.8468	17.2797	32.4673	40.9198	39.9136	30.1435	31.4871	36.201	47.569
PE 27:1	0	0	0	6.60109	10.8458	5.14303	8.63246	7.68284	7.33183	15.3581	13.182	6.76331	6.47343	4.93378	9.68521	5.33629	6.3761	6.31974	3.75589	10.0477	8.9096
PE 28:0	6.3407	4.89918	5.16668	4.57487	5.23159	3.06811	5.30802	5.57322	10.0866	4.03352	0	2.3659	0	0	0	0	0	10.4076	2.60584	0	3.05291
PE 28:1	56.2889	56.6453	56.3359	51.3145	47.5734	41.4802	60.4893	74.3742	53.0152	67.1961	71.74	46.2631	45.2998	48.3696	63.9582	58.0307	46.1459	67.9385	44.226	81.7035	63.7285
PE 29:0	0	0	0	12.4004	12.2643	4.36172	10.0882	9.50016	85.5572	6.4066	8.20219	4.78624	5.4565	4.38591	7.80378	3.96632	3.28655	52.5933	4.18268	5.68108	7.9687
PE 29:1	0	2.52384	0	3.84173	3.19832	3.00453	0	0	0	3.86626	3.79831	4.28141	2.71079	0	0	0	2.33602	0	4.4897	4.21226	5.08673
PE 30:0	20.2136	12.3141	7.34305	38.2368	21.5916	10.6734	17.6049	20.9483	15.6294	23.7855	28.7405	24.3339	7.38695	22.1617	11.2616	14.6623	8.19987	4.71538	3.82966	3.97643	5.40796
PE 30:1	0	0	0	99.9623	100.841	58.3889	111.657	122.916	170.687	93.0107	120.547	60.8496	48.1996	58.3569	74.0058	51.9687	53.2782	140.99	46.9268	59.7542	68.0066
PE 30:2	12.1195	7.57506	10.1139	0	4.08558	0	0	0	13.1514	0	0	0	0	0	0	0	0	0	0	0	0
PE 30:6	0	0	0	3.76514	4.57864	4.41151	0	0	0	3.9874	0	0	3.15061	0	0	4.16751	2.23206	0	3.10759	0	7.62022
PE 31:0	0	0	0	5.78004	6.62171	0	0	0	0	7.20278	0	0	0	8.01846	0	0	5.60159	0	2.38384	0	4.21191
PE 31:1	0	0	0	13.7529	13.4635	5.31789	11.958	11.6969	13.5212	14.2826	17.1017	11.8852	7.57201	10.833	9.43637	11.7307	11.3313	11.0528	10.4386	10.7058	14.7142
PE 31:2	0	0	0	7.99802	9.49258	6.16831	0	11.967	9.2418	18.8739	14.6977	7.43957	6.93076	0	9.12796	12.0668	9.19112	8.44167	0	9.38623	11.6859
PE 31:4	0	0	0	6.52504	12.1758	7.45227	7.722	11.431	8.71751	0	6.3997	0	0	0	0	5.98956	7.75792	7.50183	5.98474	8.1341	4.25236
PE 32:0	0	0	0	0	43.9656	22.7455	0	0	0	0	0	28.5183	0	0	0	0	0	0	0	0	86.3483
PE 32:1	0	0	0	0	0	0	0	0	0	162.177	159.62	104.179	48.4174	61.2274	87.6536	0	0	0	3.62714	0	0
PE 32:2	864.82	631.494	776.578	1178.61	1059.58	574.805	942.556	1071.04	1177.26	1190.34	1403.81	741.792	512.311	680.353	863.68	631.488	570.64	570.42	400.02	470.707	508.306
PE 32:3	0	0	0	37.5527	22.763	12.5585	17.4362	20.9324	16.0644	25.844	32.592	25.9007	7.3532	22.673	11.2938	2.39212	0	0	0	0	0
PE 32:4	0	0	0	19.0647	13.7277	9.15374	17.6809	19.719	13.0925	11.4784	15.2178	8.52084	9.82418	11.5953	10.2064	9.10211	8.53862	13.0683	7.25768	13.8335	8.35628
PE 33:0	0	0	0	630.049	574.696	183.581	525.547	419.447	314.006	0	0	0	27.5774	32.2856	51.6197	0	0	0	14.2592	0	0
PE 33:1	0	0	0	33.7858	35.702	9.95851	19.7831	16.4421	0	37.0275	36.0453	26.8943	16.8624	23.0183	28.4422	23.5144	22.2437	0	7.5336	13.5531	18.1246
PE 33:2	4.71083	3.3085	7.18318	0	0	4.3519	0	6.1436	0	5.72774	0	0	74.6946	95.5697	8.14758	0	0	81.1862	0	96.3637	114.213
PE 33:3	0	0	0	5.80235	7.5524	0	0	0	0	7.29228	0	0	0	7.36661	0	0	5.35978	0	2.35513	0	4.23719
PE 33:4	0	0	0	0	0	0	0	0	0	0	0	0	0	0	0	0	0	0	0	0	0
PE 33:6	0	0	0	0	0	2.18473	0	0	0	0	0	0	0	0	0	0	0	0	0	0	0
PE 34:0	0	0	0	217.581	241.905	0	0	257.577	325.517	0	0	160.854	149.093	0	220.771	306.905	0	0	0	0	445.992
PE 34:1	78.6847	0	0	0	0	0	0	92.3904	0	0	142.336	0	0	76.0297	99.052	0	0	0	0	0	39.6318
PE 34:2	0	0	0	345.536	364.446	159.737	259.902	322.839	323.622	259.147	460.868	286.812	195.64	225.044	288.706	236.826	220.327	235.293	127.914	158.394	178.456
PE 34:3	0	17.9975	21.24	0	0	0	0	0	11.4739	33.0782	43.7744	26.294	12.7026	19.2876	23.541	0	0	0	0	10.6566	0
PE 34:4	0	0	0	14.8434	8.30903	5.28592	16.0713	12.5012	12.2598	12.9625	16.3016	8.42817	9.08617	12.9705	13.2841	3.79018	7.65312	13.5933	2.57863	7.28356	9.60064
PE 34:5	0	0	0	0	0	1.67587	0	4.2555	0	2.89332	3.59128	2.91886	2.47572	0	3.51794	1.79021	2.54585	0	0	0	0
PE 34:6	0	0	0	0	0	1.87556	0	0	0	0	3.98473	0	0	0	0	2.45913	0	0	0	0	0
PE 35:0	0	0	0	6608.33	6261.19	2564.67	4872.82	5450.65	5263.94	5939.68	6734.75	4330.87	3196.81	3816.58	4851.83	4437.23	3633.25	2231.99	2262.31	2846.78	3303.96
PE 35:1	0	0	0	1214.99	1150.82	485.796	921.467	891.324	657.326	1185.11	1297.23	941.842	463.015	765.807	931.354	1137.56	1010.41	412.994	496.583	668.432	0
PE 35:2	0	0	0	37.4258	43.2279	0	0	27.8231	0	45.5054	42.412	28.3807	19.9521	0	0	27.4846	24.254	16.906	13.1072	0	20.3409
PE 35:3	213.987	10.3726	179.449	624.56	641.564	211.117	453.388	463.244	312.357	700.397	694.179	369.871	272.531	343.85	436.804	275.027	275.269	0	8.15628	11.2249	9.93659
PE 35:4	12.2221	0	10.9501	33.2039	36.1488	10.427	19.9321	16.4421	0	37.3161	36.4794	26.2796	16.544	23.05	28.6421	23.7935	22.1955	0	7.43828	13.9387	18.1695
PE 35:5	0	0	0	0	14.9512	0	13.5121	0	0	0	0	0	0	0	0	0	0	0	0	0	0
PE 35:6	0	0	0	6.59428	0	3.22478	7.56623	0	0	3.16323	5.42944	0	0	0	0	0	2.11372	0	0	0	0
PE 36:0	848.697	720.765	877.499	820.267	740.745	398.454	671.796	791.319	870.314	788.602	1039.12	561.939	507.825	646.163	779.003	986.279	959.004	623.155	761.206	854.477	1040.76
PE 36:1	0	0	0	3859.54	4370.33	1975.28	3906.15	4213.86	4389.09	3955.69	4552.33	2953.83	2739.55	3885.89	4527.66	0	0	0	0	0	0
PE 36:2	0	0	0	843.735	980.51	0	0	791.461	0	920.846	992.79	0	528.716	0	0	901.43	832.869	0	0	0	0
PE 36:3	0	0	0	235.793	233.008	102.224	225.537	254.013	140.306	26.2215	0	18.8788	0	0	0	0	14.8222	0	14.7213	18.7908	20.6832
PE 36:4	510.041	319.707	375.871	594.017	664.778	0	688.564	0	0	745.738	962.383	496.273	0	0	0	543.672	0	0	0	0	0
PE 36:5	0	0	0	375.379	400.113	174.227	305.121	365.913	350.684	290.509	518.369	311.591	216.632	251.633	334.55	264.657	238.775	306.72	140.901	144.633	129.251
PE 36:6	5.52697	25.4846	21.1957	0	0	0	0	0	8.49706	38.6659	48.2773	28.8287	12.5616	22.8109	22.752	0	0	0	0	0	0
PE 36:7	0	0	0	14.8773	8.35744	5.23345	16.0286	12.4381	12.6264	13.6188	18.0928	8.45206	9.57946	12.8176	13.1214	3.79944	6.24348	13.6401	2.58511	7.2802	9.66255
PE 36:8	0	0	0	0	0	1.66697	0	4.35873	0	2.82682	3.55649	2.92155	2.48745	0	3.39715	1.79759	2.57095	0	0	0	0
PE 37:0	0	0	0	13650.8	14182.3	5185.92	10981	13193.7	12735.3	11641	16014.6	9743.19	7215.23	9329.91	11415.6	9467.56	8621.83	8220.63	5672.02	7814.66	8200.83
PE 37:1	0	0	0	4818.67	4752.9	2474.14	4069.02	4295.64	2044.09	5008.84	5996.51	3534.99	1488.19	3623.33	2583.05	4639.55	4290.26	931.849	2519.86	3150.8	3975.02
PE 37:2	0	0	0	1230.95	1357.73	541.726	968.853	1157.16	431.504	1302.16	1592.92	877.186	0	971.353	0	1152.46	964.306	278.025	0	0	0
PE 37:3	0	0	0	52.4804	0	0	0	0	35.7896	0	0	0	0	46.8564	68.3783	0	43.3646	22.0368	0	36.2805	46.3415
PE 37:4	0	0	0	0	60.7741	0	0	0	0	134.364	0	0	39.7891	0	72.2819	0	0	0	46.482	0	55.6175
PE 37:5	0	0	0	0	38.5413	0	0	27.7504	0	44.8211	45.2043	27.9102	20.1278	0	0	28.2606	24.2053	0	16.6566	0	0
PE 37:6	14.0198	10.407	14.377	45.4713	37.376	35.4645	31.0858	34.6124	21.2376	0	0	0	2.26563	3.76813	0	26.7779	19.1424	0	7.69605	17.0597	9.82192
PE 37:7	0	0	0	0	0	0	0	0	0	0	0	0	0	12.9136	0	0	0	0	0	0	0
PE 38:0	155.012	106.861	152.941	129.199	139.094	57.8447	114.371	135.063	161.867	228.247	328.291	106.84	82.0656	132.207	151.246	163.242	213.836	155.708	152.835	139.403	124.7
PE 38:1	0	0	0	1581.04	753.016	732.048	1476.9	1672	0	33.4202	0	0	0	0	0	1726.11	1796.92	0	1443.39	1907.53	2045.35
PE 38:2	0	0	0	1672.19	1866.12	885.844	1630.1	1747.18	1813.57	1889.92	2097.63	1226.85	1155.39	1642.8	1928.7	1756.13	1726.45	1474.6	1202.78	1520.52	1618.24
PE 38:3	380.473	0	432.761	0	0	0	0	405.635	367.53	0	0	0	0	404.414	515.137	0	509.216	0	339.735	426.54	527.366
PE 38:4	0	0	0	0	207.193	0	0	0	0	1697.2	1936.64	1400.26	1267.18	1652.04	2243.64	0	177.056	0	0	0	0
PE 38:5	0	0	0	2868.04	3075.26	1434.74	2959.6	3361.12	2835.9	3060.96	3481.35	2042.3	2183.44	2897.96	3541.07	0	53.1911	0	0	0	0
PE 38:6	0	0	0	249.386	250.26	116.487	249.811	277.202	158.97	23.606	0	18.7812	0	0	0	0	15.4065	0	14.699	18.7452	20.8976
PE 38:7	509.664	325.676	395.881	610.373	784.846	71.122	724.017	0	0	871.638	970.73	103.941	702.326	0	0	546.577	60.8217	0	310.575	0	0
PE 38:8	0	0	0	3.96097	0	0	0	0	0	0	0	0	0	0	0	0	0	0	0	0	0
PE 38:9	0	0	0	0	5.65669	0	0	0	0	4.07547	4.49721	2.79839	0	3.46043	0	39.9496	51.9439	0	0	0	0
PE 38:10	0	0	0	0	6.31135	0	0	0	0	0	7.53889	0	0	0	0	6.54832	0	9.93907	0	0	79.2575
PE 39:0	0	0	0	0	0	0	0	0	0	3095.83	4705.66	2376.59	2198.56	2708.07	3523.25	3157.52	2448.47	3647.17	1795.44	2164.98	2668.45
PE 39:1	0	0	0	1605.58	1726.47	691.979	1322.85	1414.16	1317.12	1575.23	1901.55	1051.55	894.203	1154.11	1432.6	1376.61	1230.66	783.68	802.626	945.238	988.992
PE 39:2	0	0	0	3378.71	3628.59	1622.71	3089.73	3632.1	2595.47	3597.94	4366.73	2570.59	2513.12	3423.53	4180.78	3127.85	2798.05	2715.89	2146.36	2516.74	2961.95
PE 39:3	0	0	0	341.26	323.05	166.572	273.671	335.227	232.708	389.828	379.537	279.88	266.906	304.415	370.392	273.863	213.515	151.333	173.543	203.044	245.003
PE 39:4	0	0	0	0	0	0	0	0	22.1548	19.1401	0	0	0	0	0	4846.63	4416.82	917.88	2603.44	3834.79	2068.46
PE 39:5	0	0	0	0	0	0	0	0	0	3.44716	0	0	0	0	0	0	0	0	0	0	0
PE 39:6	0	24.7762	0	53.1069	0	0	0	48.4272	35.5429	0	0	0	0	60.8751	65.497	0	42.8371	22.1724	0	36.0732	46.3394
PE 39:7	17.3305	0	18.3567	0	0	1.80524	0	0	0	10.2119	0	0	0	0	0	14.9621	12.5459	0	5.94907	16.8823	17.9773
PE 39:8	0	6.77992	4.4177	0	0	2.62692	0	0	0	0	0	0	0	0	0	0	0	0	0	0	0
PE 40:0	54.5658	28.0847	47.7735	50.649	54.4561	16.6962	66.8993	41.1441	50.456	47.5978	46.2383	33.4584	22.748	35.6965	38.3829	34.3597	36.005	23.6951	18.9247	28.4714	33.1218
PE 40:1	0	0	10.7902	0	32.5105	15.4238	0	32.7321	0	34.9786	47.4458	22.552	18.1184	0	0	27.6866	0	0	0	18.7695	19.4467
PE 40:2	41.2042	22.7779	48.0466	48.5603	50.0407	26.6308	39.5981	43.8785	32.5099	51.4008	51.6276	31.2418	31.9379	35.5979	48.8015	48.5512	34.9737	23.0833	25.5826	34.7867	35.369
PE 40:3	198.868	167.002	190.849	93.1444	0	90.6572	0	121.808	181.142	0	0	0	0	0	0	0	0	0	0	0	0
PE 40:4	437.218	237.286	362.001	539.526	545.246	258.92	393.574	472.801	392.236	492.126	558.797	421.868	276.844	454.976	581.258	534.049	480.011	325.165	337.543	391.014	489.673
PE 40:5	89.9886	150.923	24.3026	0	90.0007	109.396	206.187	0	0	74.1578	0	70.3238	0	64.2345	0	0	0	0	0	0	0
PE 40:6	0	0	0	343.258	273.066	172.536	254.336	316.672	271.672	225.985	474.15	178.973	188.281	297.877	452.557	158.806	179.569	140.3	178.215	246.623	202.858
PE 40:7	0	0	0	1847.96	1881.47	875.699	1742.19	2323.63	1464.13	1870.28	2264.42	1294.11	1409.29	1844.52	2420.1	0	0	0	0	0	0
PE 40:8	0	0	0	344.186	365.801	207.534	403.964	462.234	323.386	327.5	427.447	251.875	300.361	373.702	386.769	258.094	266.675	405.962	222.334	301.917	264.687
PE 40:9	0	0	0	0	0	13.0163	0	0	0	0	0	0	0	0	0	0	0	0	0	0	0
PE 40:10	0	0	0	0	0	0	0	0	0	0	0	0	0	0	0	0	0	6.47152	0	0	66.0304
PE 40:11	0	0	0	0	0	0	0	9.89121	0	0	0	81.2987	0	0	0	0	0	0	96.8766	0	0
PE 41:0	368.94	246.351	274.868	394.545	308.298	139.923	266.423	366.395	522.517	331.828	467.153	252.465	236.773	325.637	394.818	291.124	239.381	359.501	191.727	231.695	286.853
PE 41:1	0	0	0	241.594	260.957	0	0	0	0	0	0	0	0	0	0	515.938	406.625	525.025	342.956	382.765	465.604
PE 41:2	0	0	0	548.493	690.373	223.221	418.219	647.699	464.285	0	0	0	0	0	0	482.752	512.159	358.483	396.384	363.919	473.466
PE 41:3	0	258.936	0	0	0	64.3092	0	0	145.961	0	0	0	0	0	0	0	0	0	0	0	0
PE 41:4	0	0	0	856.738	804.279	432.398	849.14	834.385	636.403	804.48	918.622	541.132	609.856	801.233	1026.1	582.115	528.305	615.503	429.005	547.133	533.654
PE 41:5	55.4507	39.4623	59.9698	68.1464	66.54	23.1714	38.8948	42.6225	65.6725	53.6889	67.2374	46.4986	23.359	29.2451	42.604	44.6794	34.8598	18.3044	22.8886	25.7195	29.2067
PE 41:6	0	0	0	355.865	346.873	171.8	269.883	351.573	234.627	0	0	0	0	0	0	4.6372	0	0	0	0	0
PE 41:7	0	0	0	414.224	400.369	191.698	393.064	324.267	357.536	5.91411	0	0	0	0	0	322.181	287.713	285.537	197.291	262.477	283.218
PE 41:8	0	0	0	0	90.5263	45.9398	48.9946	0	0	0	106.467	52.1135	98.1436	0	0	2.02661	0	0	0	0	0
PE 41:9	0	2.38352	0	0	0	0	0	0	3.78892	3.94615	5.54735	2.87324	3.01214	0	0	3.38812	2.71809	0	0	0	0
PE 41:10	3.75392	0	8.88847	0	0	1.61787	0	0	0	7.06005	0	0	0	0	0	0	0	0	0	0	0
PE 41:11	0	0	2.93725	4.19849	0	0	0	0	0	0	0	0	0	0	0	0	0	0	0	0	0
PE 41:12	0	0	19.4542	0	0	0	0	0	16.2512	0	0	0	0	0	0	0	10.2209	0	0	0	0
PE 42:0	33.1028	0	0	0	14.0223	0	0	0	6.43039	0	0	0	0	0	0	0	0	26.8486	0	0	0
PE 42:1	5.27013	3.77399	0	0	21.4365	0	0	0	0	5.7006	0	3.20848	0	4.47128	0	0	0	0	0	0	0
PE 42:2	10.8534	4.94489	17.5688	12.9565	15.3022	5.03045	10.794	11.3478	9.46193	13.8342	19.9798	13.2644	10.4177	11.6776	10.7998	17.0731	11.2688	8.83076	8.71712	13.4376	12.5735
PE 42:3	5.58872	0	10.9795	0	0	2.02239	0	5.9765	0	4.93895	0	0	0	0	0	5.04275	0	0	2.68722	0	0
PE 42:4	9.95703	5.87219	11.578	0	0	0	6.62429	0	0	18.4224	21.0654	7.45083	0	8.67873	9.76249	0	0	0	0	0	0
PE 42:5	41.1349	21.7626	44.5564	48.63	50.1638	21.5235	39.4919	45.3959	31.8637	51.1446	49.953	30.891	31.8594	36.7652	51.7708	49.4577	34.5799	23.508	27.3006	39.3958	35.9039
PE 42:6	50.7995	35.1498	55.4829	0	0	0	0	0	0	0	0	0	0	0	0	0	0	0	0	9.24735	0
PE 42:7	0	0	0	0	0	0	9.86896	0	0	0	0	0	7.41632	0	0	6.92131	0	0	0	0	0
PE 42:8	101.025	31.9651	0	0	0	0	0	0	0	0	0	0	17.9159	0	44.8921	0	0	0	0	0	0
PE 42:9	0	0	0	0	0	0	0	0	0	16.6034	0	12.8687	0	0	0	0	0	0	0	0	0
PE 42:10	0	0	55.6249	0	0	0	20.1144	0	33.3414	92.0652	0	0	0	0	0	0	0	47.2955	0	0	14.0461
PE 42:11	0	21.0912	0	5.20734	0	0	0	0	0	92.4788	3.87593	39.6284	0	0	0	0	0	0	0	0	3.2934
PE 42:12	0	0	0	0	0	0	0	26.8313	0	0	0	0	0	0	53.1556	0	0	0	0	0	0
PE 43:0	66.9275	43.3598	72.0043	0	0	3.08503	0	0	0	0	0	0	0	0	0	38.8054	33.4336	86.14	29.6789	33.0524	34.5208
PE 43:1	34.236	0	24.4607	0	29.5454	0	24.5736	28.1922	45.8664	36.06	53.3814	27.4906	22.0194	42.4784	42.0508	31.933	0	46.862	0	23.4734	25.7342
PE 43:2	0	14.3565	0	0	0	0	0	0	32.7216	50.024	104.779	33.606	28.9666	0	70.431	59.564	48.5219	42.6569	42.6898	52.5784	55.4109
PE 43:3	68.0643	57.0095	75.1028	49.1039	0	48.6273	72.8149	37.357	167.62	40.7147	142.189	0	43.623	99.4472	0	0	0	72.3545	22.3811	0	42.4075
PE 43:4	50.7333	0	0	54.5703	0	26.2091	0	69.759	51.6646	0	83.5557	46.3058	56.8366	62.573	91.3806	56.9266	51.3549	75.7195	41.2319	42.0831	0
PE 43:5	276.312	291.394	295.993	3.19271	0	2.32356	0	3.31403	0	3.61058	0	0	0	0	0	176.966	170.826	120.339	122.729	130.838	143.778
PE 43:6	0	251.729	245.081	0	0	64.3062	0	0	143.895	0	110.499	58.0644	75.8289	104.553	0	0	0	0	73.9248	90.9751	75.9013
PE 43:7	692.652	563.019	682.877	862.388	809.166	437.708	859.449	996.073	621.313	818.414	896.195	539.55	603.207	808.75	1040.5	587.812	524.28	619.973	440.606	555.918	542.515
PE 43:8	107.241	57.3287	89.1769	156.886	131.749	61.7059	102.04	112.662	109.286	138.631	162.443	102.275	71.5174	97.151	136.454	92.7807	77.471	49.7113	48.5389	48.3875	70.7512
PE 43:9	0	13.85	0	16.9112	26.4073	5.08237	0	14.5548	8.19737	9.4994	0	0	0	0	0	0	0	0	0	0	0
PE 43:10	3.29276	5.9003	0	5.32661	0	2.07472	3.7904	0	0	4.27603	0	2.61418	0	0	6.39216	0	3.54052	0	0	3.44511	3.39382
PE 43:11	0	23.1859	0	0	0	0	0	0	0	0	0	0	0	0	12.4274	0	0	0	0	0	0
PE 43:12	0	0	0	0	0	0	6.97298	0	0	0	0	0	0	0	3.13501	0	0	0	0	0	4.01583
PE 44:2	9.18166	3.2297	7.73347	4.56052	7.55871	1.79052	5.21557	3.97327	30.2858	4.54571	5.56555	2.10434	2.8962	3.73026	9.98123	3.55764	4.00315	30.251	0	0	3.38876
PE 44:3	6.31277	7.47236	0	0	0	0	10.9365	7.64128	8.56189	0	0	0	0	4.07601	0	0	4.6054	0	2.56963	8.77452	0
PE 44:4	14.8867	16.6805	18.261	10.1298	8.00082	5.60117	12.297	18.5415	14.2978	8.15376	12.7113	7.57574	11.3956	15.1867	17.8505	9.29054	5.94315	24.6307	12.6211	16.1249	13.0974
PE 44:5	20.5866	5.17672	16.5494	11.7978	14.8079	5.37611	10.668	11.3742	17.4484	17.0959	19.2028	12.4974	10.6828	11.1659	14.9233	14.6106	11.8566	4.61793	9.27897	14.0041	18.0744
PE 44:6	27.9495	27.5956	34.1376	0	0	2.31606	0	0	0	4.53229	0	0	2.81229	0	4.20938	3.89661	3.86185	0	0	0	3.76977
PE 44:7	0	3.41991	0	0	8.3575	2.75161	0	0	9.27232	22.4821	20.0328	11.9931	12.9386	18.2914	19.7674	12.5009	11.8598	5.88862	12.0964	11.941	11.6584
PE 44:8	0	4.16723	0	0	0	0	0	0	0	0	0	0	4.95322	4.23262	0	0	10.401	0	0	0	6.84083
PE 44:9	12.0562	0	0	0	0	0	0	5.85777	0	0	0	0	0	0	0	0	0	0	0	0	0
PE 44:10	0	0	0	0	0	5.05152	0	11.9232	6.69025	0	5.23965	0	0	3.35319	4.39148	0	0	0	0	0	0
PE 44:11	0	0	0	0	75.5949	0	0	38.1894	13.5432	0	0	0	0	0	0	0	0	0	0	0	0
PE 44:12	0	0	18.1131	0	437.959	0	31.0509	18.1944	0	19.9881	0	0	0	0	0	0	0	0	0	0	0
PE 45:0	19.7294	10.5561	14.5458	0	0	7.11323	0	0	0	15.2279	17.7307	8.17981	4.52802	11.3486	14.548	0	7.01129	21.8963	4.31481	6.72538	8.64066
PE 45:1	3.88272	4.27478	5.00915	8.29722	10.5353	71.7933	0	32.0499	0	3.52674	50.6135	2.1685	3.36735	0	12.8395	2.31989	11.6559	7.34718	2.59277	4.94876	6.11071
PE 45:2	11.7783	3.79316	10.7244	21.0719	13.2374	6.11555	8.80019	10.913	13.5045	15.8885	0	6.49245	7.82232	5.33029	17.8425	18.9687	8.43585	22.4281	7.55837	8.44924	14.5655
PE 45:3	19.4056	11.1544	22.174	0	20.6385	2.63106	7.28777	0	33.9823	0	0	0	0	0	0	0	0	0	0	0	0
PE 45:4	10.5076	12.4049	13.3603	0	0	5.78705	6.18134	7.89039	6.09376	0	0	0	0	8.84211	6.17936	0	0	0	0	7.0986	0
PE 45:5	56.8437	64.7339	76.3182	30.0971	30.1833	24.0088	43.0607	54.7862	59.6795	34.1157	25.0855	27.8839	29.1932	39.4096	37.4032	15.7461	23.4802	0	25.2984	27.5943	19.4015
PE 45:6	33.2934	38.0777	43.7464	5.77035	0	0	0	0	0	13.4839	0	0	0	0	0	12.2404	0	0	8.98961	5.33419	9.25893
PE 45:7	218.454	205.733	221.76	0	0	0	0	0	0	62.4347	0	0	0	0	0	133.861	123.417	145.301	101.238	120.151	125.283
PE 45:8	63.9156	32.8335	60.6632	39.8552	39.5568	13.3445	28.7076	35.9519	27.2282	35.2632	44.4532	27.7494	20.1929	27.8788	34.9229	16.3835	16.5229	14.542	11.9701	12.4862	14.5339
PE 45:9	19.3906	11.0049	20.5446	17.1545	21.5773	8.22915	11.4844	12.4346	14.6844	15.1747	20.8733	10.9486	7.11854	10.6902	14.9732	0	8.5673	0	0	0	0
PE 45:10	0	10.4699	0	8.67666	0	5.03339	9.12871	10.6254	9.19057	12.3734	13.2917	7.83325	6.7386	0	9.73503	0	8.38219	10.5765	5.90255	13.5626	9.72006
PE 45:11	5.05318	0	3.75793	0	5.21455	3.14455	5.38872	5.36273	9.57238	10.1279	10.7501	7.02563	4.54105	8.73743	5.3438	5.67004	7.48609	0	4.05426	3.11933	0
PE 45:12	5.1574	0	0	0	4.109	0	4.77706	0	0	4.87403	0	0	0	7.06355	0	0	0	0	3.19948	3.68074	3.90112
PE 46:2	0	0	0	0	0	0	0	0	0	0	0	0	0	0	0	0	0	0	0	0	0
PE 46:3	0	16.0932	0	0	13.7218	0	0	14.51	0	10.307	0	0	4.96771	0	14.6087	8.57004	9.76072	0	0	18.9649	16.3341
PE 46:6	6.64761	7.69134	0	5.41571	0	7.76551	11.1761	7.53197	8.43463	6.43697	0	3.10144	3.68483	4.09777	6.21473	4.44216	4.58571	0	2.58422	8.86697	9.19464
PE 46:7	7.4475	7.11976	0	8.17262	5.67178	2.64474	5.81905	7.62352	4.93867	6.54914	11.9816	5.15607	5.91091	10.1163	11.6853	6.71055	6.77134	7.90272	6.7484	6.92086	7.78741
PE 46:8	7.0622	6.07896	4.45066	7.99699	5.30227	3.97842	7.84519	6.26185	8.16604	7.80203	5.27605	3.06576	2.66783	6.03064	7.45215	6.20027	4.25769	0	3.3908	4.40772	5.02194
PE 46:9	40.5323	30.7842	35.1887	0	0	2.46876	0	0	0	0	0	0	3.1686	0	4.23713	3.8819	3.89134	0	0	0	3.73625
PE 46:10	0	4.04331	0	11.2473	9.35084	2.4464	0	0	0	0	3.54148	0	0	0	0	0	0	0	0	0	5.1129
PE 46:11	4.76675	0	2.97513	0	0	0	0	7.90371	0	0	0	0	0	0	0	0	0	0	0	0	0
PE 46:12	4.31926	0	0	0	0	0	7.55229	0	0	0	0	4.07112	0	0	0	3.45819	0	0	0	0	2.81461
PE 47:1	0	7.27969	0	0	0	7.2385	0	0	0	7.79138	0	0	0	0	0	0	0	0	4.51096	0	0
PE 47:2	4.64619	3.42722	4.26186	0	0	0	3.93613	3.48107	13.0577	4.34314	5.20109	3.08492	0	3.96662	4.35978	3.53575	3.26038	12.9643	0	0	3.50669
PE 47:3	19.8614	8.47049	14.5282	22.0592	18.1111	7.31466	15.7487	13.9893	48.3488	0	0	0	0	0	0	8.88738	7.16601	28.6286	4.38526	7.30019	8.03035
PE 47:4	0	6.81915	12.2062	0	0	0	0	0	9.44138	0	0	0	0	0	0	0	0	0	0	0	0
PE 47:5	5.14461	0	0	9.40299	0	0	0	0	10.2407	4.89068	0	4.1159	0	0	0	0	0	0	0	0	0
PE 47:6	19.274	10.5038	22.4282	0	20.5063	0	7.19853	0	34.5937	0	0	4.50892	0	3.78131	0	0	0	0	0	0	0
PE 47:7	10.3799	0	0	13.356	15.29	7.68744	12.9841	15.1191	18.4337	15.5594	17.0251	10.171	0	13.7359	20.1655	15.859	13.9066	22.4913	11.0406	15.7722	0
PE 47:8	14.3284	13.4921	16.7045	13.3214	24.17	7.0191	19.761	21.6454	6.26831	17.0859	27.2479	16.1331	23.5285	21.6868	21.5517	14.5106	0	9.62789	13.7485	14.618	15.8227
PE 47:9	148.599	123.661	157.511	179.377	184.014	77.0702	151.864	182.657	126.987	166.922	170.27	92.8262	108.775	142.272	158.547	108.717	94.2766	93.0562	80.2997	77.9339	90.3292
PE 47:10	220.869	199.722	226.012	199.541	181.219	95.372	185.217	223.858	154.245	188.185	226.005	145.429	137.298	195.394	204.948	130.559	103.807	151.639	115.589	119.732	119.408
PE 47:11	63.6875	32.8501	61.9535	40.5231	39.5297	13.0802	28.4813	35.8995	25.9267	35.364	44.428	27.2915	19.8322	28.846	35.0451	16.2856	16.4579	14.636	12.1344	12.5113	14.4929
PE 47:12	19.1912	10.7868	20.4187	17.6807	21.8056	8.38318	11.3939	12.8109	14.8038	15.1706	20.9143	10.9321	6.98311	10.9857	14.8374	0	8.50357	0	4.32823	0	0
PE 48:4	5.11857	3.30474	4.31881	4.8109	0	3.77249	4.23794	0	0	5.87121	8.15864	4.74069	4.70678	6.4001	7.65888	4.29029	4.98296	0	4.00613	4.21921	6.06004
PE 48:6	15.1528	16.0926	14.602	13.5602	14.3438	15.691	0	14.6951	18.8271	10.0976	11.9729	7.25742	6.59275	7.38661	14.7088	8.99934	9.9049	8.87902	3.74713	18.3223	0
PE 48:9	5.25378	3.1458	0	0	0	0	8.01662	12.487	0	0	0	3.36529	6.0647	0	0	0	4.64008	0	0	3.05622	6.54413
PE 48:10	0	3.62124	0	8.23712	5.70685	3.00652	5.71379	7.45616	4.92539	6.91878	11.6622	6.02301	5.88509	9.8638	11.5892	6.71055	6.42083	7.87551	7.38579	7.0775	7.72577
PE 48:11	6.42955	0	0	0	10.6401	0	0	0	0	7.59385	6.81374	3.22855	2.73227	6.51225	12.4228	6.10879	4.26068	0	3.38605	4.56207	0
PE 48:12	4.4441	0	0	0	0	0	0	0	0	0	0	0	0	0	0	0	0	0	0	2.32443	0
PG 20:0	5.68681	0	3.38337	5.61664	0	0	0	0	0	7.80411	0	4.40236	6.73102	0	0	3.18301	0	0	0	0	0
PG 21:0	12.814	10.336	7.82361	8.12935	10.2743	6.13936	9.30782	5.44673	10.5309	12.0125	10.7895	10.7885	9.21597	10.1233	9.26719	8.77518	11.7697	11.2974	12.2372	6.17139	10.6212
PG 21:1	0	5.27621	4.29532	6.38994	3.9868	4.92091	4.83386	3.01819	0	10.5561	4.84174	7.34056	5.20398	5.20206	10.8751	10.5642	10.7805	0	6.5573	4.43201	8.55229
PG 21:2	7.45217	3.41295	0	0	3.8966	2.40076	5.83514	4.52927	5.52416	4.7801	5.90281	7.98645	7.00856	7.43216	5.72939	4.23355	3.74447	5.764	5.73285	3.25677	7.39468
PG 21:3	5.79754	3.40827	3.97896	4.99384	5.31663	2.34294	5.38002	3.35877	4.44852	3.57871	4.58069	4.37221	6.77445	7.12049	7.53955	3.37852	3.38849	5.38604	6.14396	3.23053	3.86722
PG 22:0	5.01342	4.44312	3.08202	0	0	2.22918	3.87858	0	0	4.35821	0	0	0	0	0	0	0	0	0	0	0
PG 23:4	21.0731	16.7852	0	14.7047	8.97548	9.3869	18.2076	10.2752	13.8942	18.4198	18.4408	20.1201	25.9518	24.506	22.0142	15.2956	19.0418	18.7226	16.9533	12.4146	17.5748
PG 25:1	0	4.58069	0	0	0	0	5.94009	0	0	3.46733	3.66051	3.50482	0	0	0	4.89027	4.27833	0	0	0	0
PG 27:4	0	0	0	4.75055	0	0	6.01586	0	0	3.45097	3.70285	3.55926	0	0	0	4.91143	4.65331	0	0	0	0
PG 28:1	0	10.4574	0	0	0	0	0	0	0	0	0	3.94589	0	0	4.04939	2.60268	0	4.27827	0	0	0
PG 28:2	77.41	128.004	68.4369	42.1374	70.0193	58.8092	0	38.2465	0	38.2104	0	0	0	0	0	0	0	0	47.5135	35.3745	32.0759
PG 29:0	0	0	0	0	0	2.16813	0	2.10178	0	0	0	0	4.14737	0	0	4.03621	0	0	0	0	5.34448
PG 29:1	0	25.2311	7.80029	0	0	6.12087	0	0	0	16.071	11.4983	9.09592	14.5269	12.894	10.1616	0	0	0	0	0	0
PG 29:2	25.8913	27.7862	21.847	24.3427	21.367	19.8191	23.3653	17.433	18.8672	19.6515	19.6142	21.0534	21.4744	25.5695	21.5726	18.2047	20.889	18.8811	18.8058	14.461	21.0325
PG 30:0	0	0	0	11.2139	14.8283	11.3756	13.3532	4.97178	8.61129	6.10826	9.2295	6.08819	8.00603	10.2931	5.08648	8.09833	8.32626	0	7.4219	4.48423	5.86517
PG 30:1	0	3.58907	0	0	3.85323	2.31425	0	2.50438	0	0	3.33415	0	0	0	3.82727	0	0	0	0	3.00756	5.72749
PG 30:2	0	3.70577	3.07991	4.242	0	3.55779	0	0	0	6.60155	3.29354	4.71962	4.0366	0	7.19966	6.73446	7.86679	0	4.69966	2.85289	6.08133
PG 31:0	12.7187	0	7.38928	13.3128	0	8.17199	13.5521	7.00041	15.8766	9.47932	12.0574	0	0	9.97199	0	7.90176	9.87635	5.22944	4.97121	0	0
PG 31:1	0	0	0	5.46493	0	2.7362	5.01167	2.86422	0	0	0	0	0	5.77558	5.33745	2.81584	2.74049	0	4.66495	2.61576	4.59221
PG 31:2	5.70288	3.34379	0	0	0	2.29595	0	2.34246	0	4.17588	4.51795	4.16816	4.51214	0	3.84853	3.76021	3.44292	0	3.8247	3.55623	4.37285
PG 32:0	0	0	0	0	4.18703	2.35146	0	3.10339	0	0	0	0	0	0	0	5.7763	0	0	3.74775	2.74468	0
PG 32:1	0	0	0	4722	5408.09	3961.41	6380.21	3403.91	4128.91	4487.57	4678.27	4263.1	6989.42	6423.14	5401.6	5115.6	4312.55	3637.2	4863.42	3332.85	4699.78
PG 32:2	0	0	0	25.3573	22.5106	10.544	19.6147	13.1532	0	28.2398	30.8386	29.0229	26.3461	28.9832	26.8005	18.9766	19.9149	22.4278	19.8061	10.322	18.5011
PG 33:0	0	0	0	0	0	0	0	0	55.2388	0	0	57.3749	0	0	65.8018	0	0	0	0	0	0
PG 33:1	0	0	8.04102	10.6278	19.231	4.8692	6.58144	5.50172	11.0666	7.8577	0	0	0	8.99331	8.15443	10.3844	10.3871	0	7.39418	0	4.52788
PG 33:2	64.3489	49.261	60.5462	44.3732	112.596	35.8855	66.9081	42.8779	39.9838	0	44.759	57.7381	63.2032	73.4763	36.9325	3.10782	0	0	0	0	0
PG 33:3	29.501	11.7682	16.0972	28.0571	41.9122	14.2395	26.3909	14.4656	29.9159	20.9569	25.9418	12.5451	15.7572	19.3164	9.56071	16.3351	17.049	10.23	13.185	7.31958	5.25072
PG 33:4	0	0	0	5.40165	0	2.85853	5.07484	3.2673	0	0	0	0	0	5.8475	5.27779	2.74602	0	0	4.67439	3.27957	3.88998
PG 33:5	4.85234	3.25105	0	0	7.53908	3.38274	0	2.44675	0	8.19577	3.6399	5.47086	0	0	4.72102	6.64633	6.93594	0	9.14418	4.28152	6.95572
PG 34:0	0	0	0	5.90308	8.98069	0	7.11431	0	6.84572	0	0	0	0	0	7.72153	5.79858	0	0	8.13522	0	0
PG 34:1	16.2036	20.6547	13.5967	0	0	0	5.15878	0	0	9.87546	8.49028	7.55476	11.4238	11.1966	8.50667	0	0	0	5.25828	2.90878	0
PG 34:2	38.942	19.1726	21.4959	0	0	0	0	0	0	0	0	0	5.63166	0	0	0	4.19599	0	0	0	0
PG 34:4	0	0	0	0	0	3.53902	0	0	11.3674	3.65698	6.29144	5.94777	0	6.31395	5.10565	3.92145	3.85673	22.0379	3.80579	3.07305	0
PG 34:5	16.5009	0	0	35.2195	30.9431	15.3394	27.8943	18.507	0	37.928	41.07	38.904	35.3885	38.6078	37.2741	25.7397	27.5208	30.0267	27.4174	14.6939	24.9615
PG 35:0	0	0	21.7503	0	131.911	51.4231	138.731	52.1462	0	0	0	0	0	23.01	0	0	0	0	0	0	0
PG 35:1	0	0	0	0	0	0	6.49932	0	6.04113	3.7554	0	7.44524	6.98394	11.9854	4.68873	3.93913	6.11734	0	3.70422	3.57288	5.18476
PG 35:2	145.577	110.954	88.239	0	0	0	0	0	0	0	0	0	0	0	0	78.5888	35.4796	82.7578	110.465	41.334	109.454
PG 35:3	451.931	236.753	224.554	366.387	286.193	103.226	222.846	130.7	169.974	232.118	221.177	224.756	173.221	190.502	342.334	129.552	145.039	143.332	150.548	94.182	180.665
PG 35:4	18.5509	3.18268	7.0603	12.0198	16.9248	9.9829	19.0573	5.30779	19.4663	14.7309	23.0084	4.84343	0	13.9111	15.2543	10.1894	18.6641	0	7.45371	2.77174	4.64819
PG 35:5	59.6948	40.3867	32.3335	0	7.0316	0	0	0	0	4.10774	4.73	0	0	0	0	2.90419	3.8953	0	0	0	0
PG 35:6	21.7873	5.21742	11.7469	23.7822	28.1613	9.55947	18.9123	9.64397	18.3656	16.1792	17.9525	16.1223	12.1816	8.30945	9.33694	11.8801	11.5764	4.65766	6.01166	3.83811	5.87088
PG 36:1	0	0	12.4649	0	0	2.60185	0	0	0	0	2.97917	5.3477	0	0	0	2.25609	0	0	0	0	3.37535
PG 36:2	0	9.96309	4.84391	0	0	5.49773	6.28627	3.94507	0	7.01219	5.64347	3.71064	0	8.9457	0	0	7.38103	0	0	0	6.18227
PG 36:3	9.07326	0	0	0	14.2888	3.16505	10.8787	8.31928	9.19986	17.8686	14.9597	24.7432	29.4364	0	16.3438	18.5143	12.6461	12.8164	20.8216	11.3476	17.7093
PG 36:4	17.6048	0	14.9983	11.833	0	8.17798	0	0	14.5045	0	0	0	11.8526	0	8.47966	0	4.33082	0	0	0	0
PG 36:5	39.2013	19.3573	0	14.7982	0	0	0	20.4336	8.69611	0	11.6535	0	39.5117	44.763	34.6728	23.0759	30.8095	22.9829	32.8003	16.8649	30.62
PG 36:6	0	0	0	0	0	0	0	0	0	5.515	3.93144	4.73558	0	0	0	0	4.11204	0	0	0	0
PG 36:8	6.73818	0	0	10.076	8.76233	4.91407	8.35906	4.98998	0	9.44107	9.81283	10.1861	9.18732	9.7925	10.1549	6.65492	7.2964	8.3087	7.73805	4.30672	6.69443
PG 37:1	0	0	0	0	0	0	31.2106	0	0	0	44.9888	45.6998	28.9852	0	0	0	0	18.5174	0	0	0
PG 37:2	0	56.7022	0	0	0	0	0	38.4892	0	0	0	0	0	0	0	0	26.2574	0	0	0	0
PG 37:3	68.6726	53.4412	0	68.7549	0	0	62.1757	45.6238	43.2358	0	0	9.33449	0	0	0	51.0619	54.779	39.3143	71.4164	37.0541	46.6929
PG 37:4	150.305	0	42.8653	21.6434	0	0	0	10.3409	0	0	74.32	83.2793	0	0	84.9488	0	0	0	0	0	4.69192
PG 37:5	73.9307	36.8827	46.3102	84.4362	81.7662	30.4913	53.1413	25.116	56.6336	48.394	60.5688	65.6127	51.3793	39.9778	50.9475	49.5783	54.1365	27.7722	47.4216	22.6955	64.4366
PG 37:6	0	0	0	6.10724	0	3.16911	0	0	0	0	7.10166	7.04051	0	0	0	4.93094	8.6441	0	0	0	0
PG 37:7	9.10096	0	5.51654	0	16.9167	4.30621	7.35123	0	8.35476	7.67238	9.67524	0	6.45286	5.60325	0	4.06639	8.73296	0	0	2.21664	0
PG 37:8	0	11.0781	0	0	11.2609	0	0	0	0	4.03033	4.58599	0	0	0	0	2.83718	3.22589	0	0	0	0
PG 38:0	13.5187	0	10.3367	11.4777	0	6.49303	0	5.61726	29.1617	13.4701	13.3986	12.3916	13.3418	12.975	13.5486	12.2801	10.9969	34.4803	11.8734	7.75007	11.9429
PG 38:1	0	0	0	4.06127	4.62047	0	0	2.58435	8.1592	4.6803	5.01567	5.14302	0	0	0	4.38498	5.46504	0	5.69278	3.30608	3.30151
PG 38:2	0	21.3463	0	0	0	0	0	0	0	0	4.43717	0	0	0	0	0	0	0	0	5.66117	0
PG 38:3	0	0	0	0	0	0	0	0	4.45991	0	0	0	0	0	0	0	0	7.04358	0	0	0
PG 38:4	0	3.31986	3.3416	0	9.93934	0	5.56135	0	5.62801	0	4.43623	0	0	4.28067	3.79086	5.09571	4.03659	8.79081	0	0	6.60819
PG 38:5	0	0	14.7029	0	0	6.92236	0	0	0	0	0	0	215.908	0	0	0	0	185.204	0	0	0
PG 38:6	0	0	16.7388	7.16239	15.7847	5.31173	10.0167	8.73149	12.0631	16.7177	17.755	21.5179	29.1481	0	14.3991	18.7588	12.2726	12.3505	0	0	17.0454
PG 38:7	8.45392	0	0	0	0	0	0	0	0	7.18716	0	3.62071	0	0	6.25715	5.27167	0	0	0	2.21583	0
PG 38:8	0	0	0	0	0	0	0	0	0	0	8.82215	0	11.5919	11.5452	7.65471	0	0	7.36382	8.0112	3.52998	6.71702
PG 39:0	0	0	0	0	0	0	0	0	0	5.59023	5.07963	7.54497	5.8248	0	5.05665	5.00337	4.14397	0	6.17502	3.14944	4.41868
PG 39:1	49.3654	0	27.3408	29.6549	0	15.7835	0	16.3426	0	56.5021	0	45.6371	27.9798	20.5706	38.9905	0	0	25.783	0	17.2855	35.8794
PG 39:2	18.199	29.592	17.6909	20.4822	18.5028	13.0676	23.999	13.8558	0	10.2469	0	17.3026	18.9915	16.0215	13.9467	13.0641	10.5646	0	13.2854	9.05107	10.1895
PG 39:5	0	22.0625	0	52.2336	0	19.3016	37.1662	22.4128	18.6632	0	0	3.14965	0	0	0	0	0	29.6922	0	0	28.7405
PG 39:6	149.145	78.3481	61.6794	54.8773	87.1637	55.3018	133.265	80.7432	91.7456	41.7302	50.0434	47.9902	139.506	61.6253	138.473	0	0	0	0	0	0
PG 39:7	24.6869	0	0	0	4.93084	2.94094	0	0	0	12.6243	20.0462	17.294	15.1224	15.7752	19.5355	14.0956	13.1467	6.8802	14.6267	8.26587	0
PG 39:8	73.1218	33.6913	45.4683	9.00517	13.8077	2.72393	0	0	0	0	8.36436	4.32592	0	0	3.71552	3.32928	7.24606	0	0	0	3.30071
PG 39:9	0	40.518	27.9307	0	15.9407	3.28915	0	0	0	0	5.70434	7.08897	0	0	0	4.61463	6.14353	0	0	0	0
PG 40:0	11.4422	0	10.5842	0	15.8998	0	0	0	17.8276	0	0	17.0141	15.7595	0	0	15.2229	14.42	0	0	0	0
PG 40:1	27.6277	26.9255	29.4137	30.0391	38.7428	13.1599	35.4549	0	44.249	36.4931	35.9801	41.9979	37.9909	37.5397	35.24	32.0077	32.6638	0	0	0	28.535
PG 40:2	0	3.04942	0	5.87296	5.39368	2.20169	0	2.0984	0	8.72652	7.21926	10.2314	0	7.74129	7.84431	6.22002	6.83264	6.89177	0	3.5974	0
PG 40:3	13.3819	8.62539	10.4824	11.3372	12.0237	6.00289	11.4593	5.38559	29.1368	13.5592	13.4168	12.7217	13.848	12.7047	13.7176	12.2564	11.0392	34.4803	12.9761	7.81136	11.8852
PG 40:4	0	0	0	3.99176	4.65282	0	3.80771	0	8.02121	4.64886	5.00548	5.00286	0	0	0	4.34018	5.48262	0	5.68204	3.27599	3.90768
PG 40:5	0	0	0	0	0	0	0	0	0	0	5.59356	0	0	0	0	0	0	0	0	0	0
PG 40:7	31.1075	12.3205	17.5461	0	12.213	4.61025	9.09824	4.581	10.3002	11.3071	16.1516	16.1106	13.7771	14.4099	18.5089	9.17401	0	12.1814	9.3984	4.69779	8.23064
PG 40:12	0	0	8.68737	11.1172	11.2759	0	11.8447	7.7605	0	0	0	9.74842	10.5618	0	0	9.21971	8.22205	11.1182	0	6.17147	8.67359
PG 41:0	0	0	0	0	0	0	0	0	0	3.90871	3.8236	5.33058	4.50601	0	4.22757	2.60005	0	0	3.88629	0	3.58888
PG 41:1	30.8435	25.4294	20.0346	0	9.18024	0	0	0	0	0	0	0	0	0	0	14.3242	11.8268	0	14.3337	9.59216	9.92312
PG 41:2	21.3534	32.2744	15.2943	31.1789	22.7918	20.3198	22.4605	11.9016	14.9134	19.3554	21.5633	17.6549	0	22.4624	16.4623	14.3985	14.1179	12.6103	15.7742	0	16.1356
PG 41:3	0	22.3159	0	0	7.29813	0	0	0	0	7.77691	7.12187	0	0	14.2053	0	0	0	0	12.4627	0	0
PG 41:4	7.97251	11.4953	8.59648	7.4872	9.71408	6.6814	0	5.15831	8.92587	6.02328	11.8631	0	0	5.43307	0	8.46723	0	9.56289	6.95751	0	0
PG 41:5	18.7823	29.7016	19.206	21.015	19.0715	13.6416	25.1501	10.7098	0	0	13.1654	17.6318	19.5057	15.4143	13.8706	12.6263	10.1911	11.9268	13.1552	8.94136	9.01884
PG 41:7	6.907	0	4.0323	0	0	4.83095	5.04523	3.91807	0	0	0	0	0	0	0	5.17265	0	0	6.35562	0	0
PG 41:8	0	5.32979	0	57.4202	72.7515	42.1749	85.5435	49.1003	0	26.0028	30.4885	58.2184	36.0066	78.544	40.7651	34.004	37.7058	0	38.0625	19.596	68.6846
PG 41:9	75.4661	58.8171	51.2026	0	86.2168	25.2412	67.4873	35.1664	39.6584	51.6425	54.982	39.4601	64.5193	60.0593	70.2259	0	0	0	0	0	0
PG 41:10	28.9546	0	19.4966	0	5.12204	0	0	0	0	13.8389	18.9635	25.8063	15.1533	15.8689	24.1173	17.9374	13.4038	6.90036	15.1324	11.0415	0
PG 41:11	10.9675	12.3698	11.6106	18.3041	16.0131	10.3724	20.4687	8.64193	12.1943	17.1255	12.1939	18.9567	18.4847	14.3424	10.2984	14.2312	10.8201	12.8227	15.2313	8.22093	16.9591
PG 41:12	0	3.08599	0	0	0	0	5.89378	0	0	5.29166	5.46494	4.65368	0	0	4.37247	2.95864	3.92241	0	3.90661	2.52281	4.22859
PG 42:0	0	735.074	201.038	0	0	0	0	3.69982	0	0	8.85686	0	0	0	0	0	0	0	0	0	0
PG 42:1	17.5074	0	0	0	0	0	0	0	0	0	0	0	22.354	29.3585	24.7158	0	24.8376	0	0	0	0
PG 42:2	40.5299	0	34.1125	55.7139	0	22.801	56.1924	18.9392	41.879	51.2072	62.4692	63.0364	55.9298	74.1531	49.6686	44.4683	59.9882	58.8079	62.7006	36.1324	49.8223
PG 42:3	15.757	15.353	19.4514	14.1967	10.0073	8.98933	12.8675	9.64676	9.11775	6.88435	9.38188	10.3105	17.7918	15.799	7.06521	9.11665	13.37	5.57818	15.9179	6.87173	10.8929
PG 42:4	28.4222	28.8866	29.039	29.9057	37.9417	14.4259	36.87	17.3996	42.1896	37.6972	36.1834	43.5126	37.2436	43.4727	41.22	28.671	34.0764	60.2226	39.6874	0	29.0993
PG 42:5	5.04355	0	4.1675	5.99112	5.82358	2.2182	5.06852	2.07695	6.38521	8.84023	7.15516	10.0868	5.84145	7.94152	8.10451	6.17486	6.47979	6.89889	0	3.58382	7.33332
PG 42:6	10.1906	7.88774	5.30917	0	5.99792	0	0	3.09003	0	11.9743	9.30138	0	10.5647	0	8.43444	0	0	0	0	4.92709	0
PG 42:10	25.7185	15.6959	5.34155	0	13.6916	4.91778	9.67958	4.57557	10.3633	11.6982	16.7549	12.9315	0	12.3111	16.7071	8.5436	0	12.0192	8.13524	3.73259	8.26814
PG 43:0	0	0	0	0	9.31678	2.4385	6.90297	0	0	0	9.9218	0	0	0	0	0	0	0	0	6.00539	0
PG 43:1	0	0	9.77734	8.49752	8.03827	3.95352	0	4.92868	8.02556	0	18.581	0	0	0	0	0	4.80015	9.72553	7.619	0	4.17366
PG 43:2	74.615	90.1237	63.7918	63.3563	69.0345	50.2896	67.7469	44.1598	52.1855	50.5874	48.866	52.8507	61.7184	74.938	62.0185	50.4572	47.7349	43.1098	57.1585	37.8359	44.03
PG 43:3	95.2292	128.82	53.5709	75.2908	80.9228	81.1221	107.572	62.088	51.9143	0	4.93432	4.14202	0	0	0	0	0	0	5.48843	0	0
PG 43:4	29.1535	25.3049	19.4516	0	0	2.8047	0	0	0	8.82984	13.2643	23.8423	29.6556	19.7781	24.5783	4.13318	0	0	0	0	0
PG 43:5	20.6193	32.1885	15.3291	31.4163	12.3721	16.7804	24.0609	11.2876	14.2718	20.0241	23.084	17.0652	0	0	16.8329	14.9165	14.2708	12.3776	16.2984	14.2222	15.9217
PG 43:6	14.5517	21.8678	9.45756	11.3174	0	10.3275	15.2314	9.69406	0	8.14516	0	0	0	14.4824	10.6825	0	0	0	11.729	8.19626	0
PG 43:10	5.72854	0	5.17891	0	0	3.44698	4.82989	0	4.19442	0	5.08217	0	0	0	0	0	3.20766	0	4.70086	0	5.58944
PG 43:11	10.1099	4.78973	4.37412	4.70282	5.07305	0	6.61244	3.23725	4.72703	4.20392	6.68582	5.23366	8.64439	7.76591	7.47805	0	2.98493	0	4.6332	0	3.97911
PG 44:0	37.0386	51.7879	31.3743	0	0	2.72245	0	0	0	0	0	0	0	0	0	0	17.4445	0	23.705	0	12.9354
PG 44:1	60.763	47.9648	44.4625	0	0	29.7019	58.0196	32.9762	45.8667	41.1436	42.5111	45.0464	75.8314	59.6378	50.0968	0	0	0	0	0	0
PG 44:2	0	22.5717	17.866	50.2184	31.3121	2.61444	150.068	0	79.1922	0	0	0	74.3454	0	91.4823	69.6461	42.0239	53.2279	3.38417	0	11.1066
PG 44:3	28.2933	0	22.5321	23.6182	22.428	11.013	21.5733	10.8008	19.165	42.8515	55.4115	41.1881	27.2236	0	43.7849	31.0417	41.3821	30.4707	26.5831	16.3208	39.3103
PG 44:4	18.0975	0	0	69.9081	68.5513	0	75.9144	49.7244	69.5571	29.3295	0	3.44216	0	0	30.0757	5.59596	3.78536	0	0	0	0
PG 44:5	34.3227	29.1597	36.3166	53.3718	48.5119	22.7059	57.8326	27.828	41.2773	50.4293	63.0123	62.7672	59.7365	74.5108	48.2505	59.3103	57.2208	58.3621	61.9732	35.4694	47.082
PG 44:6	15.063	15.0863	13.3607	12.9549	10.3436	9.04658	12.6929	7.45504	8.88452	6.43278	9.28099	10.9018	18.4319	15.8993	7.43055	9.16919	13.2995	0	15.9451	8.87988	10.8276
PG 44:8	0	0	4.97357	5.89452	0	2.79119	0	4.16711	0	0	0	0	0	0	0	0	0	0	0	0	0
PG 44:10	0	0	0	0	0	0	6.10137	0	5.98218	5.01021	0	7.00772	4.69359	0	0	0	0	0	8.3047	0	0
PG 44:11	0	3.51922	0	0	0	3.35264	0	3.42886	0	0	0	0	6.57744	0	0	0	0	0	0	0	0
PG 44:12	0	0	16.7388	7.16239	15.7847	5.31173	10.0167	8.73149	12.0631	16.7177	17.755	21.5179	29.1481	0	14.3991	18.7588	12.2726	12.3505	0	0	17.0454
PG 45:0	0	0	0	72.9496	75.7542	41.9963	70.9794	0	85.8432	76.1436	74.3708	81.2616	71.6275	81.0733	77.1426	84.8187	62.595	114.517	92.2638	0	77.2331
PG 45:1	12.3183	12.5658	10.4521	0	0	78.3269	0	0	0	6.94213	8.85834	0	11.5371	0	0	5.85482	9.38696	9.56595	0	4.31315	6.30351
PG 45:2	0	0	0	0	0	0	0	0	0	0	0	0	0	0	0	4.51729	0	8.66715	0	3.9539	6.12772
PG 45:4	12.7023	9.97947	0	8.69431	7.97866	3.61561	0	4.67735	8.0769	0	4.21379	0	8.65717	11.0261	8.45333	7.66501	0	10.2065	8.35501	3.35012	4.6791
PG 45:5	75.7223	91.9039	63.3733	62.4093	61.125	51.1216	68.1266	39.3783	48.7145	45.1369	48.8942	52.9634	60.2098	74.6388	62.8378	0	0	10.458	0	0	0
PG 45:6	95.0684	124.347	55.759	80.9113	81.4901	70.3368	108.882	61.5673	42.9784	0	4.77788	4.29582	0	0	0	0	0	0	5.42413	0	0
PG 45:7	0	0	18.7419	0	0	0	0	0	0	34.4924	44.666	38.9988	0	0	0	0	0	0	0	0	0
PG 45:8	6.11223	3.98581	3.35059	0	0	2.68449	4.09008	0	6.32398	0	3.7281	4.40741	0	4.58667	0	0	0	0	0	0	0
PG 45:9	0	2.81595	0	3.93185	0	0	0	0	5.00673	4.008	0	4.64216	0	0	4.0211	3.57949	3.09541	6.35593	0	0	0
PG 45:10	6.49792	0	4.36452	0	7.04449	3.51689	0	0	8.01876	5.67826	0	0	0	0	0	5.76346	3.46069	8.53484	3.97508	2.34823	3.94192
PG 46:0	37.4125	39.744	31.084	0	0	0	41.1847	23.6098	0	21.939	29.535	23.7675	34.1918	38.2538	26.4961	22.7286	28.6749	33.0624	28.524	18.0032	22.1495
PG 46:1	66.0323	0	0	0	60.1349	0	0	0	0	0	49.5158	0	0	0	54.0725	34.635	45.9683	36.3944	47.6733	34.5572	31.345
PG 46:2	173.168	0	122.28	26.8362	0	0	0	0	0	0	11.12	0	0	0	0	0	0	0	0	0	0
PG 46:3	66.1681	67.0084	62.7547	0	0	0	0	0	0	0	0	7.98062	0	0	0	0	0	0	0	0	4.23904
PG 46:4	81.6021	11.0254	7.33313	14.8406	13.8092	7.85163	14.336	10.1402	11.5891	24.9755	25.9616	19.1556	17.1878	0	16.4454	19.2228	13.4771	9.1352	24.882	16.8929	15.5192
PG 46:5	125.41	107.501	91.6674	0	0	0	0	0	0	5.27706	8.50888	0	0	8.31431	5.23058	0	8.16918	0	0	0	0
PG 46:6	28.8229	9.83555	23.7763	36.3376	23.8849	11.1264	22.398	10.5564	18.7307	45.2288	49.3553	47.9988	44.4177	29.6509	44.2876	42.3162	41.6858	31.8419	26.5594	23.2362	37.5904
PG 46:7	0	0	0	0	0	0	0	0	0	3.59491	0	4.3504	0	0	5.06518	4.09355	3.676	0	4.33179	0	4.15246
PG 47:0	8.08826	0	0	0	0	3.33309	9.09837	4.58484	0	0	13.8738	0	10.8974	12.781	10.0541	11.0572	11.5325	0	11.1255	0	11.3154
PG 47:1	0	0	0	0	5.28055	0	0	0	0	0	5.59563	4.19294	8.68678	0	7.38296	0	0	0	0	0	0
PG 47:2	0	10.4944	7.78328	0	0	0	0	0	0	7.90868	10.007	6.64114	8.82842	10.5837	0	0	5.54649	0	6.55054	5.3173	0
PG 47:4	11.8119	12.7977	11.2653	9.21608	8.64083	5.11617	0	6.5787	6.68727	6.29039	8.40412	0	11.9465	0	5.72218	5.65339	9.06534	9.38896	0	0	0
PG 47:5	11.2934	0	0	0	7.6869	4.55598	10.053	3.5351	8.69622	6.36408	6.66482	0	0	8.10272	7.10035	0	0	0	0	0	4.2201
PG 47:7	0	0	0	0	0	0	4.94882	0	0	3.70074	3.62354	0	5.30224	5.17721	0	0	0	0	0	0	0
PG 47:8	5.92946	5.79663	0	0	0	2.81239	0	2.55553	0	10.3989	0	0	10.3457	0	5.12748	0	4.70634	0	3.75084	0	5.123
PG 47:9	9.7963	5.51421	7.19076	0	7.85062	0	7.31886	6.38005	0	6.31258	4.21838	4.827	0	6.48817	0	4.90938	0	0	5.6251	0	0
PG 47:10	0	0	3.13683	4.90206	5.87225	2.96928	4.75137	2.82854	0	0	5.32485	5.43538	0	6.31372	4.49538	7.06984	4.75763	6.42043	4.11552	0	0
PG 47:11	4.91779	0	0	0	0	0	0	0	6.17824	0	0	0	0	10.1086	9.12989	0	6.50085	7.53924	0	6.11227	7.79763
PG 47:12	5.46136	5.04627	0	3.94554	0	0	0	0	0	4.52101	5.25489	4.33077	0	0	4.05876	3.28377	3.22061	6.3843	0	0	0
PG 48:0	0	28.71	0	5.5684	8.00534	0	6.60106	0	0	0	0	0	30.1373	0	0	4.38157	0	0	0	0	0
PG 48:1	0	2.95614	0	0	0	0	0	0	0	39.4164	49.939	48.5128	55.4878	54.7471	0	0	48.3775	52.7946	39.508	31.1205	35.9563
PG 48:2	0	0	5.80529	0	0	0	0	8.67826	0	0	0	0	0	11.6526	0	0	4.38694	0	0	0	0
PG 48:3	96.2535	0	0	0	0	10.0773	0	0	0	83.7042	100.196	80.7665	105.701	100.359	88.6767	0	0	0	0	0	5.24777
PG 48:4	41.1867	0	37.5848	0	0	0	0	0	0	10.0133	0	0	0	0	0	0	0	5.3413	12.3643	0	0
PG 48:5	0	4.1475	0	0	0	3.14974	0	0	0	20.7386	24.0114	7.28141	15.821	19.8333	31.027	8.34033	0	0	0	0	0
PG 48:6	0	0	8.88346	14.9914	8.14829	4.46314	0	5.20262	8.63771	13.2657	23.5004	16.1704	28.4257	18.6389	22.3571	16.8684	16.6897	8.99246	0	9.68808	0
PG 48:7	24.7972	13.2014	12.3656	21.2991	17.1064	9.87073	16.1629	10.1647	11.7799	4.11967	4.31272	0	0	0	0	3.61584	0	0	0	2.12453	0
PG 48:8	0	0	0	0	0	0	0	0	0	5.73105	8.17831	0	5.61367	7.4047	4.85513	8.70046	8.16841	0	3.59249	0	0
PG 48:11	0	10.9113	0	0	0	0	0	0	0	0	0	0	6.36108	0	0	0	7.66623	0	0	4.10009	4.93752
PG 48:12	0	17.6226	11.3558	10.7553	8.02955	5.17456	11.04	5.91761	8.34598	6.76389	7.96486	7.28315	6.63001	5.65017	4.17462	5.86926	3.774	0	0	5.01634	0
PS 20:0	0	0	7.84147	0	0	0	0	0	8.92987	0	0	0	14.4863	12.3114	0	0	0	4.36744	10.7607	0	0
PS 21:0	8.47369	5.13461	6.21602	2.39765	3.11612	3.40895	2.09415	2.1449	3.30873	3.67583	2.68624	2.57406	2.5911	2.21556	2.77033	3.00054	2.56941	2.09376	2.52679	2.75273	3.07371
PS 22:0	3.63832	1.27854	2.79138	2.14587	0	0	1.44718	0	2.65749	0	2.188	0	0	0	1.44826	0	1.65912	2.13394	0	0	0
PS 26:0	0	0	2.00724	1.75139	2.25921	3.95523	0	0	0	2.48541	0	0	2.33424	0	0	2.87671	0	0	2.75309	0	5.22629
PS 28:0	3.99284	0	0	0	0	4.23468	0	0	0	0	0	0	0	0	0	0	0	0	0	0	0
PS 30:0	0	0	0	2.9367	4.03282	1.70557	2.8227	2.47193	0	3.00596	2.52351	2.68839	3.79104	4.20533	2.97428	3.18359	0	0	0	0	2.97099
PS 30:1	0	0	0	2.33277	3.74293	1.88262	0	0	0	0	3.28069	0	0	0	3.90585	1.83507	0	0	0	0	0
PS 31:0	0	0	0	16.5032	14.1401	24.1475	18.2611	17.1184	19.7078	27.0781	21.724	25.894	23.3044	17.515	17.7623	26.8263	23.1684	21.3012	26.093	39.1876	30.2111
PS 31:2	0	0	0	0	1.82769	0	0	3.37217	2.34076	0	0	0	0	0	0	0	0	0	0	1.68299	0
PS 31:3	2.71729	2.98558	2.59007	1.94677	0	2.52755	0	2.53413	5.15678	0	0	0	0	0	0	0	0	3.98522	2.24465	0	0
PS 32:0	0	1.33877	0	0	0	0	0	0	0	0	0	0	0	0	0	2.31092	0	0	0	1.93672	0
PS 32:1	0	0	0	225.235	273.056	178.313	156.338	156.182	203.325	308.443	224.926	289.221	186.376	213.444	209.986	257.29	217.581	36.5848	217.376	216.159	245.465
PS 32:2	0	0	0	6.71891	10.6779	5.05304	7.88087	4.44571	0	0	0	0	0	0	2.1162	4.94651	0	0	4.26866	5.15389	7.38498
PS 32:5	0	0	0	2.11302	0	4.5339	0	0	3.68021	2.56211	4.27069	0	2.33239	2.24826	0	0	0	0	2.49017	0	2.20363
PS 32:6	8.29373	0	5.88963	4.20509	5.32443	5.97477	4.25558	4.54646	6.00889	5.74407	5.25063	4.7208	0	0	3.69764	0	4.98542	3.67331	3.45737	4.25052	3.27505
PS 33:0	10.7215	2.06987	0	0	0	0	2.81559	0	0	11.56	0	0	1.95002	0	3.37877	0	0	0	2.88807	0	5.6886
PS 33:1	0	0	0	7.13549	10.8664	6.62331	5.51232	5.47387	9.34003	10.9419	9.85414	10.0999	7.5819	6.08862	5.7001	4.99775	4.6899	7.98173	4.43088	4.18123	4.76815
PS 33:2	4.77364	2.80806	3.8755	2.25589	3.32433	2.62584	1.90863	1.97105	3.44422	2.67655	3.37031	3.53034	0	0	0	0	1.73196	0	0	0	0
PS 33:3	0	0	0	0	0	5.32031	0	5.09177	8.81221	0	3.52998	0	4.19436	0	4.39864	0	0	7.9782	5.25609	0	4.47931
PS 33:4	0	0	0	3.50382	3.37413	3.48415	3.62695	0	3.66122	2.2581	0	0	2.48474	0	0	0	0	3.28703	0	0	0
PS 34:0	0	0	0	2.20132	0	1.33985	0	0	3.03974	0	1.88771	0	0	1.67564	1.30176	0	1.56995	0	0	0	0
PS 34:1	0	0	0	0	0	280.802	0	380.452	541.834	0	451.866	528.109	0	332.329	452.39	0	0	0	0	0	0
PS 34:2	0	0	0	260.006	374.979	181.438	186.846	214.427	230.929	339.43	287.757	342.782	286.447	214.166	256.705	278.53	229.908	98.8753	315.899	200.151	335.421
PS 34:3	0	0	0	0	5.07392	0	0	0	0	0	0	0	0	0	0	0	24.3863	0	17.7334	0	0
PS 34:4	0	0	0	55.9717	68.5628	51.4249	49.6785	43.2757	58.3641	82.6756	66.2794	68.9808	57.8827	47.783	51.4465	48.0391	49.7657	12.5433	49.5053	48.8303	60.0143
PS 34:5	17.3745	20.1772	20.6759	18.5302	17.2308	23.0677	17.5624	18.945	25.467	14.6887	17.0552	16.8858	18.9925	12.9668	11.8096	8.04931	13.5267	11.949	19.6247	12.0309	0
PS 34:6	0	0	0	2.40933	2.70199	3.01484	0	1.81045	0	0	2.22426	2.08142	0	0	0	0	0	0	0	0	0
PS 35:1	30.239	18.6339	31.8168	0	4.95459	0	0	0	0	14.8774	9.62829	17.4162	0	16.8562	9.51389	6.57847	23.1663	9.99532	0	0	0
PS 35:2	70.1213	33.5107	59.1229	25.5945	29.9892	20.9797	22.4477	20.318	22.4462	26.3151	23.6676	16.613	16.1691	18.5691	0	0	21.6755	0	18.2643	11.8057	13.8594
PS 35:3	0	0	0	0	0	1.51851	0	0	0	8.46869	0	7.20459	0	8.04417	0	7.8541	9.53523	12.627	0	9.8953	0
PS 35:4	0	0	0	65.3468	57.1348	49.6307	50.0722	42.3194	76.6491	59.5754	64.6311	54.811	47.7477	43.8384	36.7414	0	0	0	0	0	0
PS 35:5	8.08387	5.93572	3.66027	7.37721	0	8.19082	7.8452	6.2004	0	6.38816	6.41744	0	7.01248	5.99468	0	0	9.50884	0	5.70174	0	0
PS 35:6	6.08145	3.48907	4.34081	3.63348	3.79555	3.44546	0	2.70334	4.71611	3.55116	0	3.97818	3.26819	3.02824	2.50254	0	0	2.69408	2.58578	2.88276	3.37833
PS 36:7	0	0	0	8.09444	3.09755	10.8731	6.69252	5.4587	6.08491	4.53698	0	4.66701	8.90471	5.48603	6.58601	7.03156	7.39319	0	0	7.45321	6.89361
PS 37:1	8.93238	0	0	6.54627	0	0	6.70522	5.93144	0	0	0	0	0	0	0	5.69268	5.42757	8.77648	9.78262	8.28907	10.4708
PS 37:2	13.5288	4.72319	0	0	7.35086	0	6.66876	0	0	0	0	9.16673	6.04885	5.36712	7.56507	0	0	0	0	4.02476	5.62083
PS 37:3	25.095	16.2648	17.4043	8.9422	13.5584	9.72862	9.06484	11.3276	8.52114	9.5059	13.3171	12.7461	8.51307	7.96422	5.1627	7.89377	7.53531	3.31219	9.24938	6.61169	6.70658
PS 37:4	85.1623	78.4331	69.6042	3.19469	2.73971	2.043	2.91192	2.35739	0	5.80896	3.83373	0	5.10969	2.66042	2.27048	0	0	0	2.88908	1.95715	4.05454
PS 37:5	355.911	198.907	250.512	173.635	183.735	156.944	160.456	149.087	204.559	180.35	155.419	146.581	141.309	145.36	118.923	113.197	115.618	0	120.6	101.137	0
PS 37:6	0	4.26211	0	7.34368	11.1471	6.16262	3.7408	0	9.58396	11.097	0	11.6754	0	5.28846	0	0	0	1.95129	0	0	0
PS 37:7	6.31418	0	4.32615	4.10354	4.66879	3.60129	2.75661	2.1998	4.00395	0	0	5.52475	0	0	0	4.15968	0	0	0	0	0
PS 37:8	9.83489	5.63637	8.07468	6.18103	6.68285	4.01895	5.06774	0	6.50039	3.44595	6.14444	0	0	0	0	2.21287	0	0	0	0	0
PS 38:0	2.73149	3.90708	2.9858	5.36374	6.83504	5.08456	3.83925	6.05361	8.32008	2.59561	6.79878	4.21214	4.71681	3.144	4.81626	5.31602	3.7006	3.20187	4.12707	7.03965	0
PS 38:1	15.1254	0	0	0	0	0	0	0	0	0	0	0	0	8.87243	0	0	0	0	0	0	0
PS 38:2	0	0	0	43.7194	53.6738	39.1091	53.9731	32.9033	133.044	68.5241	61.2371	57.5121	66.5878	25.0218	40.5687	70.7124	43.4003	87.2422	148.244	74.6779	63.2608
PS 38:3	0	0	0	0	0	0	0	0	0	0	0	0	16.7176	0	0	117.069	210.219	253.184	158.824	104.486	194.888
PS 38:4	0	0	0	151.696	187.742	111.227	129.712	98.6152	188.101	0	0	0	0	0	0	199.003	180.279	262.236	185.722	167.096	221.837
PS 38:5	0	0	0	35.9017	34.5286	36.3719	56.7508	27.1766	39.0431	80.625	38.6166	88.4109	71.0293	53.8811	59.414	38.0269	60.1838	53.6806	59.2462	31.0943	64.4414
PS 38:6	0	6.04919	0	0	14.1102	12.0452	10.5929	0	0	0	0	0	0	0	0	0	0	0	0	0	2.9619
PS 38:7	0	0	0	4.83296	4.25104	4.45083	0	3.95695	0	3.05307	0	4.56677	3.46458	3.28978	2.42799	3.60392	2.89875	2.72321	3.61261	8.71404	4.15139
PS 38:8	10.0808	8.66058	9.26588	8.6092	9.4773	11.79	9.94138	8.66791	11.3706	10.6855	8.69072	5.94012	11.0759	9.66092	8.94653	0	0	0	0	0	0
PS 39:0	12.4662	9.44229	9.70408	0	3.09206	0	0	0	0	3.35127	0	0	0	0	0	0	2.52359	0	0	0	0
PS 39:1	2.27799	0	0	0	2.23951	0	0	0	3.11782	2.72557	3.02011	2.57939	2.15365	0	0	0	1.8236	0	3.63496	2.77875	0
PS 39:2	0	1.86417	2.95065	0	0	0	1.89013	0	0	0	0	2.38208	0	0	1.44274	2.01866	0	0	3.0202	0	2.37624
PS 39:3	2.52481	0	0	0	0	0	0	0	0	0	1.74264	0	0	0	0	0	1.74701	0	0	0	0
PS 39:4	0	1.25891	0	0	0	0	2.56224	1.86771	0	0	0	0	0	0	0	7.23654	0	16.011	0	7.81516	0
PS 39:5	0	0	13.9552	62.2467	67.2598	95.1992	94.12	113.518	93.5574	0	9.38992	0	0	0	0	4.78051	0	0	0	0	0
PS 39:6	92.9843	64.9485	75.4878	43.5396	39.6958	43.3972	38.5882	41.4999	33.9606	45.3042	41.2373	45.0842	33.7611	33.541	23.4399	32.0988	33.033	17.1478	36.4979	25.0445	23.2448
PS 39:7	100.463	52.4771	75.9371	51.4754	49.484	40.7472	32.6662	39.6562	52.0275	54.246	46.027	51.3213	32.4352	27.0519	29.3531	35.6788	33.4906	23.3175	30.3812	31.7464	28.7668
PS 39:8	5.19392	2.44519	0	14.8885	15.6701	24.7613	14.6987	21.1535	18.3969	0	0	0	0	0	0	10.8873	0	0	0	0	9.39231
PS 39:9	0	1.58882	0	0	0	1.93565	0	1.61691	0	1.945	0	0	0	0	0	0	0	0	0	0	0
PS 40:0	0	0	0	3.46667	0	3.28135	0	3.24849	3.17084	0	3.9714	2.80673	2.12829	0	2.81181	2.26888	1.90295	0	0	3.09846	9.43836
PS 40:1	37.1597	31.6982	29.6584	0	22.6078	28.0203	10.6041	18.4463	13.3532	58.1315	44.1404	53.8655	40.5886	14.5991	28.7149	34.1354	35.5121	18.1449	36.6836	31.2328	38.4287
PS 40:2	76.8132	38.5316	38.5391	9.0101	8.18786	8.83704	24.5566	16.8832	0	0	12.8601	0	0	0	0	14.1307	0	0	0	0	0
PS 40:3	40.5624	15.8048	20.3187	10.6233	0	0	19.7101	13.4752	14.1521	30.1512	28.9906	23.8454	15.1259	0	13.2083	25.0746	0	12.8916	0	0	0
PS 40:4	36.202	14.1855	0	9.76336	0	9.88524	15.3535	0	13.1645	31.4662	35.3149	30.5544	0	0	0	12.3784	8.58262	12.2667	10.36	0	0
PS 40:5	0	0	0	32.0813	36.7159	24.2901	45.5817	34.3514	45.0076	62.8886	42.2745	39.4722	60.3911	42.3296	36.731	39.8733	53.8032	49.3641	43.0833	60.7588	72.2327
PS 40:6	0	0	0	0	0	0	10.5329	0	0	0	0	0	18.9521	0	0	14.0847	0	0	13.6086	0	11.2347
PS 40:7	0	0	0	119.415	146.218	54.4077	103.035	78.7604	82.0966	132.842	123.573	114.724	145.728	0	0	104.529	0	64.3027	47.4133	86.3154	53.7581
PS 40:8	0	0	15.3132	0	0	0	0	0	0	8.91195	0	8.0352	21.1689	6.23693	7.7048	12.0488	9.09333	0	6.28213	6.02234	5.95597
PS 40:9	8.52994	0	5.43544	5.85477	2.88413	0	0	0	2.6458	0	0	0	0	3.41187	0	3.62525	2.10916	0	0	0	0
PS 40:10	4.41353	3.10062	4.27573	0	3.1605	5.05158	4.98201	0	4.51782	4.8861	2.64985	3.85373	5.27646	3.32357	1.39599	0	3.05889	3.48109	0	0	3.88082
PS 41:1	21.4935	0	0	0	0	5.30746	10.681	0	0	0	0	0	8.65247	0	0	0	0	0	0	0	0
PS 41:4	7.07218	5.20542	4.85627	4.05909	3.56767	4.17253	4.27225	4.23785	5.24373	6.86792	0	0	5.05334	4.46099	4.29082	6.33412	6.09646	4.79327	5.57776	8.92698	0
PS 41:5	0	3.37842	0	0	0	3.52238	0	1.73755	0	0	5.57621	4.31465	0	0	0	0	0	0	0	0	0
PS 41:6	18.2896	15.2057	17.6601	0	0	0	0	0	0	5.5637	0	0	0	0	0	4.44476	0	6.93244	8.1646	9.35216	6.43358
PS 41:7	26.0879	0	0	12.7644	14.911	10.6418	11.9315	11.2536	10.5659	14.3101	13.5471	19.0655	0	0	9.55794	9.75283	9.47181	7.71536	12.9929	0	7.45659
PS 41:8	71.8159	49.7041	57.5435	29.8268	35.5763	25.7897	27.509	33.0925	28.0332	33.3427	33.3745	31.6376	27.9391	25.5924	24.9533	21.524	28.0081	22.2292	19.3074	19.0304	17.182
PS 41:9	15.7699	6.3731	10.2335	5.90394	5.08382	3.65584	4.05776	4.66629	5.49273	6.26597	6.02344	7.09424	5.07212	3.90897	4.23864	4.25373	4.32589	2.62436	0	2.42972	2.90454
PS 41:10	0	0	10.2692	4.92905	0	0	0	4.34302	0	0	0	0	0	0	0	0	0	0	0	0	3.43176
PS 42:0	4.5836	3.81414	3.63516	2.56481	3.99133	7.13653	5.25369	3.02187	4.91984	3.69524	3.1082	2.44183	2.80443	2.20576	2.8225	2.93858	3.70686	2.52282	0	5.9965	6.31488
PS 42:1	45.1744	32.9878	37.0357	24.1188	28.5752	33.0165	13.1351	25.156	18.5439	65.3949	57.6211	66.3235	46.9479	17.931	32.2901	38.8009	40.5574	25.4311	47.1713	40.8655	50.5689
PS 42:2	2.89923	0	0	0	0	0	0	2.13508	7.10297	2.85269	0	2.27799	0	2.12084	0	0	2.84685	10.1975	2.00015	2.14337	0
PS 42:3	0	0	0	0	0	0	0	0	0	0	0	0	0	0	0	0	0	0	0	0	0
PS 42:4	0	0	4.11002	0	0	0	0	0	0	5.27563	0	0	0	0	0	0	1.4287	0	0	0	0
PS 42:5	30.0096	13.3132	17.2564	6.00296	6.69022	15.4415	9.80885	10.2461	8.47121	21.6198	19.6501	16.4785	10.6442	0	8.74067	10.6668	0	14.6692	0	8.11535	16.2193
PS 42:6	3.89806	0	0	4.9897	0	2.63211	5.14541	4.06187	0	10.9059	9.11711	10.4246	6.19866	0	7.66977	0	5.63646	3.09927	5.37221	4.99359	9.24943
PS 42:7	3.57312	0	0	7.74156	11.9374	6.27121	13.5578	6.41902	0	0	1.56985	0	3.4555	0	0	7.22708	9.57238	17.7112	0	8.18913	12.5237
PS 42:8	7.9577	5.62165	6.3493	7.03514	6.63256	5.39282	6.88443	7.34652	7.83056	6.3563	7.65472	0	10.2256	6.91596	7.69594	8.51994	6.19579	0	0	7.35331	9.47112
PS 42:9	0	0	0	2.46469	2.98407	1.72164	0	2.11964	0	4.39862	3.51778	5.23658	0	1.68798	0	0	10.4725	0	0	0	0
PS 42:10	0	0	0	0	0	0	0	0	0	43.7442	0	0	35.2917	16.6888	34.6817	24.767	19.5226	18.4384	0	0	21.0092
PS 43:6	0	0	0	0	4.66448	0	0	0	0	7.50836	6.54449	0	3.46342	5.28828	0	0	0	0	0	0	0
PS 43:8	5.5916	4.76581	5.40013	2.19872	0	2.32556	0	2.72346	3.14268	2.97714	2.01094	0	0	2.38713	1.5418	0	0	0	0	0	0
PS 43:9	4.65883	3.05387	4.04953	0	4.24765	3.01473	2.11464	3.6182	0	0	3.51888	3.4156	3.98301	4.45606	2.29935	3.18552	4.08064	0	2.70178	3.43831	2.4681
PS 43:10	63.8417	39.1856	49.4308	40.5642	44.8633	35.8402	31.2393	36.8962	32.9825	45.3308	33.6015	38.2707	36.9101	29.5864	27.5172	27.9938	30.0381	17.384	28.978	19.5483	23.4636
PS 43:11	8.37881	11.3337	6.86226	0	0	0	0	0	0	0	0	0	0	0	2.57945	3.14547	2.77184	3.6294	2.82878	2.80789	0
PS 43:12	4.49976	1.74577	3.13646	0	0	1.45472	0	3.17304	0	0	0	0	0	0	0	0	0	0	0	0	0
PS 44:0	10.771	7.98235	7.98487	6.22788	6.96147	13.9669	5.33228	5.88245	0	0	5.63561	6.01855	0	3.8376	6.62019	0	7.46461	4.22174	2.84428	12.1478	0
PS 44:2	5.66626	2.18917	5.34488	0	4.38999	2.42023	3.87604	3.06104	10.3436	3.71653	0	3.93948	3.74549	2.9148	2.8291	3.38146	3.09555	11.9607	4.71591	4.75463	4.79036
PS 44:6	3.75287	0	0	0	0	0	0	1.32349	3.97016	0	3.07593	0	0	0	0	0	0	0	2.09115	0	0
PS 44:7	3.60802	1.44474	2.22626	0	0	0	0	0	0	0	1.98747	0	3.34962	3.1858	1.89127	0	0	2.61132	0	0	0
PS 44:8	0	0	0	0	0	6.12307	0	0	0	0	0	0	6.37509	0	0	0	0	0	0	7.99201	0
PS 45:5	0	0	0	1.73833	2.22588	1.63622	0	1.96148	0	0	2.22149	0	0	0	1.68518	0	0	0	0	0	4.21744
PS 45:6	0	0	0	0	2.03066	1.45389	0	1.56473	2.99363	2.31814	1.90411	2.11212	0	1.70607	1.623	0	1.71112	2.63657	0	2.5009	3.44662
PS 46:0	0	0	0	12.8656	26.8492	33.921	28.9466	0	33.361	0	0	0	0	25.1238	10.2949	0	0	0	0	15.2577	9.75734
PS 46:2	21.033	0	0	10.0181	12.4067	9.12465	11.1414	11.6662	31.2319	12.4099	14.3112	13.9559	13.8429	12.2206	10.9545	11.0294	12.552	27.0287	12.4195	11.8194	15.9166
PS 46:3	3.83171	0	0	3.95324	4.11843	2.48019	0	4.90293	12.8776	4.63951	5.40407	4.63065	3.23475	3.19078	3.30085	2.74482	3.90735	6.94637	5.2877	5.47684	4.69877
PS 46:5	4.60214	0	0	3.03393	3.12831	8.20942	2.07081	2.26348	7.17663	5.15511	2.00269	2.73547	2.09383	0	2.83501	3.8072	4.93894	2.39865	2.40408	5.18135	5.04275
PS 46:6	0	0	0	0	2.28913	3.7945	2.51934	2.23353	0	2.70754	2.22228	0	3.39318	2.46051	3.13719	4.70837	3.00112	0	3.57997	6.10903	3.43092
PS 47:2	0	0	0	0	0	1.67503	0	0	3.2997	0	0	0	0	0	0	0	0	3.80133	0	0	0
PS 47:4	0	0	0	0	0	0	0	0	0	0	2.38888	2.10947	0	0	0	1.98292	0	0	2.10502	0	0
PS 47:5	0	0	0	0	0	0	1.76894	0	0	0	0	0	0	1.87859	3.21643	2.70567	0	3.38634	0	0	2.29481
PS 47:6	30.9343	0	0	13.0137	14.1558	20.2336	6.06607	13.0723	20.8583	38.275	28.2952	41.8722	36.0301	17.9127	21.6427	21.8373	26.0563	15.6547	17.489	23.8737	33.8962
PS 48:0	0	0	0	0	4.74479	75.6489	0	13.1119	0	2.31466	29.4509	2.2025	3.13328	0	6.30667	0	7.67705	4.57062	0	3.48801	4.86542
PS 48:1	0	0	0	0	0	28.0318	0	0	0	0	9.88104	0	0	0	1.91524	0	2.63247	0	0	0	0
PS 48:2	8.773	0	0	4.46661	4.86148	3.45459	4.06158	4.08267	14.7128	4.49419	5.57388	5.80272	4.5187	4.37796	4.47195	5.49147	5.84891	13.8584	4.91007	4.30114	5.20524
PS 48:3	20.9763	0	0	16.1269	18.5455	14.1667	15.9626	16.7697	44.3722	18.3953	18.7976	17.518	22.1532	18.1863	18.0524	16.1743	14.0791	36.1351	19.4857	18.679	21.5943
PS 48:9	0	0	0	0	0	1.74093	0	0	0	2.36151	0	1.74064	0	0	0	1.88086	0	0	0	2.34769	0
SM 12:0	44.7007	20.4679	34.5265	54.2494	51.984	40.5781	50.6013	41.1453	35.494	63.7953	75.1164	57.8922	53.2452	48.8911	60.5452	57.3358	54.1737	24.0443	54.5599	48.61	68.4883
SM 12:1	5.02494	2.54624	4.9811	0	0	0	2.96417	0	0	0	0	0	0	0	0.552575	0	0.857452	0	0	0	0
SM 12:2	0.859995	0.648444	0	0	0.956003	0	0	0	0	0.94092	1.47427	1.23379	0	1.06158	0	0.757922	1.61861	1.10447	1.2633	0.818008	1.30372
SM 13:0	0	0	0	24.0834	22.5159	15.3666	17.9639	16.3061	17.823	29.2111	34.7629	28.6973	23.5014	22.1407	26.5647	30.1869	29.1651	12.9479	28.587	23.6731	34.3409
SM 13:1	0	0	0	3.26486	4.07331	6.3975	2.39742	2.74308	4.15097	3.29839	2.67988	2.20708	2.42704	1.83168	2.87222	2.37104	3.69286	2.5279	1.82797	4.18042	4.78302
SM 13:2	1.11082	0	0	0.835735	0	0.82357	0	0	0	0	1.44853	1.28927	0.840691	0	0	0	0.736771	0	0	0.733665	0
SM 14:0	0	0	0	550.961	469.855	380.521	479.086	409.709	419.266	625.855	715.828	545.685	560.877	514.83	603.934	571.175	626.311	374.462	589.175	578.205	672.21
SM 14:1	2.7176	1.33421	3.20602	2.57527	0	1.64484	0	0	0.932369	0	0	0	0.647649	0	0	1.37955	0.71065	0	0	0	0.758785
SM 14:2	5.72445	2.60878	3.01437	2.30931	2.50143	3.19643	3.67697	4.5157	5.9439	3.05912	5.48511	3.47292	3.68751	4.05031	5.28761	2.98673	3.49116	7.96658	3.19126	3.24139	3.34561
SM 15:0	215.45	120.089	169.015	121.982	112.928	88.0937	127.826	99.0799	125.573	156.958	189.349	145.835	149.121	126.244	163.819	156.145	168.42	137.997	145.845	148.278	189.88
SM 15:1	2.84603	0.720081	1.4809	2.02472	2.17761	1.03124	1.57619	1.15723	1.07565	3.1192	2.99047	2.67249	2.10085	1.70828	2.49488	2.35855	2.25974	0	1.94729	1.84916	2.46006
SM 15:2	0	0	0	1.33892	1.15225	1.31151	0.944261	1.08641	0	1.62868	1.95813	1.28287	1.90784	1.74862	1.74117	2.0091	2.28853	0	2.28082	2.62127	2.28125
SM 16:0	0	0	0	2069.76	2021.18	1757.73	2205.19	1662.37	1864.41	2385.73	2813.21	2266.79	2107.43	2125.49	2404.55	2389.44	2366.81	2122.61	2342.44	2160.13	2516.75
SM 16:1	201.732	92.9599	145.984	136.486	130.698	93.8471	129.347	114.146	109.425	169.187	232.756	163.251	165.611	155.387	167.948	166.059	168.688	116.837	160.418	145.029	202.95
SM 16:2	19.632	19.255	16.731	1.32188	1.55189	0	1.40731	0.807569	0	2.40682	2.79691	1.89892	1.63988	1.1186	1.98562	1.74798	1.51736	0	0	0	1.66438
SM 17:0	19.4263	12.5342	15.6114	14.5416	13.2892	13.7834	16.9236	12.5593	12.4009	16.5098	21.5501	15.8928	17.4408	16.9777	17.9499	18.8638	24.2308	14.4074	17.4322	20.103	21.6691
SM 17:1	1.8277	0.802829	1.12846	1.2124	1.2644	1.03576	1.23532	0.757735	5.28993	1.52914	1.41194	1.24924	0.993536	1.13315	1.31059	1.59313	1.40301	6.72592	1.20963	1.31777	1.93328
SM 17:2	2.07544	3.50253	0	1.93639	0	2.28743	0	0	0	2.34917	0	0	0	0	0	0	0	0	0	5.50751	0
SM 18:0	29.566	12.225	21.5023	0	34.4569	15.9844	35.5223	24.3812	0	39.7186	49.4128	46.9651	42.0937	37.2439	39.0609	42.6094	45.7882	0	42.6284	47.1643	60.6029
SM 18:1	55.4151	33.1978	47.0351	37.6388	34.5299	33.0487	39.5164	33.0539	25.9703	50.5409	55.4195	36.3107	44.7674	47.5436	44.1605	0	0	0	0	2.20461	0
SM 18:2	2.33156	0	0	1.84255	2.04466	0	0	0	0	3.73091	4.33469	0	2.51835	2.09828	3.04916	0	2.38823	0	0	0	3.56639
SM 18:3	2.11164	1.38797	1.88982	1.86315	1.31446	2.40379	2.24126	1.51586	2.03033	1.58561	1.39289	1.49319	1.53868	1.51902	1.63063	1.33994	3.87352	0	0.937457	1.89494	1.84867
SM 18:4	4.28661	5.17214	3.69979	3.27795	3.80459	3.94719	3.28858	3.29183	2.15466	3.58792	4.49301	3.49292	4.21295	4.37564	4.01711	3.52115	3.78339	2.37565	3.53365	3.32617	3.56323
SM 19:0	5.2565	0	0	0	0	0	0	0	4.46013	1.73962	0	0	0	0	1.60215	0	0	0	0	0	0
SM 19:1	0	0	0	9.85476	9.37911	10.2471	9.73552	8.90281	31.3926	12.9913	12.8725	10.5437	8.2608	9.78863	9.69141	13.4722	14.0579	39.8038	11.8916	12.0688	14.0849
SM 19:2	0	0	0	3.40145	3.46638	2.56975	2.83853	2.37451	7.28525	4.44594	4.48097	3.61456	2.73046	2.66441	3.43661	3.78565	3.67058	8.04745	3.54327	2.93802	3.60498
SM 19:3	4.13602	2.18603	3.49835	0	0	2.22975	0	1.84725	2.57848	2.93872	4.35348	3.4619	0	3.06708	0	0	2.92848	0	3.23764	2.65766	3.55564
SM 20:0	60.6409	29.2109	44.6815	52.7533	46.3221	46.5268	49.1424	35.1563	46.4735	58.5302	88.8556	65.2791	43.79	57.3976	57.5681	54.1521	50.9868	23.5902	78.9786	59.326	80.1827
SM 20:1	36.4294	27.6392	36.8292	42.8046	38.1626	33.5407	33.6649	28.671	0	42.9357	0	0	35.6113	0	1.2642	1.76833	0	0	0	0	0
SM 20:2	22.2033	22.2281	23.6534	0	0	0	0	0.76154	0	24.0388	31.0283	22.29	21.37	20.8593	23.3044	0	0	0	0	2.16421	1.90488
SM 20:3	33.8482	33.7584	33.2794	0	0	1.90446	0	0	0	0	0	0	0	0	0	0	0	0	0	2.48418	0
SM 20:4	1.56969	0	1.20994	0	2.38029	0	0	0	0	0	0	0	0	0	0	1.74384	1.5102	0	2.70183	2.20654	1.67365
SM 20:5	3.50162	2.20838	3.93433	0	3.40441	0	3.14806	0	3.54626	0	5.50894	4.42599	4.58301	0	0	4.83882	5.04465	3.45878	0	0	0
SM 20:6	0	0	1.87734	0	1.33343	2.37436	0	1.46717	2.00204	0	1.55577	0	1.51865	1.51023	1.6785	0	0	0	0.957691	1.90002	1.84867
SM 21:0	63.993	33.1714	53.5005	52.7901	52.4033	38.5004	46.9738	37.9024	62.7299	71.7995	88.3404	67.4712	56.6944	54.4106	60.9059	68.4003	68.8139	72.2359	62.4674	57.9628	68.2043
SM 21:1	0	0.642784	0	2.49076	2.42423	1.92927	2.53624	1.86948	3.18015	4.50695	4.83541	2.53155	2.61195	2.10579	2.98983	4.00361	0	3.77026	3.01521	3.02959	3.45621
SM 21:2	37.4129	20.7734	31.0449	29.0924	27.7007	23.8268	25.2117	23.8643	51.0517	37.2295	41.9661	36.8817	26.5193	26.4575	33.4117	35.5328	36.0236	66.4117	33.6277	31.2291	37.7346
SM 21:3	4.20771	2.18084	3.9383	4.00592	4.25788	2.60494	3.09302	2.00167	6.20058	6.17889	5.37371	4.72452	3.42704	3.60451	4.14629	5.11595	4.75797	6.5102	4.16714	4.18239	4.43377
SM 21:5	0	0	0	0.880549	0	0	0.709357	0	0	1.34045	0	1.29845	0	0	0	1.54747	0	0	0.715441	0.559428	0
SM 21:6	0	0.703349	0.763904	0	1.07484	0	0	0	0	0	0	0	0	0	0	1.39003	0	0	0	0	0
SM 22:0	0	0	0	9.82566	0	0	0	0	0	13.4066	0	14.0532	0	8.1913	11.7094	0	0	0	0	38.8979	0
SM 22:1	655.262	339.368	503.302	533.115	507.622	423.304	394.531	432.307	461.704	0	0	0	0	0	2.3871	3.51675	0	0	0	0	3.22144
SM 22:2	13.7984	4.4199	8.49034	13.3806	0	0	10.0846	7.59197	5.65359	13.3995	13.1125	13.9878	9.89829	13.959	11.5479	13.449	12.3953	0	8.40018	12.2479	13.9993
SM 22:3	75.6019	52.1321	62.6897	4.8954	4.11218	2.77008	3.67089	1.9844	0	2.20068	7.39312	4.86647	3.49363	3.61654	2.64306	3.37623	3.38404	0	3.3138	3.8355	5.01514
SM 22:4	0	1.27665	0	0	0	0	0	0	0	0	0	0	0	0	0	1.10304	1.79709	0	0.761737	0	0
SM 22:5	0	0	1.67036	0	0	0	0	0	0	0	0	0	0	0	0	0	0	0	0	0	6.31646
SM 22:6	1.69505	0	0	0	0	0	0	0	0	0	0	0	0	0	0	0	0	0	0	0	0
SM 23:0	123.337	64.6529	94.8293	76.6232	71.6504	57.4852	65.9636	58.6754	95.6828	84.1211	115.24	89.4029	77.3001	76.6955	96.7888	90.1866	92.4518	94.8917	91.3739	84.8683	99.3389
SM 23:1	0	5.66279	0	0	0	0	11.4013	20.8613	27.6061	39.021	0	0	30.2384	0	0	0	41.7358	0	0	0	0
SM 23:2	2.49977	0.675504	1.30125	2.23046	1.54567	1.41354	0.896568	1.27255	1.78227	3.36842	4.38614	3.48715	2.1672	0	1.12923	3.61568	2.45314	3.8876	2.7256	0	3.54388
SM 23:3	70.7023	34.4381	58.7495	58.5014	57.4334	41.9975	50.5877	41.653	66.2766	78.4184	96.8268	67.4012	56.5204	58.939	66.7794	0	0	0	0	0	0
SM 23:4	3.73865	1.49475	2.36396	2.42669	2.16418	2.1013	2.54787	1.84994	3.16413	4.49996	4.7634	3.42839	2.73763	2.05958	3.01932	3.97764	2.99379	3.68001	2.9818	2.99068	3.58572
SM 23:6	10.0526	0	0	2.42556	0	0	0	0	0	0	0	0	0	0	0	0	0	0	0	0	0
SM 24:0	0	0	0	763.539	788.258	608.506	745.643	637.748	1124.37	942.126	1258.43	895.768	886.186	930.458	1027.73	914.573	961.813	1258.48	946.764	897.876	1145.08
SM 24:1	0	0	0	1659.74	1667.04	1404.31	1741.54	1505.93	1994.22	11.7967	0	0	0	0	0	0	12.7573	0	0	0	17.4494
SM 24:2	196.755	91.5054	154.544	170.904	151.667	133.861	140.128	122.592	163.113	202.119	249.001	207.615	167.628	162.875	203.359	211.141	203.112	86.7439	196.116	187.814	266.217
SM 24:3	10.7442	1.17041	0	12.8032	13.6025	8.26815	8.41113	13.1083	0	13.6263	20.7799	18.6229	7.74432	10.6798	1.62132	13.076	0	0	14.505	11.4052	16.7085
SM 24:4	72.0377	58.9538	65.9349	75.315	64.6014	71.5308	62.8901	61.6063	52.3729	0	0	0	0	0	2.87404	2.69337	0	0	0	0	2.80207
SM 24:5	0	0	0	0	0	0	0.442163	0	0	0	0	0	0.745944	0	0.860783	0	0	2.04868	0	0	0
SM 24:6	0	0	0	0	0	0	0.687624	0	0	0	1.32151	0	0	0	3.21257	0	0	0	0	0	0
SM 25:0	35.7247	19.7099	30.1126	416.213	323.416	431.584	36.1611	0	561.839	568.876	656.564	570.723	589.701	538.396	608.363	568.41	525.93	715.962	611.749	616.987	51.2159
SM 25:1	132.88	0	112.886	152.412	135.815	118.898	133.042	119.231	129.732	0	0	0	0	0	0	0	0	0	0	0	0
SM 25:2	18.8991	13.2163	21.4234	0	0	0	0.560357	0	0	33.0432	44.5384	33.1063	22.2502	24.0363	31.2694	37.1675	41.0316	21.5256	31.0408	32.086	31.8768
SM 25:3	3.99048	0	3.38165	1.08989	1.52238	0.781587	0	1.05674	0	0	0	0	0	0	0	0	0	1.32121	0	0	0
SM 25:4	44.1327	25.0021	49.7679	45.4	29.2199	26.7301	28.9576	26.2179	23.7286	33.0128	63.0001	29.7676	41.2259	29.5364	48.2197	35.6487	37.3869	27.8466	42.4097	52.9993	43.692
SM 25:5	2.74552	0.647143	1.33259	2.6133	1.53898	0.903464	0.888864	1.2076	1.76412	3.37534	4.20661	3.52146	0	0	1.19124	3.56684	2.42873	3.85753	3.02859	3.22038	3.8055
SM 25:6	0	0	0	0	0	0	3.37738	0	0	0	7.96097	0	0	0	0	0	0	0	0	0	0
SM 26:0	35.3582	17.1912	29.3961	25.6371	25.8902	18.9034	25.7824	18.4047	46.9419	33.2049	46.0634	30.8081	27.9776	28.5691	29.438	30.6544	30.9224	60.0825	26.4945	22.0377	32.2592
SM 26:1	0	0.580437	0	161.545	146.266	122.133	117.218	120.005	0	0	1.81564	0	0	0	0	157.786	172.132	154.209	168.898	0	183.953
SM 26:2	3.74129	2.32714	3.39864	4.02446	3.51315	2.50877	3.22609	2.91553	2.35657	4.57154	6.27438	5.47804	4.40788	4.51685	4.90142	0	5.98501	4.07873	4.50185	4.59612	5.58237
SM 26:3	19.4798	11.7526	15.3357	15.0299	19.7148	16.0939	16.9037	12.2853	12.6961	20.8149	30.3726	17.8238	20.9727	18.1038	17.7778	0.586746	0	0	0	0	0
SM 26:4	323.161	246.205	258.417	0	0	0.709034	0	0	0	12.0254	0	0	0	0	0	0	12.7089	0	0	0	0
SM 26:5	24.6296	15.1913	20.6542	20.4551	21.3303	23.3519	16.1247	17.2478	17.6849	24.1005	29.1664	25.2722	21.9862	17.871	24.2356	24.3396	18.5448	8.59288	27.45	25.8017	28.9738
SM 26:6	0	0	0	2.39918	2.4666	0	1.97998	1.72688	0	0	2.20127	4.29299	0	1.66037	0	0	0	1.41384	0	0	0
SM 27:0	746.486	546.358	657.342	693.757	53.4598	538.293	701.294	614.75	750.232	0	0	0	0	0	17.1743	0	0	0	0	3.63875	0
SM 27:1	0	0	0	0	0	0	0	0	0	0	0	0	0	0	0	430.205	417.944	346.914	396.453	371.2	380.369
SM 27:2	0	0	0	3.18753	0	0	0	0	0	109.975	158.249	107.988	111.082	91.0592	118.372	0	0	0	5.61011	0	0
SM 27:3	18.8838	10.8526	17.7739	16.3917	17.8342	13.8977	16.5156	14.8989	11.4302	28.9978	33.5196	27.4904	22.4429	24.7613	25.9735	53.795	0	14.9229	28.8653	29.3403	31.9667
SM 27:4	9.73247	3.82012	8.6492	7.14054	8.46936	5.17824	7.82462	6.46923	6.44692	12.5244	16.2363	12.8232	11.1587	11.5385	11.663	0	0	0	0	0	0
SM 27:5	0	0	0.573461	0.686497	0.561978	0	0	0.415339	0	0.894816	1.03899	0.910295	0	0	0.701774	1.06132	0.957046	0.875359	0.85562	0.550246	1.1886
SM 27:6	3.93855	0	3.33616	1.077	1.56771	0	0	1.08765	0	0	0	0	0	0	0	0	0	1.81002	0	0	0
SM 28:0	0	0	0	34.7694	36.1632	32.3464	41.2892	36.0219	40.3201	38.5277	49.2812	40.5383	42.8294	49.3622	45.026	40.6236	42.573	83.8263	38.6795	37.6792	41.4593
SM 28:1	6.13436	0	6.401	0	4.63913	4.68315	5.42607	0	0	7.29453	9.15742	5.83156	0	6.71234	8.45208	7.68608	0	5.59519	0	0	0
SM 28:2	0	0.575236	0	8.90177	8.80345	7.3401	9.20001	6.53457	6.02852	0	0	0	0.575171	0	0	15.4035	15.0709	8.1258	12.5546	10.7014	10.0404
SM 28:3	1.5317	1.07995	0	0	1.21164	1.10972	1.0241	1.0056	0	2.16188	2.90251	1.55157	1.68051	1.91541	2.16942	2.32657	2.11844	0	1.88456	2.0342	2.32378
SM 28:4	0	0.536003	0.830466	1.0389	2.09205	1.27868	0	1.27854	0	1.79934	4.21448	1.62186	1.6889	1.50056	2.18846	0	2.35075	0	1.45022	1.73837	1.47473
SM 28:5	3.76754	2.3061	3.46007	4.04338	3.46131	2.56682	3.16251	2.90375	2.33742	4.84728	6.16024	5.52874	4.26307	4.51894	4.74463	0	6.02276	4.19422	4.46084	4.45609	5.8746
SM 29:0	709.193	442.972	551.481	545.153	549.215	498.143	658.309	575.764	637.971	672.526	854.852	675.613	811.875	764.86	755.965	731.198	810.032	1246.03	761.907	761.806	699.388
SM 29:1	0	0	49.4845	0	0	0	0	0	36.8227	0	0	0	0	0	0	527.459	559.931	555.407	479.644	496.461	627.789
SM 29:2	0	0	0	168.114	177.352	155.858	141.349	143.683	132.233	0	0	0	0	0	35.2177	0	0	157.62	0	0	0
SM 29:3	0	0	0	54.1037	53.5483	67.7974	45.724	42.5695	40.669	78.0619	93.7902	107.96	67.4371	97.1834	112.965	99.6448	92.3944	53.5266	77.9529	76.8963	94.2578
SM 29:4	0	0	0	0	0	0	0	0	0	80.1622	101.981	75.8721	77.1729	71.3124	83.0998	0	0	0	0	0	0
SM 29:5	0	0	0	13.7259	14.1903	11.1872	12.7972	11.5201	0	20.116	26.5789	20.4069	18.7793	19.368	20.2311	0	0	0	0	0	0
SM 29:6	19.6429	11.0492	17.7941	16.0658	18.1371	15.3786	15.2208	14.7702	11.9023	0	0.956996	0.901941	0	0	0	0	0	0	0	0	1.20618
SM 30:0	421.354	0	0	0	0	0	0	0	0	0	0	0	0	0	0	22.4278	24.6244	50.857	23.7405	22.417	28.5114
SM 30:1	0	0	0	7.55689	0	0	4.64928	6.33732	5.12679	14.7514	20.1262	8.83208	13.9957	11.8571	7.93812	12.1538	0	11.7645	14.9149	14.2473	8.53547
SM 30:2	0	0	0	0.790533	0	0	0	0	0	0	0	0	0	0	0	15.8553	17.7828	11.849	13.8507	12.369	16.2962
SM 30:3	0	0	0	3.98772	4.75112	0	0	3.89612	0	4.48228	8.02677	6.09241	6.11585	6.64566	5.7492	6.53923	6.66058	5.0766	5.40046	5.35402	6.61101
SM 30:4	0	1.92578	2.7708	0	3.24226	1.2939	2.1692	2.57366	0	5.75638	4.51005	4.11914	3.01132	3.22797	4.43286	0	0	0	0	0	0
SM 30:5	1.07652	0.409992	0	0	0	0.424509	0	0.695672	0	2.36707	1.93177	1.49306	0.494975	1.27886	0	2.99812	1.48134	0.77952	1.06884	1.39662	1.71448
SM 30:6	1.48381	0.769841	0	0	0	0	0	0	0	2.10622	2.71407	1.69997	1.87641	1.86813	2.37739	2.40152	2.08212	0	1.91021	1.72441	2.24153
TG 28:0	1.19181	1.39332	1.37846	0	1.77834	0	1.0004	0.892098	0	3.88088	0.909309	0	1.2476	0	0	2.05597	1.4367	0	0	1.31223	2.46365
TG 28:2	1.37234	0	0	0	0	1.11895	0.827316	0	0	0.921295	1.28501	1.48948	1.64251	1.65326	1.61826	1.30895	1.41592	1.24129	1.05472	1.96618	1.70725
TG 29:2	1.77927	1.34356	0	0	1.66551	1.04522	2.08477	0.884554	1.43655	0	0.824972	1.41692	1.50551	0	1.45154	0.933163	2.04628	1.32271	0	0	0
TG 30:2	4.43493	3.56597	4.127	4.42061	4.73754	5.03284	4.80729	4.9164	4.9704	4.9625	3.85413	4.75164	4.75094	4.17861	4.41158	4.35868	5.30688	4.02767	4.75715	4.83871	4.27335
TG 30:3	1.21384	0.784696	0.976482	1.11278	0	0	1.0025	1.09025	0	1.12423	1.19312	1.27989	1.02479	1.11941	0.983247	1.22132	1.12871	1.96857	0	0.963181	0.999402
TG 31:3	0	0	0	0	0	0	0	0	0	1.70928	0	0	1.28509	0	0.782422	0	0.850814	0	0	0.936088	1.12437
TG 32:0	0	0	0	0	0	0	0	0	0	1.19794	0	0	0	0	0	0	1.44214	0	0	0	0
TG 32:1	1.30446	0	0	0	0	0	0.700099	0.992621	1.35965	0.957807	0.968548	1.1103	0.984781	1.24192	1.1897	0	0	1.62259	0.727736	0	0
TG 32:2	1.22493	1.24803	0.628281	1.6407	0	1.59769	0	1.75219	2.12634	0	0	0	0	0	1.29838	1.42734	0	0	1.63049	1.25055	1.01658
TG 32:4	0	0.516014	0.916717	0	0	0.769527	0	0	0	0	0	0	0.945446	0	0	0	0	0	0	1.02127	0
TG 33:0	0	0	0	1.14715	0	0	0	0	0	1.38451	1.43859	1.34569	1.82758	1.17183	1.40616	0.945132	0	0	1.52439	0	0
TG 33:1	0	0	0	0	0	1.86216	0.989637	0	0	0	1.2019	0	0	0	2.40244	0.704533	0	3.76781	0	0	0
TG 33:2	0	0	0	4.05331	1.86752	6.82017	3.61898	3.54602	3.9981	3.28163	1.94242	1.5874	2.8003	1.91973	2.33975	3.1241	3.82609	1.45212	1.30185	3.71699	3.62753
TG 34:0	0	0	0	1.29766	0	0	0	0	0	0	0	1.9419	1.97134	1.49565	0	0	0	0	0	1.81966	0
TG 34:1	0	0	0	0	0	0.457019	0	0	0	1.96788	1.76555	1.27611	0	0	0	0	1.11061	0	1.97679	1.18031	0
TG 34:2	3.54284	3.26682	3.67075	4.01515	4.50626	4.62876	4.39531	4.74411	4.24072	4.6169	3.8151	4.3132	4.06463	4.06322	4.2967	3.90789	4.35154	3.78055	3.32518	4.91	3.78603
TG 34:4	4.66115	0.832657	2.36515	2.72881	2.38414	2.33726	3.52305	5.27397	5.71087	4.38991	4.48312	4.94836	4.64758	5.73869	5.72922	3.28668	3.46282	6.71482	3.5859	2.47167	3.6716
TG 35:0	44.4135	20.3261	34.9889	64.1065	0	42.9332	61.2781	0	0	86.0004	0	80.9068	68.8605	59.6898	74.6956	71.8225	64.5266	0	0	0	0
TG 35:1	0	0	0	0	0	1.00922	0	0	0	2.09353	1.15566	0.984489	0	0	0	0	0	0	0.813922	0	0
TG 35:2	0	0	0	0	0	0	0	1.28876	0	0	0	0	0	0	0	0	0	3.99709	0	1.03179	0
TG 36:0	15.4091	9.31761	13.0974	16.2841	20.3198	13.1382	14.4472	14.779	10.5191	21.2761	20.3386	20.8065	20.7326	17.1808	19.9366	21.4154	27.1262	13.5002	22.767	21.3348	22.0206
TG 36:1	0	0	0	0	0	0	0	0	0	0	0	0	0	0	0	0	0	0	1.64302	0	1.81465
TG 37:0	0	0	0	710.826	703.29	415.25	614.113	544.974	487.401	0	0	0	0	0	0	753.662	0	0	782.091	742.174	0
TG 37:1	1.67846	3.30859	1.67677	0	0	2.98146	2.40242	0	1.3969	0	1.42423	0	0	1.0094	0	0.846066	0	0	0	0	0
TG 37:2	0	0	0	8.17857	10.9593	12.1213	8.68007	8.69759	8.81849	9.54488	7.70076	8.21313	8.90294	9.07552	7.96431	9.21562	7.86676	22.5723	7.31727	7.04941	10.3864
TG 37:4	0	0	0	0	0	0	0	0	1.5585	0	0	0	0	0	0	0	0	0	0	0	0
TG 38:0	0	2.4545	0	3.85364	5.20958	6.39621	5.47997	0	0	5.12297	5.6812	6.67903	5.70913	9.52946	4.95096	12.4468	7.40995	0	5.83134	12.3239	13.1501
TG 38:1	0	0	0	0	0	0	0	0	2.77402	0	0	2.42937	0	0	0	0.741199	0	0	0	0	0
TG 38:2	0	0	0	0	0	0	0	0	0	0	0	0	0	0.784264	0	0	0	3.78303	0	0	0
TG 38:3	0	0	0	0	0	0	0	0	0	0	0	6.68152	0	0	0	0	0	34.6433	0	0	0
TG 38:4	0	0	0	0	0	0	0	0	0	0	12.2189	16.6444	0	0	0	0	0	6.42761	0	0	0
TG 39:0	0	0	0	0	0	0	0	0	0	0	0	0	28.0674	28.8393	0	3302.9	3237.65	2889.41	3176.96	2945.09	3458.23
TG 39:1	0	0	1.46034	1.86635	1.9143	1.13778	0	1.67702	0	1.48496	0	1.17502	1.13832	1.10999	1.48206	1.25107	1.29305	0	0.98477	1.19355	1.13603
TG 39:2	1.3827	0	1.4454	1.95337	1.8721	1.33148	1.17135	1.83909	0	4.02635	2.94821	5.57755	3.95873	3.8418	3.28612	3.82144	4.12536	1.54818	3.01671	3.2659	4.99701
TG 39:3	2.90337	2.16479	2.67209	1.07513	1.81575	1.79934	1.43613	1.4478	0	5.66464	3.26863	5.09447	2.33133	1.5002	4.53675	2.50091	2.33735	1.54732	3.11596	2.46483	0
TG 39:4	0	0	2.26784	0	0	0	0	3.06237	0	0	0	0	0	0	4.01505	0	1.67755	0	0	2.3471	0
TG 40:0	11.8044	7.16049	10.3291	11.0771	12.8849	8.00008	9.0891	8.35401	47.3011	12.6263	9.17501	12.138	8.8437	9.25338	9.27133	14.5034	11.778	54.4907	9.48341	9.25366	12.869
TG 40:1	9.2781	5.12644	7.83865	7.52171	10.6476	5.74016	7.01083	5.87845	25.8464	10.3335	7.51825	8.95512	6.31425	6.74262	7.08829	8.5748	8.06612	34.6442	7.62848	7.22253	10.0978
TG 40:2	1.56691	1.06948	0	1.15108	1.28438	1.2113	0	0	2.25521	1.15159	1.70271	1.18248	1.73589	1.33353	1.6874	0.91216	0	0	0	0	0
TG 40:3	1.061	0.931607	0	0	0	0	0	0	0	0	0	0	0	47.4016	0	0	0	0	0	0	4.00812
TG 40:4	0	0	0	10.0017	8.99085	0	0	25.4838	17.8807	0	0	9.45747	16.0361	0	11.7766	0	0	0	0	0	0
TG 40:5	1.02058	0.727254	0	0	0	0	0	1.39525	0	1.35755	1.79373	1.95777	0	0	0	1.55423	1.5955	0	0	0	1.74788
TG 40:6	10.7862	8.08013	8.63791	10.459	11.2303	12.0579	10.4064	10.7065	10.3832	11.0187	11.0301	12.2563	13.2849	12.1435	10.0639	12.6603	12.756	10.8931	12.1395	12.9713	12.1702
TG 41:0	0	15.6628	0	0	50.4889	0	0	37.0978	0	0	0	0	0	0	0	8.48062	0	0	0	0	6.77698
TG 41:1	4.14348	2.65874	2.39465	0	0	0	0.847724	1.96604	0	1.06506	0.919455	1.01538	1.26069	0.93322	1.04207	0.826744	0	1.93007	5.11206	2.66934	2.29826
TG 41:2	3.27567	0.789779	2.12341	0	0	0	0	0	0	5.55355	4.05201	3.19905	6.28234	4.96945	5.45962	4.12704	4.14064	2.90291	4.91559	4.30133	6.99027
TG 41:3	0	0	0	0	0	0	0	0	0	1.02707	1.24985	1.15511	1.15287	0	1.1329	1.40906	0.876979	0	0	0	1.03627
TG 41:4	5.70456	0	0	0	0	0	0	2.23359	2.39716	0	0	0	0	0	0	0	0	0	0	5.03616	0
TG 41:5	1.76832	1.71447	1.97358	2.35106	2.4434	2.10216	1.97939	1.59856	0	2.70423	2.3566	2.05352	2.93625	1.93388	2.30851	3.22456	3.28051	0	2.82835	2.88441	2.64709
TG 41:6	0	0	0	0	0	2.38021	3.6672	0	2.80331	3.61131	0	2.8605	4.01377	4.08045	3.93424	4.11907	0	0	4.23654	0	0
TG 42:0	0	0	0	0	0	0	0	0	0	54.7699	48.4695	52.4102	40.8254	35.3544	45.2664	51.2664	46.0169	255.25	45.1073	41.0404	54.0766
TG 42:1	0	0	0	51.7629	59.3895	42.2591	48.5928	40.1329	143.692	73.1585	61.055	66.2257	52.242	43.969	56.4465	61.0578	58.0374	225.487	54.0979	53.2278	58.5556
TG 42:2	22.8939	12.7117	19.6644	19.0364	21.6049	13.6829	17.0968	14.6748	36.7576	26.3492	19.8984	23.7247	17.2437	14.7657	17.649	20.0301	18.2067	44.463	18.1355	16.5726	20.3172
TG 42:3	3.00064	1.26424	2.89399	1.71055	2.18882	1.27497	1.31438	1.30275	2.22966	2.93238	2.45177	3.18259	1.56028	0.947934	1.9835	1.89155	1.47152	4.17071	1.20574	1.20397	1.69406
TG 42:4	0	6.3321	9.47706	0	0	7.1707	0	0	0	4.97314	0	0	0	0	0	8.63858	5.63737	10.4759	0	0	0
TG 42:5	0	0	0	0	0	4.55017	8.14084	23.7861	2.60829	65.9739	49.2831	0	9.70495	47.817	36.9651	0	0	0	8.12767	0	0
TG 42:6	0	0	0	3.75693	5.39428	8.30571	3.80424	3.66841	3.87203	5.7237	3.62866	4.17796	3.41438	2.35249	5.09771	3.07484	4.36138	3.62408	2.58135	7.45063	8.59084
TG 43:0	0	35.0246	49.306	0	68.8756	0	0	52.0559	0	84.7285	0	0	0	0	0	73.7466	0	36.6268	0	0	0
TG 43:1	0	0	0	21.003	32.3893	22.6761	13.6768	17.1797	26.6946	21.1775	13.1479	17.1225	13.5477	11.2128	13.1099	24.2394	26.022	38.5026	18.1943	16.4369	20.7339
TG 43:2	7.55694	4.02615	5.52135	6.89023	7.69815	6.42486	3.37785	3.6475	7.19273	6.74881	4.31403	4.90074	3.39949	3.65475	3.8934	7.74266	6.37378	9.91801	5.55054	4.7268	4.65454
TG 43:3	0.933662	0.673956	0	0	0	0	0	0	1.14109	1.09682	0	1.07478	0	0	0	1.54925	1.20325	0	0	0.910356	0
TG 43:4	0	0	0	0	3.49608	2.48467	4.87207	0	0	4.08776	1.43643	0	0	0	0	3.39332	2.58907	0	3.27767	2.38182	3.6886
TG 43:5	0	0	0	5.57638	5.49641	4.41236	4.86542	5.36914	3.8799	6.29614	6.47911	7.51529	7.2049	8.30739	6.76617	7.24631	7.23566	4.93828	6.66208	7.3277	0
TG 43:6	0	0	0	1.1734	2.34338	1.1281	1.21307	1.514	0	2.94601	2.5215	0	1.75866	0	2.54647	2.46458	2.84676	0	0	2.54179	2.43148
TG 44:0	0	0	0	143.123	173.572	120.402	144.716	143.597	465.484	213.432	173.562	200.549	162.093	145.978	188.052	194.469	194.606	690.322	165.929	170.958	189.547
TG 44:1	373.13	210.44	360.218	315.912	343.43	221.84	302.648	273.088	720.43	434.216	390.567	399.322	347.169	275.046	349.041	373.872	355.402	1112.53	349.787	345.642	405.433
TG 44:2	192.701	102.63	148.473	155.377	181.622	113.519	134.728	126.964	267.379	220.204	183.758	211.259	148.94	128.974	152.727	176.663	174.253	320.985	168.554	153.886	173.67
TG 44:3	0	0	0	24.7322	27.6808	16.4872	20.3561	15.9259	33.1565	34.8414	30.3725	37.4935	23.0164	20.0878	23.0374	22.9494	23.9844	32.3101	19.2949	22.3095	26.9978
TG 44:4	0	0	0	0	0	1.20492	0	0	0	1.59609	1.63994	1.0454	0	1.19845	0	0	0	2.17142	0	0	1.07637
TG 44:5	0	39.1217	9.30835	40.6101	0	0	0	0	14.3586	3.43083	0	21.9872	0	0	6.04418	7.25786	0	0	0	0	0
TG 44:6	0	12.8066	2.09841	0	4.48685	1.66752	14.6272	0	0	2.84052	0	0	0	0	0	0	0	7.42835	0	0	0
TG 45:0	437.753	210.009	0	399.906	450.168	259.502	340.21	310.384	0	532.502	0	0	375.128	0	0	0	0	0	487.569	468.947	590.269
TG 45:1	483.033	276.782	418.11	449.86	581.516	350.938	403.676	452.807	0	673.664	617.716	830.031	452.73	431.038	0	0	0	0	0	0	0
TG 45:2	0	0	0	42.5782	52.5026	37.7356	28.6581	32.7254	42.1394	44.1362	27.9598	38.2997	28.0688	26.3128	28.2436	42.6469	42.2173	58.9615	33.4607	30.5432	39.9649
TG 45:3	6.35956	4.43059	6.10731	6.64274	6.17033	4.86723	2.89725	3.02093	4.1375	0	0	0	0	0	0	0	0	1.81628	0	0	0
TG 45:4	0	1.94349	0	0	0	0	0	1.88542	0	0	0	0	0	0	0	0	0	0	0	0	0
TG 45:5	0	0	2.00165	5.19589	0	0	0	5.82183	0	7.67531	0	0	0	0	0	0	0	0	0	0	0
TG 45:6	15.8393	0	0	0	0	0	0	0	0	0	0	0	41.0597	120.526	0	0	0	0	0	0	0
TG 46:0	7.48555	14.2653	10.3464	7.87197	5.81541	9.3896	8.70292	9.00981	5.23495	6.6258	6.57239	8.2608	8.4279	5.84684	6.22175	10.1591	10.7168	6.32468	6.73731	0	7.01816
TG 46:1	1317.38	771.709	1137.81	1127.02	1271.13	832.576	1090.05	1076.96	1865.79	1599.72	1451.66	1537.94	1448.68	1202.87	1472.96	1493.76	1453.1	2998.21	1368.46	1281.07	1564.26
TG 46:2	1074.75	595.837	951.377	898.674	1116.46	682.318	971.934	851.582	1329.14	1454.38	1252.91	1419.33	1154.17	1011.86	1155.3	1283.48	1273.48	1812.24	1077.38	1101.83	1279.41
TG 46:3	250.908	126.238	219.05	242.043	266.826	148.673	214.15	190.252	276.278	359.461	304.296	353.02	255.945	224.958	250.319	292.287	186.4	303.405	258.048	239.944	186.092
TG 46:4	0	0	0	0	0	3.50988	0	0	0	0	0	0	0	0	0	0	0	0	0	50.4408	67.616
TG 46:5	0	72.3791	0	0	0	36.2607	0	0	0	0	172.477	0	74.168	0	0	104.888	0	0	0	75.5258	0
TG 47:0	0	0	0	0	0	415.661	589.835	531.123	1003.83	1108.79	0	0	926.028	694.347	825.619	0	0	974.663	0	0	0
TG 47:1	197.183	144.822	165.163	183.136	213.684	159.989	143.126	146.035	186.075	203.235	157.792	179.521	162.129	142.474	153.478	195.785	195.493	309.437	178.996	160.937	200.843
TG 47:2	177.111	121.079	143.318	149.531	177.518	125.986	127.234	134.525	142.426	187.907	152.461	171.957	141.773	137.511	153.698	191.987	195.752	245.814	152.065	150.476	175.582
TG 47:3	13.4027	0	0	0	0	9.56213	13.1958	0	8.50373	21.7756	0	23.7349	13.3259	0	18.2661	0	12.332	5.18963	0	17.2389	25.5305
TG 47:4	3.97575	1.95959	2.79555	2.93585	3.87393	2.18044	1.8183	1.53185	2.27759	4.64269	3.50835	4.30338	2.98238	2.39853	2.56644	3.89512	3.78282	4.74473	2.87541	2.61431	3.18889
TG 47:5	0	0	0	0	0	0	1.15079	0	0	0	6.17693	0	0	0	0	20.3121	12.8814	0	17.2817	11.9623	18.5209
TG 47:6	0	0	0	6.79446	1.52864	0	3.48734	4.18955	7.19803	1.13444	10.0794	6.90206	7.41281	4.85883	7.01347	0.679211	8.78214	10.6333	2.54033	7.21234	7.16215
TG 48:0	43.1672	23.7313	36.9521	47.8521	59.565	35.7875	51.6048	41.1082	51.0465	72.5927	67.0267	82.3282	66.631	61.4345	72.0065	69.6706	69.2085	73.4103	58.2882	64.1776	72.6122
TG 48:1	2364.32	1537.64	2052.38	1948.88	2293.43	1665.24	2282.21	2054.72	3254.75	0	0	0	0	15.4825	0	0	0	0	0	0	0
TG 48:2	2988.02	2036.5	2818.82	2818.88	3489.78	2322.05	3188.08	2964.78	3544.18	4658.75	4165.92	4625.63	4150.63	3718.6	4232.3	4190.25	3982.79	5834.54	3471.69	3948.07	4231.91
TG 48:3	1294.98	713.241	1124.45	1386.73	1533.28	961.481	1218.82	1175.99	1306.03	2234.77	1962.06	2184.21	1576.6	1460.93	1563.5	1987.52	1955.79	1778.52	1729.35	1659.51	1848.69
TG 48:4	156.865	79.2103	131.223	119.441	176.1	75.6215	15.3684	121.226	144.104	61.7805	0	0	0	0	0	0	58.9959	0	0	0	0
TG 48:5	14.4019	6.62502	14.3027	13.51	13.9082	9.54076	12.4952	10.1068	11.2512	20.3333	19.6642	25.0712	13.8223	13.3438	15.8939	21.3972	19.4498	17.8053	15.6051	13.4495	18.062
TG 48:6	0	0	0	0	22.3659	0	21.0091	0	0	0	0	6.12662	0	0	0	0	11.5393	0	11.2136	0	0
TG 48:7	11.7445	0	0	4.60416	0	0	0	0	2.79461	0	0	0	0	0	1.4704	8.15513	19.4462	0	0	0	2.82675
TG 48:8	0	0	3.70491	0	0	0	0	0	0	17.9471	0	12.3713	0	0	11.1778	5.72371	0	1.83793	0	14.8219	0
TG 49:0	0	0	27.4496	26.1378	0	0	28.7589	0	0	0	0	0	31.6958	0	0	0	33.4072	67.1644	0	0	34.9717
TG 49:1	303.364	180.681	225.702	221.145	244.44	181.037	217.834	211.452	262.763	261.162	230.374	260.979	242.862	223.304	247.152	274.528	270.814	420.081	219.731	240.4	239.186
TG 49:2	419.548	275.127	326.41	334.599	381.401	280.253	351.314	334.261	335.058	0	0	0	0	2.49717	0	440.671	442.401	644.066	378.072	401.001	467.809
TG 49:3	153.905	85.0985	119.057	130.825	157.151	101.709	105.228	103.298	112.4	210.329	170.089	176.327	166.727	145.21	157.182	168.964	196.385	185.19	141.798	146.981	175.928
TG 49:4	1.07403	0	0	0	0	0	0	0	0	41.6993	35.465	41.4034	31.3436	28.0141	32.9314	40.2616	40.44	28.7898	33.2659	29.2023	39.1834
TG 49:5	0	0	0	0	0	2.33515	2.04035	1.68936	0	0	0	0	0	0	1.44092	1.41416	1.73219	2.45127	1.62858	1.22506	1.36406
TG 49:6	2.53957	1.19624	0	1.76695	0	0	0	1.93958	0	0	0	0	0	0	2.31095	1.9936	0	2.28663	0	1.94185	2.17979
TG 49:7	0	3.7652	8.03749	7.77993	0	4.20319	0	0	6.55646	9.00159	0	0	0	0	0	7.04455	15.4985	16.7671	0	10.0832	0
TG 49:8	0	0	0.986894	0	0	0	0	0	0	9.10291	10.1429	9.19146	8.58602	5.09709	8.71396	1.8189	0	0	0	0	0
TG 50:0	77.0901	45.1689	65.6272	79.8336	87.2973	58.0004	80.1601	85.4056	84.4919	117.703	106.481	114.789	112.74	95.532	81.0054	0	0	0	0	0	6.25925
TG 50:1	2686.25	1850.35	2375.37	0	0	0	56.1563	44.4175	0	78.6838	0	81.9685	0	55.5451	61.8919	75.4597	0	0	0	0	63.1896
TG 50:2	5293.75	3530.18	5318.39	5145.84	6134.9	4016.04	5484.59	4734.51	6484.67	7254.41	6233.93	7737.72	6950.17	6566.96	6926.25	7267.71	6507.93	8941.82	6486.1	6615.94	6743.55
TG 50:3	3770.7	2396.63	3347.34	4173.07	4415.43	3076.33	4162.75	3601.61	4148.57	6309.44	5587.89	6185.86	5503.4	4542.66	5371.89	5766.76	6109.51	6090.93	5461.47	5340.67	5846.21
TG 50:4	847.362	467.088	725.548	968.189	1049.52	633.223	817.481	787.715	715.523	0	0	0	0	0	0	0	0	0	0	0	0
TG 50:5	137.945	66.5075	118.714	132.699	160.573	96.3028	112.208	109.034	86.1461	236.917	217.385	249.186	166.341	151.095	182.857	233.903	237.515	135.92	195.737	184.096	200.023
TG 50:6	0	0	6.78633	0	11.2412	0	0	1.70163	5.34006	11.9886	0	0	0	0	0	7.94128	0	8.65883	0	0	0
TG 50:7	6.57404	0	6.51257	6.05226	9.25859	0	8.85789	0.954759	0	7.06521	7.66287	0	0	8.99271	8.42789	5.0699	6.73276	10.1974	0	0	0
TG 50:8	0	3.55278	0	0	0	0	0	2.63306	0	0	0	0	0	0	0	0	0	0	0	0	6.41838
TG 50:9	0	0	0	0	0	3.4064	0	0	0	0	0	0	0	0	0	0	3.77852	0	3.6251	0	0
TG 50:10	2.30542	1.76612	2.12181	1.88476	2.35709	3.85158	0	1.83902	1.99957	0	1.83073	0	0	1.25021	0	0	0	0	1.03247	3.22256	0
TG 51:0	4.32551	1.0777	2.79193	0	0	0	0	0	0	0	0	4.53519	0	5.32694	0	0	0	8.61807	0	0	0
TG 51:1	181.224	0	193.172	158.942	173.462	94.5043	151.473	148.827	222.572	210.346	190.664	202.039	165.408	159.86	184.03	0	0	0	0	0	0
TG 51:2	626.43	350.699	472.079	474.757	546.856	360.211	518.867	501.275	502.063	0	5.09524	0	0	0	0	638.519	702.35	1013.87	600.281	592.661	684.828
TG 51:3	355.354	215.792	284.74	309.084	353.698	220.85	318.964	287.076	255.366	396.411	393.028	411.627	409.238	362.159	379.839	394.226	319.832	450.272	353.9	376.005	429.798
TG 51:4	99.451	58.8204	73.2293	88.6763	104.125	56.4451	75.1878	72.0024	65.0013	0	0	187.272	0	0	0	0	0	0	0	0	0
TG 51:5	25.2138	13.3263	22.8801	26.4683	29.9787	16.347	23.4594	25.9735	13.7089	40.7649	39.61	53.7233	35.1757	30.1229	35.4903	51.4436	43.4722	28.653	36.3002	34.514	36.0277
TG 51:6	0	0	6.32134	0	0	0	0	7.82531	0	0	0	15.2151	0	0	0	0	0	0	0	10.6628	0
TG 51:7	4.72141	0	0	19.4734	18.9052	9.76364	0	10.1772	0	0	0	0	0	0	0	0	0	0	0	0	0
TG 51:8	0	0	0	2.2288	0	1.30717	0	0	4.95929	0	0	0	0	2.02915	0	0	2.46134	0	0	0	0
TG 51:9	0	0	0	0	0	0	0	0	0	0	1.01578	0	0	0	0.84225	1.12084	0	0	0	0	0
TG 51:10	7.55478	3.71007	9.42689	0	2.11549	0	0	0	0	10.8534	12.1447	7.96329	5.76103	11.2312	9.00506	0.660325	0	0	0	0	0
TG 52:0	61.706	35.504	57.3127	59.8947	56.3661	39.0218	65.0606	63.0569	56.3928	72.3517	62.9644	74.8116	0	73.3345	88.8466	69.7442	78.4129	129.965	71.1087	66.1333	74.0734
TG 52:1	74.3946	0	66.9461	78.1936	86.2651	48.4293	59.8237	63.9707	0	114.369	92.4046	101.534	107.618	86.8888	87.4267	101.656	86.7679	0	85.1346	82.8936	107.628
TG 52:2	5737.03	4103.72	4688.4	5281.39	5485.02	3902.25	5983.44	5768.96	5998.71	0	0	43.9604	0	0	0	0	0	0	0	0	43.8465
TG 52:3	5683.99	3559.52	5639.16	5920.23	6817.68	4654.04	6419.49	5798.8	6239.82	7995.44	7511.38	8276.92	8236.76	7361.43	8336.68	7552.41	8742.36	10459.9	7929.62	7978.18	7661.99
TG 52:4	2306.61	1458.47	1989.5	2636.7	2905.14	1825.66	2372.91	2150.31	1973.5	0	0	0	0	0	0	3835.56	3795.39	3024.94	3400.73	3325.66	3776.01
TG 52:5	0	0	0	670.65	747.417	464.021	453.291	553.336	404.222	993.114	982.827	1108.07	919.995	700.809	986.592	1158.79	1198.6	526.504	994.291	933.557	1053.91
TG 52:6	113.316	61.074	92.1758	116.493	128.708	75.6956	100.788	97.3429	62.6006	199.707	170.973	222.016	155.118	147.763	168.535	244.757	208.308	91.8961	168.038	168.74	194.671
TG 52:7	63.9349	29.5118	56.3727	53.0287	59.8407	32.7357	50.0209	46.7272	42.1414	87.8262	75.8901	87.6565	74.2995	59.532	74.5214	0	0	0	0	0	0
TG 52:8	6.72844	0	6.06806	1.06958	1.09374	1.8027	0	0.765363	0	6.99449	5.60644	6.50294	1.31327	5.2638	1.16407	1.58321	1.46524	0	4.82764	1.18161	6.27195
TG 52:10	4.7067	0	0	3.34329	0	6.17962	0	2.91292	0	0	3.40439	0	0	0	0	0	0	0	1.5063	0	0
TG 53:0	1.53941	0	0	2.67008	0	0	0	0	0	0	0	0	0	0	0	0	0	0	0	3.09862	0
TG 53:1	91.0576	50.0425	75.2894	39.6737	73.3897	40.4663	51.1715	54.7631	101.543	83.8188	77.2915	86.2577	76.3905	54.5861	77.6975	0	0	0	0	0	0
TG 53:2	364.202	236.706	333.813	0	0	0	0	0	0	435.92	416.078	410.567	430.363	369.981	382.774	389.658	402.031	782.146	394.219	390.076	412.155
TG 53:3	0	0	0	365.549	434.532	272.819	432.374	390.086	368.255	503.677	500.04	483.029	511.566	446.198	520.272	471.466	504.764	716.842	450.396	438.014	459.272
TG 53:4	0	0	8.57298	8.71367	7.52766	4.6607	8.25971	0	4.70699	11.6492	10.7095	0	0	9.52724	17.2319	11.0353	0	7.87165	0	0	0
TG 53:5	87.755	56.5847	77.2188	88.9755	98.3747	63.879	77.8655	74.7089	54.3544	141.294	119.966	132.996	129.721	109.571	121.574	0.767222	0	0	0	0	0
TG 53:6	12.931	0.983475	11.4084	15.982	15.2923	8.26802	12.6835	16.999	0	29.2047	18.3985	23.5822	17.0337	16.1064	32.8515	0	0	0	0	0	0
TG 53:7	12.0542	5.51175	9.71619	10.9194	11.5293	8.73589	0	10.818	0	17.6932	13.2336	17.4159	2.83398	1.69292	17.5369	14.6417	18.0581	9.97691	2.3475	13.1975	0
TG 53:8	1.41987	0	1.05246	1.47963	0	0.97855	1.18069	0	0	2.4807	2.34673	1.79754	0	1.98975	1.99146	0	0.986623	0	0	0	0
TG 53:9	0	0	0	0	0	0	2.37465	2.1984	0	0	4.19781	0	0	0	0	0	6.68833	0	2.87283	3.32266	4.79919
TG 53:10	7.89342	0	0	0	0	0	0	0	0	0	0	0	0	0	0	0	0	0	0.934476	0	0
TG 54:0	31.1032	16.563	22.6317	10.3305	0	7.59711	0	0	0	0	0	16.4875	0	13.8473	0	0	0	36.0316	0	0	14.7921
TG 54:1	30.6272	0	25.0994	28.9784	27.6191	0	25.2758	25.2196	0	46.3312	46.2619	30.8441	41.9309	32.0278	37.7947	44.254	30.449	65.545	38.672	35.6832	40.1071
TG 54:2	0	0	0	33.273	30.132	19.4468	29.8129	27.0659	0	45.5057	43.3048	42.4793	37.6894	31.2892	44.6295	43.0876	42.5408	0	39.7915	0	0
TG 54:3	5184.29	3344.96	4405.13	4611.61	4773.26	3384.97	5573.91	5154	5000.95	6463.73	5836.9	6200.74	7213.26	6237.08	6189.07	5521.55	6350.73	11058.4	6154.88	6116.64	5870.83
TG 54:4	3170.11	1976.43	2579.23	0	0	0	0	0	44.7059	4638.97	4147.83	4705.06	4341.91	3846.2	4326.31	4577.27	4658.04	4655.41	4097.43	4251.1	4709.18
TG 54:5	21.2874	0	0	1340.32	1607.73	990	1254.98	1204.33	916.374	0	0	34.9915	0	0	49.0675	0	0	0	0	0	0
TG 54:6	0	0	0	0	0	0	0	0	0	734.363	892.564	1049.68	647.441	586.394	764.819	1068.03	770.738	426.462	662.899	625.899	803.606
TG 54:7	0	0	0	0	0	0	1.75511	0	0	650.698	588.845	630.796	579.075	490.75	581.69	0	0	0	0	0	0
TG 54:8	0	0	0	0	0	0	0	0	0	153.456	148.862	141.144	116.59	114.055	131.721	0	0	0	0	0	0
TG 54:9	5.01365	1.97242	3.95913	3.89709	4.34535	0	0	2.92365	0	0	1.24408	7.91609	4.48424	5.32345	4.72254	8.03228	5.52905	0	6.11086	4.03094	4.629
TG 54:10	0	0	0	0	0	0	0	0	2.76802	0	0	0	0	0	0	0	0	0	0	0	1.4061
TG 54:12	8.15163	6.31829	7.35399	0	7.1411	6.3485	7.30131	0	0	5.64814	0	0	6.4099	6.21461	7.14002	0	0	0	0	0	1.2618
TG 55:0	5.15724	4.59588	4.38782	4.71025	8.30662	5.46637	2.40207	3.38801	5.23356	3.54939	2.68826	2.3804	1.97745	1.50918	2.23277	3.7064	4.92949	4.62154	2.0051	2.39163	3.05929
TG 55:1	12.2286	10.4456	16.8287	0	0	1.26178	0	0	0	0	0	0	0	0	0	8.77134	13.6488	19.4078	11.5879	11.5507	10.5184
TG 55:2	21.6776	13.5286	21.1472	23.6078	18.4689	17.7608	26.1724	13.1592	17.2035	0	0	0	0	0	0	23.4511	16.8457	21.6517	23.8081	20.3909	28.8799
TG 55:3	224.453	124.304	195.993	161.416	196.413	118.932	194.008	180.973	195.393	246.902	230.28	241.961	255.528	215.852	248.64	217.286	233.704	454.59	192.832	193.562	241.315
TG 55:4	110.885	82.8617	95.1696	11.9837	0	8.56807	6.7	12.4524	11.6045	0	0	13.9147	22.1638	15.2751	105.917	8.228	123.319	16.5128	21.82	19.1247	24.3114
TG 55:5	0	0	0	112.913	125.386	87.6483	103.736	93.0244	64.689	176.297	158.318	159.889	156.053	133.347	150.139	166.905	169.009	114.169	143.578	136.901	168.512
TG 55:6	54.7356	31.9875	45.8214	44.7961	54.9887	36.7306	46.5015	38.6572	26.9342	54.7553	69.8583	77.0246	67.7326	49.9762	64.9725	70.8679	75.8168	34.8729	59.9548	50.7613	68.0297
TG 55:7	43.0233	21.564	28.3085	32.8309	32.2804	17.3289	24.2755	20.9044	14.9706	56.2857	35.1861	35.8606	52.1141	36.8135	46.6619	45.9546	45.3114	23.8132	44.1235	38.5149	51.3648
TG 55:8	9.31168	2.95979	7.1297	5.47944	7.14154	5.03487	4.32023	5.96867	3.24241	14.5556	13.5407	14.1123	12.8731	8.75628	9.06892	12.5225	14.3455	7.21259	10.9756	9.54867	11.1931
TG 55:9	0	0	0	0	0	0	0	0	0	0	0	0.919647	0	0	0	0.767047	0	0	0	0	0.849788
TG 55:10	1.78542	0	0	0	1.56544	0	0	1.18766	0	0	0	2.67579	1.62466	0	0	2.7714	2.53285	0	0	2.16807	1.84565
TG 55:11	0	2.59969	2.11547	1.85329	0	2.86997	2.05459	0	2.26889	0	0	0	0	1.06395	1.19797	0	0	0	0	0	0
TG 56:0	0	1.15062	1.76361	0	1.82115	0	0	1.22057	0	0	0	1.48061	0	0	0	0	0	0	0	0	0
TG 56:1	5.66037	0	3.53753	4.17725	4.71837	0	0	3.95483	6.9232	6.53493	6.22146	7.9372	5.18937	5.16852	5.71399	0	3.25947	21.3207	4.66053	5.21366	0
TG 56:2	0	5.44539	9.00892	0	11.0161	5.27474	8.25184	0	0	14.4593	0	15.739	13.7524	9.73155	0	0	0	0	12.5866	10.7467	13.1104
TG 56:3	1086.01	661.533	994.355	854.572	1077.93	660.813	1086.07	991.874	1272.32	1213.23	1183.34	1306.02	1492.43	1135.44	1468.52	1056.83	1195	3188.95	1173.42	1133.94	1265.31
TG 56:4	1292.88	681.825	1136.71	1237.74	1333.82	832.266	1125.71	1113.02	1084.77	1776.87	1523.02	1841.21	1703.78	1446.05	1687.73	1747.5	1824.56	2103.3	1600.83	1503.25	1803.39
TG 56:5	1271.5	738.857	1070.33	1228.45	1336.15	813.727	1084.48	952.706	780.227	1776.31	1667.36	1715.08	1554.01	1385.1	1519.59	0	0	23.5602	35.6923	0	0
TG 56:6	798.271	460.64	685.933	788.227	841.585	550.571	680.051	636.067	478.187	1149.62	1114.21	1145	1053.72	904.7	1101.34	1179.86	1267.66	819.652	1078.15	1083.06	1229.28
TG 56:7	0	0	0	737.523	840.549	514.209	703.568	656.826	490.853	1105.43	1054.91	1159.26	1079.47	1000.5	1147.4	1197.21	1251.35	845.57	1004.27	1000.64	1139.01
TG 56:8	369.265	203.59	319.447	366.49	393.94	254.467	302.025	309.666	200.291	538.462	505.887	587.775	494.771	469.28	548.339	0	0	0	0	0	0
TG 56:9	42.8287	19.9551	34.8166	39.8793	48.1432	46.2479	43.524	49.474	20.2689	84.3566	67.2672	74.1213	61.334	56.3238	91.6039	84.586	85.2771	32.7469	60.8595	71.1412	72.6965
TG 56:10	8.5343	2.98029	6.73567	7.84636	7.69303	3.86953	5.89839	5.55282	2.72905	13.8286	12.2931	14.3508	10.3518	8.52925	10.7863	17.2173	16.0362	3.61576	10.7695	9.84395	12.6417
TG 56:11	0	0	0	0	0	27.6041	0	4.2102	0	0	8.48304	0	0	0	0	0	2.43362	0	0	0	0
TG 56:12	1.38059	0	0	0	0	0	0	0	0	0.921837	0	0	0	0.882074	1.11984	1.5408	0.756113	0	1.48865	0	0
TG 57:0	3.31388	2.8438	2.59606	0	0	0	0	0	0	0	0	0	0	0	0	0	0	1.85392	0	0	0
TG 57:1	12.6131	9.6801	9.39573	9.79684	13.3816	9.86743	4.63559	7.86228	16.9957	5.90141	4.12267	4.50798	3.43839	2.79103	5.11082	8.35488	9.43284	32.7922	4.16302	3.64544	6.8819
TG 57:2	20.933	20.1045	23.0834	19.5169	23.5174	16.5518	21.2835	21.6858	16.1921	22.6059	20.5262	20.0071	22.0513	23.5026	25.6597	19.3398	21.28	26.606	24.8633	16.3762	25.9561
TG 57:3	17.8843	12.4149	18.2045	17.788	19.7062	12.3332	19.8112	20.1861	18.0257	31.4144	23.4857	23.3385	24.0256	19.7489	24.6515	23.5807	19.7288	29.9215	23.6156	22.51	24.3562
TG 57:4	0	1.59569	0	3.61337	3.40624	23.8257	34.6316	27.8521	4.84005	0	0	0	2.46099	0	0	0	0	0	0	0	3.02725
TG 57:5	50.1979	22.8786	44.5269	0	0	0	0	0	0	67.6195	61.849	58.1594	60.3268	53.759	52.0233	0	0	6.82107	0	0	0
TG 57:6	42.9801	24.7494	37.5922	40.3071	44.1467	26.711	30.7008	28.8214	24.3096	54.1135	53.2202	56.8439	53.7123	42.8009	49.6831	52.342	54.2721	30.7933	44.0132	39.7669	43.361
TG 57:7	0	1.30097	3.13539	0	4.86656	2.63778	2.82718	0	0	0	0	0	0	0	0	0	0	1.74632	0	0	0
TG 57:8	26.0892	12.821	21.8302	20.152	22.9278	15.8563	17.7503	17.5941	12.018	5.47878	36.6522	34.5868	30.4816	28.2611	32.0897	0	0	0	0	0	0
TG 57:9	0	2.83835	4.04563	0	2.53548	0	4.06742	0	1.37901	0	7.3284	6.60801	5.95322	4.45878	0	5.95969	5.38894	0	0	3.04168	0
TG 57:10	0	0	2.60997	1.0821	0	0	0	0	0	1.43904	1.44202	0	0	1.17863	1.69015	0	1.79062	0	0	0.91343	1.55645
TG 57:11	0	1.90354	1.91547	0	8.05946	4.18024	0	0	0	0	1.30912	0	2.72353	0	0	0	3.28171	0	0	0	1.48161
TG 57:12	0	0.674613	0	0	0	0	0	0	0	2.02302	0	2.48884	1.19605	0	0	0	0	0	0	0	0
TG 58:0	3.54027	1.89508	2.80157	0	0	0	0	0	0	0	0	0	0	0	0	0	0	5.1793	0	0	0
TG 58:1	3.86739	2.4779	2.91593	5.4711	4.22593	2.84694	2.58638	3.12289	6.19528	1.87566	5.36012	4.12845	3.61655	2.82219	4.7484	4.04533	0	6.90967	3.65323	2.36329	4.57568
TG 58:2	151.667	85.415	129.655	1.43098	0	0	0	0	0	2.23873	0	1.96625	0	0	1.53787	0	0	8.64507	0	1.63637	1.43934
TG 58:3	0	1.3758	0	167.543	199.188	104.176	214.125	191.553	322.574	237.826	213.917	243.602	259.19	226.622	275.12	203.918	209.845	868.887	204.517	194.028	243.349
TG 58:4	0	0	0	0	0	0	0	0	0	4.99619	0	0	3.23766	0	0	0	0	0	0	0	0
TG 58:5	322.096	187.768	284.26	0	0	0	0	0	5.24507	0	0	0	0	0	0	3.66028	0	0	0	0	0
TG 58:6	249.406	176.096	212.832	281.547	269.387	169.66	259.925	234.144	206.672	370.263	391.251	389.249	327.529	285.845	341.024	379.514	398.47	339.863	324.088	286.297	384.866
TG 58:7	397.859	0	0	5.16108	0	0	0	0	0	0	0	509.615	0	0	0	8.38921	15.2112	0	0	0	0
TG 58:8	487.768	288.048	431.565	390.837	513.979	298.511	431.267	406.501	279.891	618.143	623.206	690.408	627.095	578.517	646.335	670.424	681.924	472.885	593.941	537.901	678.809
TG 58:9	124.703	109.862	107.761	141.88	150.24	120.445	112.217	113.962	96.4157	219.22	198.7	236.647	186.321	172.372	208.75	232.17	333.987	106.277	181.078	157.733	211.112
TG 58:10	72.9343	35.6347	57.1319	66.5274	77.1068	44.6445	54.5921	50.0861	30.1127	105.425	98.26	107.225	87.3271	83.2926	99.2053	114.437	115.264	31.138	86.8075	84.8023	104.797
TG 58:11	8.68616	4.89991	9.6394	9.82917	10.4089	6.75616	9.02468	7.46818	3.38525	17.9379	15.1673	18.0169	14.1104	14.0575	16.5599	20.5458	20.3936	1.18313	14.6741	12.4064	18.4125
TG 58:12	0	0	0	0	0	0	0	0	0	1.90271	1.78548	0	1.50278	0	0.811727	1.77409	1.67541	0	1.44576	0	0
TG 58:14	0	0.784225	1.99053	0	0	0	0	0.913782	1.545	1.44618	1.80518	0	0	0	0	0	1.47292	0	1.57066	0	1.97903
TG 59:1	3.94141	2.73541	3.40015	2.81456	3.98549	3.13973	1.84644	2.18891	7.01904	2.61703	1.64988	1.45067	1.37092	0	1.52897	2.05836	3.04943	13.8406	1.33468	0	1.71624
TG 59:2	8.98403	6.91444	5.19372	5.5249	6.84898	4.88168	6.5821	0	7.65979	8.13904	0	8.18925	6.33651	0	6.76788	5.07838	6.01554	17.4256	7.13122	5.10344	4.81148
TG 59:3	12.6175	8.75061	9.1777	11.8393	15.3885	6.71325	16.8065	11.4169	11.8785	16.3303	12.7425	13.1978	14.9062	15.3347	16.0443	10.7112	12.8265	18.8932	13.8624	13.8054	18.1893
TG 59:4	10.0925	5.97031	6.9275	5.85812	5.97211	5.38349	7.51246	7.0969	6.02021	0	0	1.05146	0	0	0	0	0	0	0	0	0
TG 59:5	8.06279	2.57321	5.68357	5.57378	10.5961	8.86028	6.02075	6.24092	6.94268	11.8073	8.13418	8.13961	7.28017	7.14134	12.4568	7.58093	7.44075	22.4921	6.36165	7.70035	10.8154
TG 59:6	12.9886	6.15799	0.973069	0	0	0	0	0	0	0	0	0	0	0	0	0	0	0	0	0	0
TG 59:7	4.48458	0	5.98287	0	0	3.70326	4.97327	4.26972	1.12195	1.52962	8.02989	0	5.92455	4.51431	6.56195	0.919116	0	0	0	0	1.86422
TG 59:8	15.6624	6.08121	10.2486	10.7558	12.0421	5.59903	7.6036	9.40636	6.0317	12.399	13.0171	15.5103	15.3851	11.2787	12.6584	16.1897	16.702	9.48204	16.6792	11.1109	12.4786
TG 59:9	0	0	0	3.76313	4.54072	2.87628	4.00202	4.20426	2.8585	8.28513	0	7.39355	8.70188	4.34868	6.33497	10.2853	0	0	0	5.71234	7.47469
TG 59:10	4.08086	2.79335	0	3.36845	3.98088	2.60911	1.98079	3.06764	1.62473	0	5.45612	0	5.16202	3.49281	5.09788	10.0655	1.23329	2.11009	3.91376	5.94281	6.03313
TG 59:11	0	0	0.74307	18.2377	0	0	0	0	0	4.89408	0	0	0	0	0	0	0	0	0	102.153	65.5209
TG 59:12	0	1.75328	2.47873	2.24563	1.8116	0	1.75265	2.98972	1.23807	0	0	0	0	1.55089	0	0	0	0	0.69695	0	0
TG 59:13	1.7269	0	2.07011	0	2.38741	2.05268	2.29645	1.98189	3.39109	1.90065	2.25481	0	1.92081	1.57932	3.12839	0	0	0	0	0	1.07394
TG 60:1	8.20048	4.23579	6.47355	4.6197	6.94325	2.86853	2.73369	3.244	28.5023	5.41061	4.05389	3.56439	4.18488	2.63737	4.37489	4.1286	5.04228	57.9269	1.42461	1.4835	2.32988
TG 60:10	107.561	51.6266	89.4539	98.7866	95.4835	55.9966	86.7224	80.4527	45.7434	138.294	123.411	149.451	150.302	100.984	142.855	142.069	159.945	55.1298	133.996	127.901	147.488
TG 60:11	29.0701	19.9969	27.5904	30.2925	35.2077	23.4238	28.9707	27.6559	14.8045	52.7944	47.5058	56.4381	48.6561	43.9306	47.2962	48.4586	52.955	15.8813	32.421	27.075	38.618
TG 60:12	0	2.15145	0	0	0	3.27265	0	0	0	2.1431	9.46433	0	0	0	9.19891	7.94126	9.73044	0	1.22896	0	6.98077
TG 60:13	3.95341	1.55255	2.89272	3.30984	3.99459	1.78784	2.60367	2.70676	0	7.35979	6.46778	7.10305	6.31889	4.43717	5.9119	6.90452	7.40652	1.50558	5.21851	3.3557	6.46974
TG 60:14	0	0	2.52575	2.35342	2.13872	0.889255	2.02834	1.84748	2.19675	3.34116	0	0	0	0	0	2.62904	0	0	0	0	2.42124
TG 60:15	2.33766	0	0	2.57781	1.9347	0	2.01432	2.2804	0	2.69482	0	3.00821	0	0	2.59733	0	0	0	0	2.56146	3.21443
TG 60:16	0	0	0	0	0	1.62453	0	0	0	2.14606	0	0	0	1.49837	1.66262	0	1.21727	0	0	0	0
TG 61:2	2.724	1.52132	1.84166	1.36748	1.86373	0.958222	0	1.31322	3.23504	1.26219	0.911269	0	0	0	0.889723	1.19883	1.07614	16.3252	0	0	0
TG 61:3	2.44855	2.26254	2.16617	0	1.96385	1.38847	2.23509	1.9128	2.22362	1.67495	1.97373	2.66266	2.20066	2.3819	0	1.23268	0	9.16991	3.39246	1.43914	2.82725
TG 61:4	0	0	0	1.85939	0	0	0	0	0	2.87522	0	0	2.91568	1.43237	1.49383	0	2.08271	0	1.77213	0	2.97484
TG 61:5	0	1.73001	1.67015	0	0	1.6208	0	0	0	1.1128	1.46279	1.8876	1.48324	0	0	1.72202	1.38973	0	0	0	1.26457
TG 61:6	1.18463	0	0	0	1.66912	0	0.950152	0	0	0	0	0	0	0	0	2.14112	0	5.30708	0.744263	0	0
TG 61:7	2.22517	1.58814	0	0	0	0	0	0	0	0	0	0	0	0	0.770936	0.766432	0	0	0	0	0
TG 61:8	3.4252	0	1.16802	0	0	1.28485	0	0	1.12822	0	2.36297	0	0	0	0	0.794667	2.21338	2.98849	0	0	0
TG 61:9	2.42687	0	0	0	0	0	1.03227	0	0	2.34683	1.72375	2.12321	2.01062	1.72468	0	1.35687	2.25444	0	0	0	0
TG 61:12	0	0	0	0	0	0	1.20773	0	1.39797	0	0	0	8.92165	0	0	0	0	0	0	0	12.8553
TG 61:14	2.57814	0	0	3.46943	0	0	0	1.66411	0	0	0	0	4.59176	0	4.41163	0	12.1944	0	0	3.41598	0
TG 61:15	2.338	0.861514	1.96508	1.91704	0	1.58048	1.62539	1.4815	2.66054	3.05838	2.52468	0	0	2.34011	2.47874	0	0	1.52354	3.31368	2.44086	2.21841
TG 62:2	5.32884	2.64539	4.28359	2.57599	4.16952	1.91923	2.78133	2.29077	16.6611	3.62954	3.10567	2.89838	2.65903	2.27956	4.18736	3.01557	2.86488	46.8822	1.29234	1.49079	2.05817
TG 62:3	16.8965	11.5886	15.7626	14.4943	17.3385	8.31854	15.619	14.0301	36.1407	16.6715	16.863	15.6102	20.4948	14.9857	19.875	14.0927	9.20217	114.151	13.8026	11.5967	14.5349
TG 62:4	15.6583	8.44129	13.612	12.6631	15.5665	8.31548	10.4512	11.2145	29.9741	16.2423	16.0438	17.9143	15.1709	12.1872	16.6673	0	0	0	0	0	0
TG 62:5	9.68954	2.10761	6.8892	0	0	0	0	0	0	0	0	0	0	0	0	0	0	2.40316	0	0	0
TG 62:6	11.1311	7.51844	12.3015	6.94303	11.4576	5.36649	10.3137	7.72732	24.1727	12.4724	13.9769	12.688	13.9254	7.49162	12.1338	8.90096	9.02268	47.6038	14.6202	11.6418	12.2484
TG 62:7	27.7345	11.7747	20.5084	9.83669	18.2081	6.98427	16.8014	17.0796	33.589	17.0974	20.3431	20.4794	18.0098	16.9918	22.7326	12.9302	11.1109	75.8314	19.0088	11.2284	21.0082
TG 62:8	32.6878	19.4985	27.1526	18.9985	20.6968	13.9841	28.6202	28.6032	30.9771	27.7839	19.633	30.4066	32.137	26.6809	35.2594	19.7906	17.526	73.6347	28.639	20.1332	30.6566
TG 62:9	10.5645	0	0	0	1.75631	0	0	0	5.19099	0	0	0	0	0	1.86629	0	0	0	0	0	4.92116
TG 62:10	12.5759	6.25196	9.89911	7.39128	13.2919	7.50572	10.2553	9.80029	6.42118	0	0	0	0	0	10.766	18.7327	13.3353	12.1598	10.6025	15.2957	17.671
TG 62:11	0	5.19223	7.16469	0	0	4.03683	5.08205	6.15459	0	0	0	8.9114	0	0	3.59032	0	5.81269	1.21592	10.0982	0	1.0882
TG 62:12	0	2.89545	0	0	0	0	0	0	0	0	0	5.10368	7.69207	2.47815	1.4105	0	9.8837	0	0	4.18609	0
TG 62:13	21.1973	11.2962	17.3929	16.2579	20.9918	12.4906	15.0857	16.0839	7.13268	27.8824	22.4784	26.3739	26.3386	23.3326	28.8569	25.9479	25.0387	8.71684	18.9372	19.1045	24.6889
TG 62:14	1.55474	0	0	1.13596	0	0	0	0	1.78104	0	1.31249	0	0	0	1.40422	0	1.76064	0	0	0	0
TG 62:15	7.71958	0	0	0	0	3.96814	0	0	8.24959	7.55125	0	8.86353	9.35221	0	7.99621	0	0	7.47019	0	6.25934	0
TG 62:16	0	0	9.55179	0	0	8.1063	13.537	0	0	0	15.5736	16.2116	17.7028	0	15.7745	12.2919	0	11.6398	16.5362	0	0
TG 64:3	1.32565	0	0	0	0	0.644548	0.92092	0	2.10982	0	0	0.998058	0	0	0.915546	0	0	11.0387	0	0	0
TG 64:5	1.49456	0	0	0	0	0.923175	0.867945	0	2.45956	0.87891	0	0	0	0	0	0.935436	0	10.7063	0	0	1.59255
TG 64:6	0	0.649291	1.57102	0	0	0	0	0	5.08422	1.266	0	1.83495	1.19448	1.20674	0	0	0	10.3068	0	1.15486	1.37744
TG 64:7	0	2.71715	3.47761	0	2.64447	0	2.00354	3.28567	5.6639	0	2.38351	2.88481	3.57446	2.1664	0	0	0	20.7454	0	2.39292	2.63631
TG 64:8	7.0319	4.75258	9.75412	3.85739	5.93487	0	7.18238	7.62787	12.9364	0	7.5668	6.87106	7.12368	0	7.61159	4.17494	5.10331	32.0006	1.18068	0	6.25154
TG 64:9	4.34858	2.09746	2.74583	1.42901	2.88331	1.31617	2.59821	1.69694	3.15441	2.11567	1.89242	2.58535	2.28638	2.28346	1.5871	2.20908	0	5.70991	1.46288	0	0
TG 64:10	1.21392	0	0	0	0	0	1.34835	0	0	0	0	2.38231	0	0	1.5221	0	0	0	0	0	1.47756
TG 64:13	0	0	0	0	0	0	0	0	0	1.77902	1.59333	1.26508	2.58906	0	1.84717	0	0	0	1.21845	0	1.33429
TG 64:17	1.80947	0	1.14695	1.02186	0	1.61404	0	1.05598	0	3.42044	2.01143	3.4513	1.72765	1.85157	2.23252	0.773197	0	0	0	0	1.30847
TG 64:18	26.6891	18.7412	0	0	0	21.3951	33.4644	0	0	0	0	0	0	0	0	0	0	0	0	0	0
TG 66:17	3.6038	2.80801	3.43365	0	3.53078	3.24851	1.29522	2.78638	1.72283	8.70825	5.63585	7.72432	5.66765	2.16232	4.29174	4.72284	4.69621	3.21715	4.5903	4.66188	5.64561
TG 69:17	0	1.61805	0	0	0	0	0	1.28026	0	0	0	2.2337	1.54549	0	0	1.71348	1.22162	0	2.48542	0	1.60939

## Sheet: Table S2-Filtered absolut lipid
IDs				Day 2 Control/FA			Day 4 Control/FA			Day 7 Control/FA			pmol values before analysis
Compound ID in Metaboanalyst	HMDB	PubChem	KEGG	qValue	Fold change	Log2(ratio)	qValue	Fold change	Log2(ratio)	qValue	Fold change	Log2(ratio)	Control - Day 0	Control - Day 0	Control - Day 0	Control - Day 2	Control - Day 2	Control - Day 2	FA - Day 2	FA - Day 2	FA - Day 2	Control - Day 4	Control - Day 4	Control - Day 4	FA - Day 4	FA - Day 4	FA - Day 4	Control - Day 7	Control - Day 7	Control - Day 7	FA - Day 7	FA - Day 7	FA - Day 7
CE(22:5(7Z,10Z,13Z,16Z,19Z))	HMDB0010375	24779458	C04230	NA	NA	NA	NA	NA	NA	0.88257	1.175	0.233	NaN	-0.974881	NaN	0.181735	NaN	NaN	NaN	NaN	NaN	0.543366	0.806522	NaN	NaN	NaN	NaN	1.44721	1.60228	NaN	1.88047	1.27346	2.01961
Cer(d24:0)	NA	NA	NA	0.99412	-1.002	-0.003	0.70722	-1.004	-0.006	0.9954	-1.032	-0.045	11.4619	10.9555	11.0231	11.3438	11.5278	10.7678	11.4481	10.8211	11.3874	11.4573	11.6801	12.0688	12.1709	11.1679	11.7448	11.755	10.7625	11.7716	11.4539	11.518	11.3899
Cer(d24:2)	NA	NA	NA	0.97392	-1.181	-0.24	0.48098	1.244	0.315	0.88257	1.106	0.145	NaN	NaN	NaN	4.26959	4.44656	4.47239	4.30024	4.16235	3.99721	3.66287	4.35765	4.35626	4.93439	4.1742	4.17761	4.2612	3.4131	4.35062	4.23237	4.17431	4.22457
Cer(d26:0)	NA	NA	NA	0.97392	1.154	0.207	0.71651	-1.003	-0.004	0.83949	-1.427	-0.513	7.31312	6.39134	6.80551	6.98091	7.15668	6.33301	7.18697	6.55971	7.35375	7.13406	7.27174	7.75987	7.77414	6.86095	7.45269	7.27711	6.42759	7.99197	6.86518	6.78584	6.91258
Cer(d26:2)	NA	NA	NA	0.97392	7.182	2.844	0.30864	-1.309	-0.388	0.88257	2.044	1.031	5.06748	4.23701	3.89438	4.49431	4.69226	4.13996	4.1912	4.69208	8.7484	4.87378	4.66242	5.32725	4.72287	4.66201	4.37335	4.61015	3.50292	6.09999	4.04222	7.41074	4.73931
Cer(d27:1)	NA	NA	NA	0.97392	-1.805	-0.852	0.55772	-1.185	-0.245	0.83949	-1.425	-0.51	4.25032	3.80233	2.7446	3.65209	3.38069	4.21486	3.68397	2.16041	2.50777	3.0142	NaN	3.71437	2.93625	1.88278	3.95504	3.72797	2.84646	4.32241	3.73141	3.07983	2.73854
Cer(d28:1)	NA	NA	NA	0.97392	-1.709	-0.773	0.67351	1.09	0.124	0.9954	-1.02	-0.029	5.19727	4.69878	3.44797	4.366	3.79253	4.84726	4.17402	3.23498	3.25371	3.65547	2.59449	4.34432	3.47037	2.9956	4.54894	4.00019	3.43101	3.08734	3.36087	3.86301	3.28416
Cer(d28:2)	NA	NA	NA	NA	NA	NA	NA	NA	NA	NA	NA	NA	3.26535	2.27006	2.19939	NaN	NaN	NaN	NaN	NaN	3.02741	NaN	NaN	NaN	NaN	NaN	NaN	NaN	NaN	NaN	3.41156	2.13438	1.791
Cer(d28:3)	NA	NA	NA	0.97392	1.192	0.253	0.71305	1.047	0.066	0.8531	-1.425	-0.51	4.69161	3.91753	4.15836	4.62905	4.75256	4.0674	4.9268	4.1952	5.04047	4.8701	5.04598	5.35838	5.5349	4.59882	5.22944	5.15886	4.18781	5.92046	4.76019	4.6219	4.84283
Cer(d30:0)	NA	NA	NA	NA	NA	NA	0.54065	1.172	0.229	0.95403	1.05	0.07	NaN	NaN	NaN	1.97147	NaN	NaN	NaN	NaN	NaN	2.29423	2.09905	2.72071	2.87576	NaN	2.32065	2.80332	1.9519	NaN	2.26487	2.6964	2.53663
DG(16:0/16:0/0:0)	HMDB0007098	644078	C00165	0.97392	1.676	0.745	0.13474	1.462	0.548	0.73913	-2.309	-1.208	9.10768	8.91112	8.42185	8.58857	8.69398	9.04755	8.95301	9.44211	10.015	8.52011	8.91072	8.61826	9.18901	9.37888	9.14423	8.49133	9.04234	10.4888	8.22024	8.13307	8.73823
DG(16:0/18:1(9Z)/0:0)	HMDB0007102	5282283	C13861	0.97392	1.83	0.872	0.07677	1.703	0.768	0.73913	-1.592	-0.671	NaN	NaN	NaN	11.4453	11.4351	11.5586	12.1277	12.4936	12.4113	11.5906	11.9677	11.7968	12.6094	12.5254	12.547	11.7629	12.09	12.8357	11.5814	11.2611	11.9619
DG(18:1(9Z)/18:1(9Z)/0:0)	HMDB0007218	9543716	C00165	0.97392	-1.073	-0.102	0.53008	1.2	0.263	0.81759	-1.379	-0.464	NaN	NaN	NaN	7.29208	7.43829	7.02924	NaN	7.53667	6.65412	NaN	7.64815	NaN	7.84491	NaN	7.97417	NaN	7.74716	NaN	7.14741	6.93308	7.66983
DG(18:1(9Z)/18:2(9Z,12Z)/0:0)	HMDB0007219	9543722	C00165	0.99041	1.095	0.131	0.13474	1.439	0.525	0.90558	-1.124	-0.168	5.20468	4.71888	4.32851	5.18828	5.06052	4.87204	5.14311	5.64116	4.54316	5.36116	5.74468	5.61505	6.16896	6.00241	6.14495	5.41077	5.72998	4.95752	5.14484	4.88396	5.57918
DG(18:3(9Z,12Z,15Z)/20:2(11Z,14Z)/0:0)	HMDB0007312	9543784	NA	0.97839	-1.024	-0.034	0.35382	1.295	0.373	0.88257	-1.179	-0.238	8.57772	7.92236	7.49659	8.79174	9.02672	8.61276	8.80247	9.24637	8.08361	9.18256	9.23904	8.62956	9.61482	9.02006	9.54042	8.66551	9.45799	8.53437	8.89495	8.51305	8.69089
DG(22:3)	NA	NA	NA	0.99041	1.055	0.077	0.38483	1.412	0.498	0.6913	-1.818	-0.862	NaN	NaN	NaN	NaN	2.55636	2.72328	2.70334	NaN	2.73673	NaN	3.06031	2.5755	NaN	NaN	3.33603	3.13885	3.45234	NaN	2.51053	2.36951	NaN
DG(24:3)	NA	NA	NA	0.97392	-1.06	-0.085	0.28208	1.281	0.357	0.81759	-1.253	-0.326	3.04498	2.89019	2.45709	3.07366	3.2421	3.05059	3.04117	3.29845	2.7241	3.20015	2.59555	2.49761	3.24126	3.13193	3.09159	2.93106	3.07009	NaN	2.39805	2.46118	3.07237
DG(28:2)	HMDB0056134	131801844	NA	0.97392	-1.245	-0.317	0.09094	1.732	0.792	0.88257	1.274	0.349	2.41604	2.61171	2.47802	3.15618	3.22304	3.89333	3.2403	3.47804	2.58447	2.92225	2.86043	2.87339	3.78779	3.33126	3.85994	3.52958	3.35641	3.20675	2.95626	3.52701	4.33919
DG(29:2)	NA	NA	NA	NA	NA	NA	0.27191	1.806	0.853	0.7883	2.409	1.268	1.96482	1.77995	2.2024	NaN	NaN	1.80785	NaN	NaN	NaN	2.10299	NaN	NaN	NaN	NaN	2.95552	NaN	NaN	2.71376	2.67232	4.16608	4.52907
DG(30:1)	HMDB0056014	131801737	NA	0.97392	1.514	0.598	0.70955	1.003	0.004	0.6913	-2.242	-1.165	6.03952	5.13596	5.14331	5.57827	4.94755	6.07241	5.43647	6.49216	6.45278	5.22854	5.94243	5.46101	5.44965	5.78052	5.48485	5.20286	6.07081	6.33631	5.05317	4.1894	4.95415
DG(30:3)	NA	NA	NA	0.97392	1.093	0.128	0.43093	1.345	0.428	0.89541	1.299	0.377	2.81341	3.26392	2.3647	2.91103	3.14438	3.73364	3.16986	3.79619	3.25435	2.68856	1.97954	2.56838	NaN	NaN	2.87113	2.85252	3.12034	NaN	NaN	2.68785	3.83065
DG(31:3)	NA	NA	NA	0.99041	-1.104	-0.142	0.45263	1.444	0.53	0.91497	-1.299	-0.377	3.87388	3.51859	3.92343	3.61468	3.73118	4.71698	3.49442	4.18149	4.13204	3.69131	3.69772	3.30033	4.41185	3.1051	4.44165	3.42255	4.84211	3.13046	2.87535	3.633	4.1162
DG(31:4)	NA	NA	NA	NA	NA	NA	0.21472	1.67	0.74	0.90708	-1.095	-0.131	2.53561	NaN	NaN	NaN	NaN	NaN	NaN	NaN	NaN	2.42342	2.40882	NaN	NaN	NaN	3.15566	2.73145	2.77031	2.70029	2.3892	NaN	2.78955
DG(32:1)	HMDB0056040	131801759	NA	0.97392	1.558	0.64	0.19085	1.359	0.443	0.73913	-1.538	-0.621	NaN	NaN	NaN	9.85308	9.86651	10.5291	10.4194	10.9542	10.8488	10.1379	10.6168	10.396	10.7974	10.9287	10.7863	10.1295	10.7403	10.717	9.88665	9.49784	10.3021
DG(32:2)	HMDB0056156	131801866	NA	0.97392	1.158	0.212	0.50241	1.114	0.156	0.73913	-1.65	-0.723	7.24841	6.81626	7.14506	7.96437	7.50226	8.4638	8.03891	8.43579	8.22406	7.9697	8.39635	8.01983	8.23487	8.31338	8.34007	8.02119	8.43996	8.07517	7.36151	6.81344	7.99268
DG(32:4)	HMDB0056150	131801860	NA	0.97392	-1.689	-0.756	0.1637	1.467	0.553	0.73913	-1.362	-0.446	2.84293	2.67158	2.41171	3.05934	3.4824	4.20244	2.96239	3.00026	2.73812	3.21582	3.06584	3.22794	3.59123	3.50582	4.02169	3.41085	3.78864	3.27001	3.00108	2.78095	3.34378
DG(32:6)	NA	NA	NA	0.97392	1.107	0.147	0.36393	1.255	0.328	0.90558	1.28	0.356	2.78052	3.24789	2.36319	2.86503	3.13214	3.71922	3.16456	3.79284	3.25233	2.69068	NaN	2.56669	3.03522	NaN	2.87692	2.8494	3.16092	NaN	NaN	2.6893	3.83056
DG(33:1)	HMDB0055990	131801717	NA	NA	NA	NA	0.20292	1.399	0.484	0.73913	-1.475	-0.561	NaN	NaN	NaN	NaN	NaN	NaN	NaN	NaN	6.9079	6.57573	7.30878	7.00529	7.50492	7.54093	7.38581	7.14182	8.09431	7.74773	7.27979	6.90004	7.24858
DG(33:3)	HMDB0056003	131801730	NA	NA	NA	NA	0.54065	1.185	0.245	0.94248	-1.121	-0.165	NaN	NaN	NaN	NaN	NaN	2.71474	NaN	NaN	NaN	3.35485	NaN	3.48273	3.66449	NaN	NaN	3.8756	4.66941	4.49963	4.16356	NaN	4.27859
DG(33:6)	NA	NA	NA	0.98604	-1.112	-0.154	0.4505	1.441	0.527	0.92823	-1.267	-0.342	3.86519	3.52777	3.92834	3.60037	3.73118	4.72453	3.45501	4.18494	4.12632	3.71262	3.69823	3.32384	4.41332	3.13676	4.45523	3.42541	4.83886	3.1284	2.90776	3.64576	4.16462
DG(34:2)	HMDB0056158	131801868	NA	0.97392	1.321	0.402	0.1751	1.345	0.428	0.73913	-1.475	-0.561	11.2739	10.566	10.7009	11.0579	11.0931	11.4366	11.5113	11.9081	11.3452	11.3154	11.6388	11.4038	11.9687	11.8394	11.8478	11.2986	11.7477	11.8185	11.064	10.6603	11.4157
DG(34:3)	HMDB0056163	131801873	NA	0.99412	1.074	0.103	0.26159	1.266	0.34	0.8659	-1.346	-0.429	NaN	NaN	NaN	5.47057	5.58044	5.74849	5.6943	6.32338	4.63944	5.7978	6.28398	5.999	6.29296	6.33447	6.50648	6.14505	6.68159	5.11506	5.76624	5.36885	5.87826
DG(34:5)	HMDB0056172	131801882	NA	0.97392	1.261	0.335	0.60093	1.071	0.099	0.6913	-1.825	-0.868	6.26474	6.04119	5.73822	6.0087	6.0304	6.77647	6.3758	7.07032	6.39786	6.07209	6.69262	6.2962	6.46821	6.48065	6.47903	6.4242	6.85991	6.41451	5.57795	5.33835	6.11445
DG(34:8)	NA	NA	NA	0.97392	-1.147	-0.198	0.66489	1.108	0.148	0.73913	-1.645	-0.718	2.27258	2.54747	2.5942	3.19164	2.84867	3.67423	2.95775	3.19278	NaN	4.11208	2.9045	3.40646	3.26691	3.20753	4.34756	4.30618	4.52489	NaN	3.38494	3.26655	4.245
DG(35:4)	HMDB0056005	131801732	NA	0.97392	1.338	0.42	0.225	1.367	0.451	0.73913	-1.447	-0.533	NaN	NaN	NaN	5.95557	6.0533	6.27494	6.17648	6.83212	6.48077	NaN	6.32826	6.2065	6.92439	6.63037	6.57864	6.57473	7.32487	6.90226	6.3024	5.99965	6.86472
DG(35:5)	HMDB0056006	131801733	NA	NA	NA	NA	NA	NA	NA	0.6913	-1.61	-0.687	NaN	1.87657	NaN	NaN	NaN	NaN	3.25452	NaN	2.96782	NaN	NaN	NaN	NaN	3.0082	NaN	4.2351	4.60834	4.20536	3.53652	3.2909	4.07991
DG(35:6)	NA	NA	NA	NA	NA	NA	0.25161	1.41	0.496	0.73913	-1.538	-0.621	NaN	NaN	NaN	NaN	NaN	2.70024	NaN	NaN	NaN	5.30272	5.79865	5.0937	6.0105	5.83344	NaN	NaN	5.75002	5.38298	5.16018	4.72146	NaN
DG(36:5)	HMDB0056290	131801990	NA	0.99512	1.007	0.01	0.19085	1.295	0.373	0.92823	-1.136	-0.184	5.96101	6.0385	5.49359	5.9135	5.6843	6.39947	6.06306	6.37996	5.56296	5.72374	5.82729	5.88482	6.22287	6.1651	6.16926	5.94779	6.58403	5.46847	5.93547	5.26089	6.28962
DG(36:6)	HMDB0056366	45934043	NA	0.97392	1.215	0.281	0.36393	1.202	0.265	0.6913	-1.631	-0.706	6.20337	5.80722	5.68644	6.41181	6.3936	7.01961	6.69851	7.27072	6.71228	6.57773	7.07272	6.79733	7.10156	7.22408	6.94893	6.73749	7.18344	6.45337	6.03806	5.96359	6.32206
DG(36:7)	HMDB0056367	131802060	NA	0.97839	1.057	0.08	0.11954	1.645	0.718	0.6913	-2.008	-1.006	NaN	3.08691	2.74983	3.17266	2.70724	3.12233	3.13827	3.05078	NaN	3.51051	2.7775	3.11172	3.73358	3.92372	3.97936	3.84485	4.46965	NaN	3.1145	2.53434	3.67942
DG(37:1)	HMDB0055993	131801720	NA	0.97392	-1.156	-0.209	0.10482	1.458	0.544	0.90558	1.109	0.149	2.84422	NaN	NaN	3.05718	3.37977	NaN	3.01864	NaN	NaN	3.32664	3.25648	3.29628	3.91006	3.84041	3.75698	3.11237	3.72659	NaN	3.55016	3.4006	3.82206
DG(37:2)	HMDB0056000	131801727	NA	0.97392	1.47	0.556	0.07009	1.792	0.842	0.73913	-1.65	-0.723	NaN	NaN	NaN	4.72456	5.19791	5.0629	5.53296	5.81583	5.29801	4.97315	5.07783	5.18873	6.05788	5.82475	5.87906	5.15297	5.51231	6.30887	4.98625	4.57756	5.38132
DG(37:3)	NA	NA	NA	0.97392	1.262	0.336	0.22295	1.447	0.533	0.6913	-1.88	-0.911	4.71359	4.32198	4.22292	4.43259	4.76081	4.56936	4.57603	5.33781	4.76341	4.74503	4.90149	4.87575	4.92557	5.73261	5.35699	3.65034	3.70169	3.62724	NaN	2.74835	NaN
DG(37:4)	HMDB0056001	131801728	NA	0.97392	1.204	0.268	0.4874	1.124	0.169	0.73915	-1.499	-0.584	NaN	NaN	NaN	5.08866	5.3296	4.87754	5.57367	5.65166	4.74771	5.33959	5.80595	5.37372	5.71889	5.65082	5.70445	5.44084	6.01757	5.00831	4.86651	4.51758	5.37728
DG(37:7)	NA	NA	NA	0.97392	-1.381	-0.466	0.55669	1.185	0.245	0.95403	-1.202	-0.265	10.8456	11.3988	10.3099	10.7481	11.334	11.6626	11.334	10.5756	10.4066	10.5963	10.7612	10.6153	11.4026	10.6401	10.4995	10.9814	11.3146	9.66208	10.417	10.0768	10.9859
DG(38:10)	NA	NA	NA	0.97392	2.75	1.459	0.28208	1.393	0.478	0.85834	-2.375	-1.248	NaN	NaN	NaN	4.21202	4.42238	3.87542	4.24174	4.6142	6.73952	3.37381	3.5511	3.56099	4.29759	3.4431	4.05857	3.04148	3.52624	6.25076	3.33855	3.23711	4.37737
DG(38:2)	HMDB0056198	131801906	NA	0.97392	1.707	0.771	0.07009	1.872	0.905	0.7883	-1.58	-0.66	8.67606	8.0351	8.16384	8.17185	8.42094	8.12698	8.86549	9.20769	8.95579	8.45547	8.59972	8.16073	9.34542	9.36132	9.25529	8.24929	8.53831	9.59334	8.21111	7.50232	8.77874
DG(38:3)	HMDB0056220	131801924	NA	0.97392	1.256	0.329	NA	NA	NA	0.80249	-1.261	-0.335	NaN	NaN	NaN	NaN	NaN	4.02112	NaN	4.35008	NaN	NaN	NaN	NaN	5.18264	4.97778	NaN	7.03208	7.15726	NaN	6.68955	6.44682	7.07546
DG(38:6)	HMDB0056326	131802024	NA	0.97392	-1.045	-0.063	0.50241	1.134	0.181	0.6913	-1.689	-0.756	4.02491	3.1445	3.39708	4.14639	4.21078	3.85223	3.95554	4.60554	3.10989	4.50793	5.08529	4.57876	5.05003	4.74506	4.9743	4.54711	4.69439	4.41315	3.72611	3.09347	4.32167
DG(38:8)	HMDB0056373	131802065	NA	NA	NA	NA	0.21474	2.362	1.24	0.85047	1.348	0.431	2.97597	NaN	NaN	NaN	NaN	2.40643	NaN	NaN	NaN	3.3886	NaN	2.37636	4.20971	NaN	NaN	2.54746	NaN	2.87164	2.63776	NaN	3.52604
DG(38:9)	HMDB0056374	131802066	NA	0.97392	-1.287	-0.364	0.54065	1.122	0.166	0.99229	1.103	0.141	NaN	NaN	NaN	3.83396	4.22882	5.22323	4.04023	4.56568	3.85999	3.8568	4.35839	3.8091	4.24609	3.9334	4.37455	3.649	4.26604	3.80127	3.53063	3.68942	4.69949
DG(39:1)	HMDB0055994	131801721	NA	0.97392	1.177	0.235	0.07677	1.597	0.675	0.92823	1.109	0.149	6.18886	5.54809	5.77203	6.23558	6.27978	5.90386	6.48528	6.5652	6.05003	6.41688	6.42416	6.48198	7.1367	7.07697	7.13602	6.5129	6.69214	6.11461	6.53247	6.18651	6.99318
DG(39:2)	NA	NA	NA	0.97392	1.072	0.1	0.71778	-1.269	-0.344	0.83949	1.299	0.377	4.50413	5.13608	3.18695	4.26143	5.75473	4.41038	5.57371	5.08215	4.3028	5.62121	3.14855	4.31355	4.36322	3.91162	4.68835	4.55382	3.82825	3.99509	4.76517	3.81966	4.82678
DG(39:4)	NA	NA	NA	0.97392	-1.259	-0.333	0.69605	-1.006	-0.009	0.6913	-2.079	-1.056	3.51133	NaN	NaN	3.10422	3.92823	NaN	3.05117	3.41031	NaN	3.51959	3.8281	3.31407	3.9417	NaN	3.04375	3.30862	3.78825	3.65879	2.54343	NaN	NaN
DG(39:7)	NA	NA	NA	0.99075	1.013	0.019	0.17372	1.313	0.393	0.83949	-1.233	-0.302	NaN	NaN	NaN	3.86945	4.01942	3.64307	3.96235	4.29409	3.11654	4.20507	4.30097	4.16688	4.66263	4.59645	4.59316	4.19194	4.51123	3.83073	3.77686	3.4303	4.3468
DG(39:8)	NA	NA	NA	NA	NA	NA	0.43093	1.369	0.453	0.94289	-1.095	-0.131	NaN	NaN	NaN	3.95919	NaN	NaN	NaN	NaN	NaN	3.64416	NaN	3.09872	NaN	NaN	3.8497	NaN	4.05032	NaN	4.19513	3.66963	3.83976
DG(40:10)	HMDB0056381	46897445	NA	0.97392	1.393	0.478	NA	NA	NA	0.79155	-1.368	-0.452	NaN	NaN	NaN	11.9081	12.0448	11.6284	12.1306	12.0012	12.7875	NaN	NaN	NaN	NaN	NaN	NaN	11.6596	11.8313	12.6089	11.5565	11.2087	12.0419
DG(40:5)	HMDB0056345	131802041	NA	0.97392	-1.075	-0.105	0.1637	1.346	0.429	0.83949	1.271	0.346	NaN	NaN	NaN	5.52025	5.52495	4.92149	5.45961	5.42954	4.73246	5.89359	5.6133	5.72696	6.20997	6.11872	6.20264	5.74651	6.03021	3.85744	5.63016	5.37457	6.29948
DG(40:6)	HMDB0056346	131802042	NA	0.9919	1.377	0.462	0.1978	1.752	0.809	0.97291	1.168	0.224	NaN	NaN	NaN	4.6749	4.96624	4.43538	5.79234	5.46755	3.06228	4.81497	5.99882	5.15434	6.55599	6.28107	5.69889	4.9584	5.37036	5.22295	5.16451	4.59696	6.09246
DG(40:7)	HMDB0056353	131802048	NA	0.97392	-1.116	-0.158	0.1637	1.635	0.709	0.9954	-1.007	-0.01	7.77046	6.98641	6.5483	7.12365	7.25292	7.85221	7.29575	7.76797	6.54536	7.53214	7.74512	7.60329	8.80233	8.02823	8.04433	7.43943	7.84021	7.34621	7.30393	7.49712	7.80151
DG(40:8)	HMDB0056377	131766841	NA	0.99412	-1.006	-0.009	0.23513	1.451	0.537	0.73915	-1.567	-0.648	NaN	NaN	NaN	3.07501	3.16514	2.58159	NaN	2.9536	NaN	2.78683	2.67625	3.79185	3.75856	3.61073	3.76795	3.54657	3.92365	NaN	2.60057	NaN	3.46812
DG(41:6)	NA	NA	NA	0.97392	-1.346	-0.429	0.66239	1.194	0.256	0.73913	-1.724	-0.786	3.44964	NaN	3.06796	4.45601	4.26709	4.42593	3.68395	4.18724	NaN	4.69485	4.39592	4.02992	NaN	3.88135	5.15466	NaN	4.92815	NaN	4.03382	4.018	4.35089
DG(42:10)	HMDB0056382	131802072	NA	0.97392	1.252	0.324	0.11954	1.437	0.523	0.86726	-1.156	-0.209	NaN	NaN	NaN	13.9487	14.2167	13.7978	14.2015	14.2027	14.5376	14.0409	13.8071	13.9177	14.4909	14.4315	14.4215	13.9148	14.0559	14.5396	13.9587	13.6237	14.298
DG(42:11)	HMDB0056383	131802073	NA	0.97392	1.069	0.096	0.23193	1.263	0.337	0.8531	-1.171	-0.228	NaN	NaN	NaN	14.0578	14.1575	13.6632	14.1411	14.1226	13.9409	13.9644	13.8678	14.0879	14.4358	14.1823	14.3104	13.8903	14.0486	13.4449	13.6261	13.2253	13.848
DG(42:2)	HMDB0056218	131801922	NA	0.97392	2.321	1.215	0.25161	1.38	0.465	0.7883	-3.165	-1.662	5.12906	3.83886	4.14712	3.75987	4.50292	3.36525	4.88396	4.7207	5.70316	4.39788	4.27046	4.30031	5.0571	4.32946	4.88341	3.7712	3.60196	6.53052	3.59992	3.08701	4.06288
DG(42:3)	HMDB0056268	131801969	NA	NA	NA	NA	0.09489	1.955	0.967	0.8353	-2.387	-1.255	NaN	2.09618	NaN	NaN	NaN	3.42678	NaN	NaN	NaN	3.03036	2.77093	2.68181	NaN	3.53331	4.02896	2.42249	3.20333	5.13091	2.48639	NaN	3.04729
DG(42:7)	HMDB0056348	131802044	NA	0.97392	-1.185	-0.245	0.13474	1.382	0.467	0.93154	1.052	0.073	4.74314	3.71598	4.20059	4.80655	5.36397	4.34746	4.78856	4.9288	4.12438	5.3416	5.28423	5.34253	5.82881	5.67309	5.86117	5.48361	5.6691	3.79718	5.09049	4.73451	5.76834
DG(42:8)	HMDB0056355	131802050	NA	0.97392	-1.07	-0.097	0.1637	1.349	0.432	0.83949	1.292	0.37	NaN	NaN	NaN	5.52012	5.51413	4.9218	5.46174	5.42413	4.75376	5.90649	5.62167	5.69728	6.21726	6.12169	6.19526	5.7417	5.99785	3.88099	5.68206	5.37463	6.28479
DG(42:9)	HMDB0056379	131802070	NA	0.97392	1.216	0.282	NA	NA	NA	NA	NA	NA	NaN	3.93239	NaN	3.46139	3.71717	3.39936	3.91922	4.29933	2.89053	NaN	NaN	NaN	NaN	4.75962	NaN	NaN	NaN	NaN	3.67007	3.69289	4.71312
DG(43:6)	NA	NA	NA	0.97392	-1.255	-0.327	0.10751	1.735	0.795	0.73913	-1.497	-0.582	3.67593	NaN	4.02123	4.85318	4.82166	NaN	4.43915	5.03079	3.80929	4.91944	4.71832	4.37759	5.68673	5.16462	5.54945	5.05571	5.20774	NaN	4.58276	4.21986	4.79248
DG(44:10)	HMDB0056384	131766847	NA	0.97392	-1.189	-0.25	0.1637	1.324	0.405	0.93149	1.058	0.081	NaN	NaN	NaN	4.75538	5.3612	4.25823	4.76824	4.85177	4.10968	5.35914	5.31659	5.40898	5.81753	5.67411	5.80565	5.50504	5.62283	3.82585	5.09241	4.73244	5.76796
DG(44:11)	HMDB0056385	131802074	NA	0.97392	1.082	0.114	NA	NA	NA	0.88257	-1.107	-0.147	NaN	NaN	NaN	15.8577	16.089	15.7496	15.8978	16.2196	15.9177	NaN	NaN	NaN	NaN	5.73165	NaN	15.9043	16.2065	15.8159	15.6729	15.5528	16.203
DG(45:3)	NA	NA	NA	0.97392	-1.304	-0.383	0.25585	1.94	0.956	0.73913	-1.852	-0.889	3.57656	3.33142	NaN	3.01468	3.11316	4.16473	3.23029	3.06236	NaN	2.95612	NaN	2.91161	NaN	3.21551	4.34814	2.93235	3.87815	NaN	2.61399	2.5683	NaN
DG(45:4)	NA	NA	NA	0.97392	-1.427	-0.513	0.23579	2.02	1.014	0.73913	-1.704	-0.769	3.81811	3.72742	NaN	3.1294	2.81862	4.36069	3.00262	3.16741	NaN	2.97324	NaN	2.87504	NaN	3.26086	4.39852	3.02454	4.01514	NaN	2.71004	2.83676	2.94725
DG(46:11)	NA	NA	NA	0.97392	1.281	0.357	0.09489	1.563	0.644	0.88257	-1.1	-0.138	15.9789	15.5949	15.4967	15.8319	16.1013	15.7336	16.3119	16.3686	16.0647	15.8946	15.9203	15.9406	16.7417	16.5401	16.3847	15.9724	16.0804	16.1911	15.9936	15.5276	16.2323
DG(46:6)	HMDB0056280	131801981	NA	0.97392	-1.335	-0.417	0.3732	1.324	0.405	0.7883	-1.996	-0.997	6.14894	3.21887	4.42588	4.70838	6.08041	NaN	5.58977	4.69062	4.97026	5.46626	6.02181	NaN	6.43633	6.22994	5.78667	5.95327	5.88911	3.83991	3.9679	4.35889	4.9907
DG(46:7)	HMDB0056281	131801982	NA	0.97392	-1.086	-0.119	0.40476	1.161	0.215	0.8531	-1.575	-0.655	3.93553	2.95231	NaN	4.56732	4.78691	3.97293	4.62281	4.51748	3.82442	4.9038	5.06867	5.15475	5.40631	5.11244	5.25175	5.21693	5.10552	3.1684	3.99154	3.56027	4.555
DG(46:9)	NA	NA	NA	0.97392	-1.295	-0.373	0.27088	1.413	0.499	0.98898	-1.212	-0.278	NaN	4.25369	4.57528	4.70907	4.94874	4.59741	4.55371	4.42653	4.15012	NaN	4.83573	5.16629	5.73064	5.12473	5.60515	4.91237	4.66968	3.04642	4.13982	3.78124	4.41043
LPC(11:0)	NA	NA	NA	0.97392	1.723	0.785	0.71651	-1.042	-0.059	0.73913	1.86	0.895	1.64478	NaN	1.60677	0.0255105	NaN	NaN	0.113496	1.27842	NaN	0.935461	0.242135	-0.57682	0.623484	-0.125544	0.209265	-0.808016	0.33561	NaN	0.251031	NaN	1.15067
LPC(13:0)	NA	NA	NA	0.97392	1.008	0.011	0.32378	-1.361	-0.444	0.94289	1.143	0.193	0.785776	-0.00984331	0.594459	0.645228	1.30677	0.709282	-0.0576427	0.0446769	1.89775	1.01567	1.29509	0.865339	0.728578	-0.179536	1.06113	1.2915	1.54209	NaN	1.00664	1.61496	2.04255
LPC(14:1(9Z))	NA	NA	NA	0.97392	1.358	0.441	NA	NA	NA	0.88257	1.118	0.161	2.13354	0.922489	0.674921	0.0869087	0.13505	NaN	0.0562706	NaN	0.920765	0.420726	NaN	NaN	NaN	NaN	NaN	4.87453	5.04093	5.13527	5.16045	4.99653	5.36433
LPC(15:1)	NA	NA	NA	0.97392	1.499	0.584	0.21474	1.362	0.446	0.77998	1.394	0.479	2.9576	2.0618	2.63204	2.45578	2.68558	2.28447	2.83449	2.68967	3.53508	2.47642	2.79232	2.42948	3.12226	2.72456	3.17556	2.51835	2.50343	2.81642	2.56154	3.0866	3.50077
LPC(18:3(6Z,9Z,12Z))	NA	NA	NA	0.97392	1.194	0.256	0.6438	-1.059	-0.083	0.9954	1.036	0.051	2.3267	1.27661	1.94127	1.95296	1.90495	1.31052	1.92967	1.7923	2.25772	2.07633	2.51608	2.04855	1.98779	1.84063	2.52083	1.85562	1.94257	2.07776	1.77298	1.7942	2.38396
LPC(19:0)	NA	NA	NA	0.97392	-1.462	-0.548	0.08656	-2.304	-1.204	0.92121	-1.07	-0.097	3.25269	3.13595	3.21044	3.05653	2.89349	2.9848	2.23736	2.6712	2.34882	4.30732	4.20359	4.04724	3.25696	2.2709	3.2273	3.18477	3.28031	3.30055	3.26247	2.75324	3.38803
LPC(19:1)	NA	NA	NA	0.97392	-1.175	-0.233	0.27117	1.345	0.428	0.8353	-1.256	-0.329	-0.0334879	NaN	NaN	0.795684	2.52337	1.97089	2.48946	-0.198747	1.68465	0.981343	1.0996	1.17399	1.75488	1.07437	1.62745	1.2155	1.82141	1.98955	1.26068	1.1979	1.64729
LPC(20:1(11Z))	NA	NA	NA	0.97392	-1.149	-0.201	0.28208	-1.381	-0.466	0.88257	1.192	0.253	NaN	NaN	NaN	1.56123	2.19135	2.01034	2.02016	1.56257	1.5994	2.64042	2.64689	1.98864	2.1604	1.59829	2.14489	1.74598	1.91547	1.89585	1.43025	2.32281	2.38671
LPC(24:2)	NA	NA	NA	0.97392	1.207	0.271	0.21474	-1.337	-0.419	0.6913	1.587	0.666	1.04703	0.440945	0.759055	0.415959	0.19332	0.656692	0.380144	1.0113	0.657026	0.544545	0.797534	0.718229	0.475015	-0.049976	0.342358	0.223975	0.525224	0.505054	1.18672	1.06629	1.01395
LPC(24:3)	NA	NA	NA	0.99412	1.012	0.017	NA	NA	NA	0.9954	1.028	0.04	2.85332	2.85171	2.74656	3.75094	NaN	NaN	NaN	3.76753	NaN	NaN	NaN	NaN	NaN	NaN	NaN	2.4859	2.57169	2.38231	2.43751	2.33357	2.76133
LPC(25:0)	NA	NA	NA	0.97392	-1.672	-0.742	0.14426	-2.203	-1.139	0.83949	1.194	0.256	3.5931	3.77665	3.65555	3.14566	3.29533	3.78369	2.42964	3.00362	2.58463	4.69956	4.32329	4.33374	3.94188	2.09406	3.37587	3.62779	4.04046	2.79416	3.80389	3.64393	4.02022
LPC(26:3)	NA	NA	NA	0.97929	1.08	0.111	0.43222	-1.256	-0.329	0.85047	1.216	0.282	2.93163	2.7061	3.00711	2.55832	2.73737	2.92777	NaN	2.8606	NaN	3.95331	3.79959	3.6804	3.48619	NaN	NaN	2.98928	3.46426	NaN	3.50976	3.21112	3.80414
LPC(26:6)	NA	NA	NA	0.97392	-1.174	-0.231	NA	NA	NA	0.96313	1.062	0.087	NaN	4.23198	3.3338	3.81201	3.89246	NaN	NaN	3.79005	3.42932	NaN	NaN	NaN	3.94773	3.65919	3.74668	3.58798	NaN	3.46881	3.60765	NaN	3.62629
LPE(12:0)	NA	NA	NA	0.99412	-1.025	-0.035	0.67351	-1.046	-0.065	0.92898	1.083	0.115	4.80533	4.52149	4.61269	4.72461	4.15322	4.33522	4.27978	4.19616	4.64985	4.4024	4.16714	3.82805	4.1832	3.86911	4.18451	3.80022	3.92966	3.82088	3.86114	3.73474	4.25068
LPE(13:0)	NA	NA	NA	0.97392	-1.252	-0.324	0.28208	-1.506	-0.591	0.6913	1.609	0.686	NaN	NaN	NaN	0.570686	0.994903	1.12175	NaN	0.591114	NaN	1.54235	1.04783	1.38883	0.749532	NaN	NaN	0.826518	0.953888	1.12997	1.98909	1.23601	1.66366
LPE(17:1)	NA	NA	NA	0.97392	1.08	0.111	0.50541	-1.125	-0.17	0.88257	1.118	0.161	5.12783	4.89033	4.92257	4.99423	4.96641	5.09945	5.24295	5.00702	5.13725	5.16691	5.49494	5.10441	5.12695	5.04572	5.11432	4.87705	5.04347	5.13799	5.16375	4.99919	5.36636
LPE(18:1(11Z))	NA	NA	NA	0.97392	1.494	0.579	0.21474	1.357	0.44	0.78124	1.39	0.475	2.96772	2.08409	2.64596	2.47778	2.6976	2.29978	2.84898	2.70413	3.54238	2.49105	2.80652	2.44425	3.13281	2.73738	3.18176	2.53122	2.51883	2.82995	2.57467	3.09682	3.50815
LPE(19:0)	NA	NA	NA	0.97392	1.173	0.23	0.69726	1.016	0.023	0.88257	1.114	0.156	5.81273	5.1857	5.57202	5.69481	5.75606	5.11345	5.80814	5.53973	5.95945	5.55629	6.11956	5.68495	5.79541	5.6662	6.01057	5.4663	5.57008	5.72992	5.61862	5.59632	5.99358
LPE(19:1)	NA	NA	NA	NA	NA	NA	0.49292	-1.147	-0.198	0.92898	1.093	0.128	4.85119	4.36992	4.63241	NaN	NaN	NaN	NaN	NaN	2.82192	5.09961	5.3419	4.89408	4.8899	4.69908	5.15326	4.6203	4.75747	4.40784	4.43147	4.5978	5.08155
LPE(21:0)	NA	NA	NA	0.97392	1.135	0.183	0.72845	1.002	0.003	0.7883	1.346	0.429	NaN	NaN	NaN	1.10775	1.51527	1.18375	1.31569	1.2394	1.77448	2.11269	1.87252	2.19651	1.99707	1.86182	2.31202	2.30852	2.4064	0.938188	2.31979	2.18098	2.77611
LPE(21:4)	NA	NA	NA	0.99412	1.051	0.072	0.6316	-1.096	-0.133	0.9954	1.025	0.036	0.914483	-0.159126	0.422942	0.825306	0.647136	0.208063	0.266156	0.185887	1.25112	0.925581	1.06936	0.395326	0.547094	0.532223	0.956017	0.457375	0.561755	NaN	-0.137506	0.428942	1.08778
LPE(22:3)	NA	NA	NA	0.99412	-1.017	-0.025	0.5879	-1.098	-0.134	0.9954	1.007	0.01	1.64377	1.26464	1.46612	1.54384	1.47866	1.33057	1.45334	1.3716	1.46053	1.63575	1.8241	1.31765	1.39787	1.46997	1.54581	1.16575	1.62921	1.53157	1.38019	1.27042	1.71002
LPE(24:3)	NA	NA	NA	0.97392	-1.247	-0.318	0.55132	-1.124	-0.168	0.92823	1.079	0.11	2.37719	1.86973	2.18311	0.831418	1.10337	1.15706	0.727332	0.564784	0.850375	1.278	1.05686	0.750535	0.783238	0.519286	1.23484	0.74093	0.643202	0.657928	0.658191	0.666704	1.01857
LPE(25:0)	NA	NA	NA	0.97392	-1.211	-0.276	0.64003	1.072	0.1	0.96313	1.051	0.072	2.84371	2.84402	2.75744	2.72824	3.01818	3.05365	2.90216	2.57053	2.48546	2.34309	2.66407	2.40296	2.79986	2.2807	2.60451	2.51117	2.58635	2.33049	2.46244	2.3872	2.77446
LPE(26:2)	NA	NA	NA	0.97392	1.17	0.227	0.57565	-1.095	-0.131	0.73913	1.365	0.449	4.81131	4.75479	4.65341	4.49654	4.33692	4.85026	4.95871	4.85218	4.5732	4.76987	5.07059	4.78336	4.99005	4.34423	4.83947	4.71046	4.69237	4.88326	5.0137	5.38914	5.21379
LPE(26:6)	NA	NA	NA	0.97392	-1.311	-0.39	0.50651	-1.152	-0.204	0.91855	1.083	0.115	2.37318	1.89397	2.21958	0.880084	1.17295	1.12574	0.618853	0.557493	0.835098	1.27053	1.0778	0.748421	0.753151	0.537603	1.16903	0.746078	0.61057	0.639133	0.662359	0.680096	0.978034
LysoPC(16:0)	HMDB0010382	460602	C04230	NA	NA	NA	0.07677	-3.135	-1.648	0.83949	1.292	0.37	1.2175	2.37975	1.92138	0.870632	0.650976	NaN	NaN	NaN	NaN	2.86555	2.47027	1.69514	0.719938	1.10267	0.404885	0.869734	-0.316972	NaN	0.554253	0.396702	1.20833
LysoPC(16:1(9Z)/0:0)	HMDB0010383	24779461	C04230	NA	NA	NA	0.49255	-1.147	-0.198	0.92898	1.093	0.128	4.85117	4.36538	4.6305	NaN	NaN	NaN	NaN	NaN	2.80996	5.09747	5.33945	4.89139	4.88625	4.6958	5.15069	4.61728	4.75411	4.40333	4.42705	4.5942	5.07908
LysoPC(17:0)	HMDB0012108	24779463	C04230	0.99075	-1.029	-0.041	0.66489	-1.041	-0.057	0.88257	1.105	0.144	6.17651	6.12982	6.22241	5.35703	5.4676	5.42701	5.46028	5.2273	5.43345	5.4422	5.68638	5.40093	5.50272	5.41228	5.457	5.11908	5.49163	5.42179	5.53451	5.30331	5.6343
LysoPC(18:0)	HMDB0010384	497299	C04230	0.99412	1.007	0.01	0.71778	-1.007	-0.01	0.9954	1.047	0.066	3.06007	2.15789	2.80714	3.23264	2.68503	2.58068	2.94939	2.79065	NaN	2.81637	2.94431	2.45161	2.53578	2.62325	3.01898	2.24228	2.38306	2.73551	1.7418	2.36177	3.1552
LysoPC(18:2(9Z,12Z))	HMDB0010386	11005824	C04230	0.97392	1.24	0.31	0.28208	-1.259	-0.333	0.9954	-1.007	-0.01	2.65106	1.8528	2.41148	2.81916	2.44094	2.11207	2.55064	2.14334	3.40215	2.8447	3.03524	2.73365	2.46835	2.30978	2.80694	2.55717	2.65086	2.09404	2.15301	2.20671	2.85858
LysoPC(20:2(11Z,14Z))	HMDB0010392	52924053	C04230	0.97392	-1.08	-0.111	0.07009	2.041	1.029	0.90593	-1.124	-0.168	1.6955	0.371884	1.4884	1.03714	1.28348	1.48953	1.51467	1.26815	0.572661	1.82108	1.73022	1.58765	2.77759	2.53969	2.8956	2.9544	2.47903	NaN	2.12417	2.55198	2.91938
LysoPC(22:6(4Z,7Z,10Z,13Z,16Z,19Z))	HMDB0010404	10415542	C04230	0.97392	1.171	0.228	0.08656	1.772	0.825	0.73915	1.543	0.626	2.85541	1.68209	2.54268	2.26206	2.37244	2.32753	2.70687	2.39134	2.53249	2.83638	2.82504	2.44096	3.56832	3.34459	3.67884	3.15634	3.31553	1.89384	3.05927	3.44784	3.96399
LysoPE(20:0/0:0)	HMDB0011511	52925131	NA	0.99075	-1.029	-0.041	0.66489	-1.041	-0.057	0.88257	1.105	0.144	5.51128	5.37028	5.45532	5.35922	5.46955	5.42916	5.46264	5.22599	5.43541	5.44389	5.6883	5.40282	5.50475	5.41428	5.45908	5.12121	5.49358	5.42402	5.53657	5.30552	5.63598
PC(11:0/25:0)	NA	24778560	NA	NA	NA	NA	0.54065	-1.208	-0.272	0.73913	-1.397	-0.482	NaN	NaN	NaN	NaN	NaN	NaN	NaN	NaN	NaN	11.5961	12.2002	11.2147	11.1023	11.403	11.7827	11.6246	11.2577	11.8326	10.8101	11.0801	11.3818
PC(12:0/18:1(9Z))	NA	24778575	NA	0.97392	-1.462	-0.548	0.21066	-1.464	-0.55	0.73913	-1.751	-0.808	NaN	NaN	NaN	5.07834	5.15793	3.31593	4.3062	4.03932	NaN	5.21053	5.17174	4.74923	4.07574	4.52471	4.82996	4.55547	4.47533	NaN	2.91334	3.76055	4.17987
PC(12:0/26:0)	NA	24778587	NA	0.97392	1.371	0.455	0.64236	-1.099	-0.136	0.80249	-1.253	-0.326	8.52724	7.94457	8.1026	8.62405	8.26818	7.12849	8.05758	8.51726	9.02933	8.37429	8.86775	7.97994	7.88736	8.34712	8.62504	8.18549	7.90316	8.48985	7.58291	7.85608	8.16417
PC(14:0/26:0)	NA	24778645	NA	NA	NA	NA	NA	NA	NA	0.74476	-1.629	-0.704	6.06453	5.43829	6.17001	NaN	NaN	1.62528	NaN	NaN	NaN	NaN	NaN	NaN	NaN	NaN	NaN	5.27819	5.06323	6.42861	4.89136	5.04668	5.1094
PC(15:0/22:6(4Z,7Z,10Z,13Z,16Z,19Z))	HMDB0007958	52922342	C00157	0.97392	1.068	0.095	0.66489	1.068	0.095	0.73915	1.311	0.391	NaN	NaN	NaN	8.42315	8.0931	7.43075	7.99059	8.30685	8.08572	7.82008	8.8892	7.48359	7.55674	8.21857	8.82195	7.31112	7.48839	7.13237	7.47747	7.94616	7.66433
PC(16:0/16:0)	HMDB0000564	452110	C00157	0.97392	1.01	0.014	0.225	-1.433	-0.519	0.85402	-1.224	-0.292	NaN	NaN	NaN	12.6901	12.6122	11.3246	12.2505	12.4122	12.3619	12.5362	12.7174	12.0804	11.6424	11.8981	12.2443	12.1154	11.827	11.1241	11.1436	11.4751	11.69
PC(16:0/16:1(9Z))	HMDB0007969	6443788	C00157	0.97839	-1.155	-0.208	0.19085	-1.585	-0.664	0.85047	-1.466	-0.552	NaN	NaN	NaN	10.2467	10.1684	8.92421	9.84779	9.79981	9.36047	10.2108	10.3412	9.87934	8.85491	9.58084	9.86318	10.1517	9.98073	8.68998	8.95589	9.38464	NaN
PC(16:0/18:0)	HMDB0007970	24778686	C00157	0.97392	1.116	0.158	0.31773	-1.34	-0.423	0.80249	-1.214	-0.279	NaN	NaN	NaN	13.7446	13.7989	12.3404	13.4227	13.6978	13.6365	13.5069	13.9643	13.264	12.8168	13.1876	13.4787	13.2088	13.0738	13.005	12.4696	12.932	13.0016
PC(16:0/18:1(9Z))	HMDB0007972	5497103	C00157	0.97392	-1.157	-0.211	0.1637	-1.89	-0.919	0.92898	-1.022	-0.032	NaN	NaN	NaN	12.2344	12.2146	11.2727	11.9905	12.0687	10.9972	12.2903	12.5499	11.7875	10.5393	11.8231	11.3349	12.1798	12.0668	9.86395	11.2991	11.6215	11.9567
PC(16:0/18:2(9Z,12Z))	HMDB0007973	5287971	C00157	0.97392	-1.224	-0.292	0.54065	-1.295	-0.373	NA	NA	NA	NaN	NaN	NaN	10.2656	10.407	9.08142	9.92013	10.1764	8.75323	10.3467	10.6375	9.77674	NaN	9.92385	NaN	10.1705	9.91335	8.11907	NaN	NaN	NaN
PC(16:0/20:3(8E,11E,14E))	NA	24778716	NA	0.99041	1.013	0.019	0.54138	-1.127	-0.173	0.9954	-1.028	-0.039	NaN	NaN	NaN	8.41473	8.33561	7.38	8.0963	8.389	7.86237	8.60669	8.5681	8.12866	8.00149	8.24989	8.53291	8.09731	7.73819	7.24158	7.43915	7.66565	7.93666
PC(16:0/26:0)	NA	24778749	NA	NA	NA	NA	0.46473	-1.351	-0.434	0.73913	-2.203	-1.139	4.30227	3.40001	3.86253	NaN	NaN	2.8305	NaN	NaN	NaN	3.92865	4.14817	3.03207	2.17888	3.50444	3.86275	NaN	2.80968	4.45262	2.1093	2.74962	3.11114
PC(16:0/26:2(5Z,9Z))	NA	24778751	NA	0.97839	-1.217	-0.283	0.66872	-1.083	-0.116	0.76635	-1.629	-0.704	3.55806	1.9234	3.42282	4.39725	3.72655	2.61248	3.13753	3.44798	3.75536	3.98991	NaN	2.69876	2.9676	2.41421	4.15724	4.24555	3.07653	4.48724	2.91808	3.07882	3.86448
PC(16:1(9Z)/16:1(9Z))	HMDB0008002	24778764	C00157	0.97392	-1.449	-0.535	0.19994	-1.942	-0.957	0.7883	-1.368	-0.452	NaN	NaN	NaN	5.22596	5.43389	NaN	NaN	4.79821	NaN	5.50797	5.4064	4.82684	4.31847	NaN	NaN	4.78055	4.60015	4.07946	3.71228	NaN	4.34631
PC(18:0/18:1(9Z))	HMDB0008038	24778825	C00157	0.97392	1.007	0.01	0.4029	-1.3	-0.379	0.83949	-1.239	-0.309	NaN	NaN	NaN	10.6489	10.7536	9.43459	10.3694	10.4657	10.3632	10.6213	10.893	10.0383	9.80446	10.1726	10.4844	10.4269	10.2652	9.61412	9.64858	9.88453	9.94981
PC(18:0/18:2(10Z,12Z))	NA	24778826	NA	0.97392	1.08	0.111	0.69318	-1.042	-0.059	0.8531	-1.134	-0.181	NaN	NaN	NaN	11.7223	11.8252	10.6642	11.5933	11.8266	11.3418	11.813	12.0923	11.3279	11.2953	11.7413	12.0296	11.611	11.4502	11.4072	11.0677	11.2973	11.5323
PC(18:0/20:1(13Z))	NA	24778843	NA	0.97392	1.959	0.97	0.53571	-1.122	-0.167	0.73915	-1.364	-0.448	8.98276	8.50724	8.24503	8.46922	8.52696	8.04083	9.16853	9.33781	9.47143	9.2038	8.82108	8.82205	8.5841	8.99762	8.76984	8.99939	8.66755	9.03624	8.4549	7.91488	8.86296
PC(18:0/20:3(5Z,11Z,14Z))	NA	24778854	NA	0.97392	1.745	0.803	0.64037	1.1	0.138	0.99531	-1.021	-0.031	NaN	NaN	NaN	7.97293	7.95441	6.70226	9.09891	8.17674	7.75167	8.19967	8.18606	7.70274	7.7169	8.19907	8.52486	7.63824	7.27943	7.69781	7.14601	7.57426	7.76911
PC(18:0/20:4(5Z,8Z,11Z,14Z))	HMDB0008048	16219824	C00157	0.97392	1.108	0.148	0.64487	1.076	0.106	0.85047	-1.143	-0.193	NaN	NaN	NaN	9.74271	9.65155	8.75622	9.72986	9.70457	9.3138	9.65191	9.84333	9.07984	9.25233	9.64608	10.003	9.18516	9.04523	9.26562	8.74485	9.09575	9.05976
PC(18:1(11E)/22:0)	NA	24778893	NA	0.99041	1.113	0.154	0.64236	-1.098	-0.134	0.73913	-1.6	-0.678	5.09744	NaN	4.61239	NaN	4.88486	NaN	4.61903	4.81723	5.51936	5.17233	5.73826	4.78087	4.4607	5.40866	5.39406	4.99697	NaN	5.55035	NaN	4.55296	4.68562
PC(18:1(9E)/2:0)	NA	24778927	NA	0.97392	-1.748	-0.806	0.61291	-1.151	-0.203	0.73913	3.032	1.6	NaN	NaN	2.52472	3.11822	3.16933	2.99033	1.95244	NaN	2.5598	2.6702	2.02614	NaN	NaN	1.78855	2.48994	2.52215	2.34935	NaN	2.617	NaN	4.74037
PC(18:2(9Z,12Z)/22:5(4Z,7Z,10Z,13Z,16Z))	HMDB0008154	24778982	C00157	0.97392	1.174	0.231	0.64236	1.088	0.122	0.8619	-1.125	-0.17	9.43599	9.13704	9.41548	9.75219	9.66029	8.77382	9.74727	9.96011	9.27918	9.67669	9.80767	9.07561	9.23651	9.65955	10.0231	9.19921	9.03419	9.27606	8.78335	9.11873	9.08352
PC(18:3(6Z,9Z,12Z)/18:1(9Z))	HMDB0008170	52922783	C00157	NA	NA	NA	NA	NA	NA	0.9954	-1.196	-0.258	NaN	NaN	NaN	NaN	NaN	NaN	NaN	NaN	4.46955	4.25852	NaN	NaN	NaN	NaN	NaN	12.2428	12.1088	9.84216	11.3462	11.9049	11.0143
PC(18:3(9Z,12Z,15Z)/18:3(6Z,9Z,12Z))	HMDB0008205	52922847	C00157	0.97392	-1.264	-0.338	NA	NA	NA	0.84182	1.268	0.343	NaN	4.63088	NaN	5.73083	NaN	NaN	NaN	5.59775	5.15149	NaN	NaN	NaN	NaN	5.92778	6.03336	NaN	5.42079	4.47069	NaN	5.17286	5.53417
PC(18:4(6Z,9Z,12Z,15Z)/22:1(11Z))	NA	52922933	NA	0.97392	1.202	0.265	NA	NA	NA	0.85047	-1.178	-0.236	8.11016	8.18683	8.20942	1.67478	NaN	1.21634	NaN	1.72859	NaN	1.85223	NaN	NaN	NaN	NaN	NaN	7.46733	7.41638	6.91096	6.93933	7.03163	7.1677
PC(18:4(9E,11E,13E,15E)/0:0)	NA	24779471	NA	0.99585	1.051	0.072	NA	NA	NA	0.7883	1.454	0.54	0.869644	-0.267825	0.356742	0.775177	0.590752	0.125572	0.177097	0.101006	1.21855	NaN	NaN	NaN	NaN	NaN	NaN	0.412624	0.501017	NaN	1.39948	0.359566	1.04785
PC(19:3(10Z,13Z,16Z)/0:0)	NA	24779452	NA	0.99412	-1.016	-0.023	0.60684	-1.086	-0.119	0.9954	1.005	0.007	1.61831	1.22508	1.43424	1.51279	1.44379	1.28317	1.4149	1.33149	1.42938	1.6119	1.73982	1.28528	1.36247	1.4389	1.51416	1.13716	1.60234	1.48452	1.34311	1.23382	1.67271
PC(20:0/18:2(9Z,12Z))	HMDB0008270	24779263	C00157	0.97392	1.047	0.066	NA	NA	NA	0.91497	-1.096	-0.133	NaN	NaN	NaN	9.09933	9.43123	7.80233	8.70811	9.33918	8.85887	NaN	NaN	NaN	NaN	NaN	NaN	8.91514	9.00045	8.48576	8.63075	8.50747	8.88712
PC(20:1(11E)/20:1(11E))	NA	24779061	NA	NA	NA	NA	0.62095	-1.264	-0.338	0.9954	1	0	NaN	3.84364	NaN	NaN	NaN	NaN	NaN	NaN	5.03217	5.64455	6.71121	5.07065	4.85632	NaN	6.13814	5.89637	5.60056	5.41471	5.41582	5.7164	5.7921
PC(20:1(13E)/22:0)	NA	24779065	NA	0.97392	1.061	0.085	0.71305	-2.315	-1.211	0.86726	-1.562	-0.644	1.95707	2.09585	2.32457	3.05263	3.39715	6.16578	NaN	5.00225	NaN	1.81833	5.66145	1.11669	1.75161	NaN	3.68252	1.21406	3.54299	2.87719	1.3745	2.30707	2.61134
PC(20:3(8Z,11Z,14Z)/14:0)	HMDB0008394	52923213	C00157	0.97392	-1.466	-0.552	NA	NA	NA	0.84438	1.263	0.337	NaN	NaN	NaN	5.71371	NaN	NaN	NaN	NaN	5.16147	NaN	NaN	NaN	NaN	5.55017	6.09547	NaN	5.43845	4.46185	NaN	5.18112	5.53423
PC(20:3(8Z,11Z,14Z)/18:2(9Z,12Z))	HMDB0008402	52923235	C00157	0.99412	-1.073	-0.102	0.13474	-1.757	-0.813	0.88257	-1.258	-0.331	5.79313	5.3024	5.90616	6.09056	6.05615	4.53427	5.2815	5.41354	6.03722	5.74655	6.07119	5.53911	4.54591	4.87012	5.41292	5.48154	5.12349	4.19412	4.51656	4.68479	4.86823
PC(20:4(5Z,8Z,11Z,14Z)/22:1(11Z))	NA	52923321	NA	0.97392	1.869	0.902	0.369	1.217	0.283	0.83949	1.229	0.297	5.82893	6.01645	6.25396	4.91155	4.91568	4.58549	5.4283	5.77574	5.89916	5.09236	4.64878	4.80136	4.86756	5.30048	5.22509	3.97692	4.55337	NaN	4.66098	4.7863	4.2781
PC(22:1(11Z)/0:0)	NA	52924057	NA	0.97392	-1.621	-0.697	0.12011	-2.353	-1.234	0.8531	1.171	0.228	4.46383	4.5088	4.31372	3.95125	4.08638	4.43819	3.11275	4.0024	3.12741	5.54877	5.26286	5.10231	4.57174	2.95815	4.26967	4.51467	4.8533	4.32257	4.92993	4.41344	5.01028
PC(22:1(11Z)/22:2(13Z,16Z))	NA	52923541	NA	0.97392	1.644	0.717	NA	NA	NA	0.73913	-2.268	-1.181	4.3119	3.08245	3.86079	4.46331	4.1788	2.87079	3.97716	3.80625	5.59541	NaN	NaN	NaN	NaN	NaN	NaN	3.15176	2.84117	4.83939	2.13266	2.86793	3.00546
PC(22:1(11Z)/22:4(7Z,10Z,13Z,16Z))	NA	52923543	NA	0.97392	1.528	0.612	0.50566	1.266	0.34	0.9954	1.029	0.041	2.07668	2.73221	NaN	2.39709	2.04933	1.91832	2.79531	2.58893	2.84481	2.26809	NaN	NaN	2.21651	2.77427	2.76637	2.1252	NaN	NaN	1.60842	2.50747	2.241
PC(22:1(13Z)/18:3(9Z,12Z,15Z))	HMDB0008567	53479183	C00157	0.97392	1.503	0.588	0.64236	1.082	0.114	0.73913	-1.473	-0.559	5.66486	NaN	NaN	5.77005	NaN	4.71199	NaN	6.12431	5.6911	NaN	6.38467	5.53312	5.82875	5.96747	6.51382	5.83103	5.68243	6.24259	5.36569	5.39517	NaN
PC(23:0)	NA	NA	NA	0.97392	-1.159	-0.213	0.12862	-2.188	-1.13	0.9954	1.007	0.01	4.47593	4.5843	4.55228	4.0631	4.25031	3.66719	3.26995	4.47564	3.30839	5.70537	5.09917	4.82992	4.35328	3.35888	4.44958	4.34697	4.42134	4.62198	4.12736	4.49382	4.74602
PC(25:1)	NA	NA	NA	0.97392	1.338	0.42	0.50241	-1.175	-0.233	0.94289	1.102	0.14	5.81478	5.82388	5.81598	5.68129	5.57208	5.37435	5.91861	6.21673	5.72833	6.07031	6.16471	5.53179	5.50143	5.59603	5.99906	5.85874	5.52813	6.08616	5.46682	6.35233	5.99387
PC(26:0)	NA	NA	NA	0.97392	3.622	1.857	0.6316	-1.099	-0.136	0.88257	-3.356	-1.747	NaN	NaN	NaN	3.63232	3.61639	2.1249	3.33459	3.24795	6.41882	2.67956	3.03601	2.25889	2.44797	2.13287	2.96417	1.9878	1.71657	5.71681	2.06443	2.50617	2.99434
PC(26:1)	NA	NA	NA	NA	NA	NA	0.23193	-1.468	-0.554	0.6913	1.968	0.977	NaN	1.33562	NaN	1.94176	1.67732	1.58714	NaN	NaN	NaN	1.95094	1.92536	2.09809	1.43871	NaN	NaN	NaN	1.22405	NaN	2.16662	2.07459	2.34674
PC(27:1)	NA	NA	NA	0.97392	1.564	0.645	0.25161	-1.52	-0.604	0.8531	-1.41	-0.496	NaN	NaN	NaN	6.64331	6.65593	5.86762	6.80293	6.94153	7.41521	6.53932	6.91345	5.92718	5.59095	5.86683	6.20957	5.69957	5.73547	7.13944	5.55234	5.90097	6.0876
PC(28:1)	HMDB0007899	52922244	C00157	0.97392	1.143	0.193	0.14426	-1.555	-0.637	0.97986	1.051	0.072	NaN	NaN	NaN	3.78166	3.75098	2.41085	3.5799	3.54806	3.75716	3.83619	4.09606	3.57109	2.92068	3.43735	3.23823	3.55222	3.50224	3.46635	3.38385	3.42032	3.87913
PC(28:2)	HMDB0007900	24778648	C00157	0.97392	1.345	0.428	0.32378	-1.704	-0.769	0.95587	1.064	0.089	NaN	NaN	NaN	2.99964	3.2468	2.62488	NaN	3.58099	3.20817	4.23832	3.87752	2.89522	2.79301	NaN	3.19029	3.59297	3.20024	3.07753	NaN	3.23055	3.5467
PC(28:4)	NA	NA	NA	0.97392	1.066	0.092	NA	NA	NA	0.85123	-1.156	-0.209	NaN	NaN	NaN	2.70599	3.60595	2.89768	2.94897	3.51488	3.12392	NaN	2.678	NaN	NaN	NaN	NaN	2.58245	2.95567	2.90724	2.58129	3.02398	2.08826
PC(29:2)	NA	NA	NA	0.97392	1.134	0.181	0.21357	-1.623	-0.699	0.73915	-1.285	-0.362	9.75626	9.30262	9.60099	10.2029	10.0493	9.16693	9.88043	10.0648	10.2012	10.2172	10.4551	9.53487	9.00088	9.41014	9.75435	9.30261	9.15644	9.15588	8.64393	8.87869	8.98955
PC(29:4)	NA	NA	NA	0.97392	1.204	0.268	0.6316	-1.114	-0.155	0.96313	-1.043	-0.06	NaN	NaN	NaN	4.25283	3.77902	3.19436	4.14412	4.30152	3.71067	3.52085	3.92769	3.091	3.29634	3.53547	3.3514	3.1862	3.094	3.708	2.85951	3.79009	3.06286
PC(31:2)	NA	NA	NA	0.97392	1.042	0.059	0.28208	-1.418	-0.504	0.6913	-1.49	-0.576	NaN	NaN	NaN	8.43269	8.50956	7.31956	8.02182	8.33467	8.33816	8.01763	8.84821	8.16396	7.61206	7.81406	8.17346	7.88769	7.7835	7.87831	6.99903	7.30737	7.47942
PC(31:4)	NA	NA	NA	0.97392	1.436	0.522	0.68981	-1.066	-0.092	0.88257	-1.287	-0.364	NaN	NaN	NaN	3.89175	3.05468	2.40216	4.00641	3.64399	3.61587	3.69627	4.02694	3.07522	3.18367	3.69716	3.73163	1.92227	2.93605	3.76483	1.36661	2.86464	3.26313
PC(31:5)	NA	NA	NA	0.97392	1.255	0.328	0.34224	-1.527	-0.61	0.91013	-1.088	-0.122	NaN	NaN	NaN	6.51318	6.79086	6.01969	6.59711	6.93149	6.85936	6.44103	6.98744	5.8432	5.04592	6.32424	6.0097	6.03311	5.68217	5.77846	5.4357	5.8354	5.84336
PC(32:3)	HMDB0008196	52922825	C00157	0.99041	-1.179	-0.238	NA	NA	NA	0.00422	-23.256	-4.54	NaN	NaN	NaN	9.31005	9.32545	7.72917	8.8246	8.85563	8.43558	NaN	NaN	NaN	4.88034	5.21351	5.61171	8.12604	8.1047	NaN	3.02791	4.11141	3.31275
PC(32:4)	HMDB0008229	52922883	C00157	0.97392	-1.462	-0.548	0.21474	-1.466	-0.552	0.73913	-1.745	-0.803	3.61142	NaN	3.45287	5.05328	5.17588	3.38225	4.31702	4.03932	NaN	5.22173	5.18901	4.71587	4.04824	4.5267	4.84006	4.57249	4.47219	NaN	2.89497	3.80102	4.18345
PC(33:3)	HMDB0008198	52922829	C00157	0.97392	1.086	0.119	NA	NA	NA	0.96313	1.091	0.126	NaN	NaN	NaN	7.88137	7.86424	6.67559	7.81722	7.98876	7.13243	4.71268	NaN	4.23869	NaN	NaN	NaN	NaN	4.0497	NaN	3.87984	4.23196	4.37039
PC(33:5)	NA	NA	NA	0.97392	1.076	0.106	0.32378	-1.397	-0.482	0.56219	-1.953	-0.966	NaN	NaN	NaN	8.5522	8.64426	7.44482	8.25324	8.51536	8.45403	8.18244	9.01784	8.28351	7.7591	7.97518	8.38608	8.04798	7.89951	8.26078	7.13854	7.17625	7.01403
PC(34:4)	HMDB0008459	53479057	C00157	0.97839	-1.157	-0.211	0.19451	-1.608	-0.685	0.86726	-1.335	-0.417	8.7747	8.54782	8.58589	10.3951	10.1182	8.96289	9.93534	9.82398	9.38602	10.2894	10.3953	9.89703	8.83606	9.61135	9.9196	10.1881	9.98854	8.71835	9.01046	9.44399	9.52848
PC(34:6)	HMDB0008493	52923335	C00157	0.97392	-1.361	-0.444	NA	NA	NA	0.6913	-1.992	-0.994	3.8094	3.37948	3.84569	5.50688	5.22404	5.1483	4.95819	5.11322	4.40855	NaN	NaN	NaN	1.17991	1.91385	NaN	4.74297	4.2587	NaN	2.94412	4.09252	3.296
PC(35:1)	HMDB0008297	52923097	C00157	0.99041	-1.011	-0.016	0.51989	-1.218	-0.285	0.88414	-1.142	-0.191	8.67027	7.91192	8.48683	9.06602	9.07131	7.90052	8.78929	8.86685	8.60456	8.98374	9.33589	8.57199	8.21481	NaN	9.08285	9.07703	8.94452	8.33895	8.38556	8.62242	8.8451
PC(35:2)	HMDB0008330	52923157	C00157	0.97392	1.173	0.23	0.6342	-1.103	-0.141	0.85123	-1.142	-0.191	NaN	NaN	NaN	10.7075	10.8658	9.79091	10.6707	10.7708	10.8246	10.8841	11.0345	10.2607	10.1742	10.6819	10.9134	10.7782	10.7536	10.5261	10.2322	10.5704	10.6602
PC(35:3)	HMDB0008396	52923217	C00157	NA	NA	NA	NA	NA	NA	0.88257	-1.181	-0.24	8.57165	NaN	8.75743	NaN	NaN	NaN	NaN	8.66404	8.52172	NaN	NaN	NaN	NaN	8.65969	9.00881	NaN	8.99213	NaN	8.40827	8.73654	9.04266
PC(35:4)	HMDB0008461	53479061	C00157	0.97392	1.129	0.175	0.72495	1.022	0.031	0.83949	-1.17	-0.226	NaN	NaN	NaN	10.704	10.726	9.5982	10.5843	10.8342	10.3555	10.7289	10.9193	10.4368	10.3074	10.69	11.1093	10.3915	10.3564	10.4702	9.87985	10.1654	10.4435
PC(35:6)	NA	NA	NA	0.97392	1.113	0.154	NA	NA	NA	0.90432	1.176	0.234	NaN	NaN	NaN	7.96224	7.96728	6.86403	7.96469	8.11479	7.31261	4.56108	NaN	4.23122	NaN	NaN	NaN	NaN	3.94547	NaN	3.87764	4.22845	4.38527
PC(36:7)	HMDB0008723	52923677	C00157	NA	NA	NA	NA	NA	NA	0.95587	-1.011	-0.016	4.11524	NaN	4.19824	NaN	NaN	0.85219	NaN	NaN	NaN	3.35218	NaN	NaN	NaN	NaN	NaN	3.90324	3.64915	NaN	2.57266	4.07744	4.1681
PC(37:0)	HMDB0008527	52923439	C00157	0.97392	1.301	0.38	0.32378	-1.314	-0.394	0.85402	-1.168	-0.224	5.76993	4.81171	5.57814	5.66246	5.76702	4.06145	6.06392	5.36261	5.65695	5.57282	5.53102	5.0643	4.50767	5.15771	5.26239	5.10265	5.17013	4.56651	4.2422	4.83144	5.04971
PC(37:2)	HMDB0008592	52923555	C00157	0.99412	-1.04	-0.056	0.58861	-1.14	-0.189	0.98401	-1.095	-0.131	5.36472	4.50956	5.58636	5.60171	5.64503	4.4437	5.30736	5.45544	5.01137	5.68372	5.69007	4.96541	4.9972	5.15372	5.65118	5.60143	5.30841	4.52878	4.97512	5.12047	5.14441
PC(38:7)	HMDB0008726	52923683	C00157	0.97392	1.068	0.095	NA	NA	NA	0.80249	-1.205	-0.269	NaN	NaN	NaN	8.69427	8.64519	7.58269	8.61862	8.34104	8.48195	2.56416	NaN	NaN	NaN	NaN	NaN	8.33173	8.16849	8.15753	7.62418	8.03605	8.14577
PC(38:8)	HMDB0008502	52923357	C00157	0.97392	1.116	0.158	NA	NA	NA	0.7883	-1.437	-0.523	NaN	NaN	NaN	3.03828	3.04114	2.31339	2.93026	3.05444	NaN	NaN	NaN	1.19878	NaN	NaN	NaN	NaN	2.28557	NaN	1.46545	1.90543	1.87929
PC(39:2)	NA	NA	NA	0.97392	1.514	0.598	0.45368	-1.198	-0.26	0.73913	-1.783	-0.834	5.60225	4.49396	5.11001	4.96799	5.33836	3.76482	4.7782	4.55372	6.29029	4.95285	5.12099	4.74464	4.07519	4.79927	5.0269	4.76646	4.26524	5.65144	3.55848	4.30704	4.50045
PC(39:5)	NA	NA	NA	0.99412	-1.029	-0.041	0.62069	-1.117	-0.16	0.9954	-1.05	-0.071	5.36229	4.44378	5.47756	5.60377	5.64858	4.42784	5.30348	5.50449	5.00205	5.67651	5.6425	4.94912	4.99365	5.20027	5.63115	5.62812	5.12111	4.55508	4.77086	5.29997	5.16607
PC(40:8)	HMDB0008730	52923695	C00157	0.99412	-1.081	-0.112	0.36285	-1.323	-0.404	0.80249	-1.312	-0.392	6.74471	5.84119	6.4786	7.29357	7.04164	5.94734	6.67299	6.81585	6.77196	7.11511	7.34379	6.67631	6.16022	6.60216	7.09228	6.53575	6.27558	5.6355	5.60107	5.59656	6.14468
PC(41:2)	NA	NA	NA	0.97392	2.838	1.505	0.59665	1.36	0.444	0.85047	-3.717	-1.894	3.19875	1.6914	2.95112	2.1892	2.91814	0.840381	2.38282	1.99033	4.92057	2.1845	2.47652	1.07337	1.53416	1.89928	3.31922	1.83092	2.00114	4.91891	NaN	NaN	1.76076
PC(41:4)	NA	NA	NA	0.97392	1.902	0.928	0.19149	1.562	0.643	0.88257	1.05	0.07	3.89595	4.06009	4.1907	3.34054	3.00015	2.48573	3.62023	4.21268	3.83773	3.02747	3.66804	2.92139	3.5104	3.92474	4.1579	3.21576	2.57123	4.62239	3.65777	4.01122	3.71121
PC(41:5)	NA	NA	NA	0.97392	1.235	0.305	0.28208	-1.326	-0.407	0.82786	1.33	0.411	4.36364	2.37204	4.04871	3.56045	3.8883	2.42656	3.41522	3.50769	4.12502	4.09558	4.26324	3.64356	3.41722	3.48103	3.89949	3.86895	3.56762	2.20724	3.21397	3.80778	4.17588
PC(41:7)	NA	NA	NA	0.97392	1.669	0.739	0.68297	-1.068	-0.095	0.83949	1.18	0.239	NaN	1.77396	NaN	NaN	3.06307	1.46028	NaN	NaN	3.21293	4.4907	4.32429	3.58413	3.69361	4.19309	4.30505	3.64396	3.568	2.55793	3.5965	3.57786	3.5433
PC(42:10)	HMDB0008740	53479411	C00157	0.97392	1.407	0.493	0.38941	-1.355	-0.438	0.9954	1.026	0.037	NaN	3.38817	NaN	3.11714	NaN	2.33153	3.19041	3.40945	3.20015	3.62917	3.73245	2.96961	2.75245	NaN	3.28319	NaN	3.06733	3.40278	2.56134	3.76156	3.28097
PC(42:11)	HMDB0008741	52923717	C00157	0.97392	1.621	0.697	0.23193	-1.499	-0.584	0.73913	-1.835	-0.876	2.33719	NaN	1.90994	NaN	2.38254	1.65286	2.42994	2.42297	3.25888	3.34027	3.42627	2.81263	2.18303	3.12721	2.41787	2.50336	2.90421	NaN	2.01944	1.64123	NaN
PC(42:12)	NA	NA	NA	0.97392	1.163	0.218	0.41393	1.449	0.535	NA	NA	NA	2.36664	NaN	NaN	NaN	2.03879	NaN	2.25612	NaN	NaN	2.28512	NaN	NaN	NaN	2.82039	NaN	NaN	NaN	NaN	1.67784	1.87999	1.96389
PC(42:6)	HMDB0008734	52923707	C00157	NA	NA	NA	NA	NA	NA	0.7883	-1.558	-0.639	5.05717	5.25088	5.45109	2.52866	NaN	NaN	NaN	NaN	NaN	3.75316	NaN	NaN	NaN	NaN	NaN	3.61358	NaN	NaN	3.16826	2.41527	3.21085
PC(42:7)	HMDB0008735	52923709	C00157	NA	NA	NA	NA	NA	NA	0.83949	-1.161	-0.216	7.77119	7.68463	7.79286	NaN	NaN	NaN	NaN	NaN	NaN	5.96428	NaN	NaN	NaN	NaN	NaN	7.0646	6.9474	7.1829	6.6616	6.9087	6.96904
PC(42:8)	HMDB0008736	52923711	C00157	0.97392	-1.009	-0.013	0.369	-1.295	-0.373	0.7883	-1.217	-0.283	5.9981	5.0371	5.92275	5.3167	5.30586	3.73817	4.84336	5.168	4.76703	5.14009	5.47422	4.79438	4.33578	4.8011	5.1261	4.03417	4.0464	3.86216	3.58137	3.64226	3.86135
PC(43:3)	NA	NA	NA	0.9919	1.057	0.08	0.65378	-1.053	-0.074	0.6913	1.926	0.946	NaN	4.00838	NaN	NaN	3.7784	NaN	NaN	3.85898	NaN	3.36556	NaN	NaN	2.31258	NaN	3.86875	3.0993	3.28699	NaN	NaN	4.24526	4.02982
PC(43:6)	NA	NA	NA	0.97392	1.373	0.457	0.71778	-1.022	-0.032	0.88257	1.525	0.609	2.73284	2.94324	NaN	2.43715	NaN	2.95708	3.48234	2.91303	3.07633	2.68638	NaN	1.63294	1.8816	2.03484	2.63569	2.15126	2.19715	NaN	1.36973	3.14844	3.20079
PC(44:10)	HMDB0008745	52923727	C00157	0.97392	1.183	0.242	0.68297	-1.041	-0.057	0.92823	-1.088	-0.122	7.78705	7.64185	7.82025	7.64054	7.50159	6.57549	7.53307	7.80644	7.26908	7.55601	7.82021	7.18417	7.10116	7.61024	7.67912	7.02856	6.69776	7.2445	6.85286	6.90366	6.89976
PC(44:11)	HMDB0008747	53479417	C00157	0.98604	-1.031	-0.044	0.39622	-1.279	-0.355	0.7883	-1.211	-0.276	5.99294	5.03783	5.95311	5.34067	5.30487	3.70931	4.83194	5.16589	4.69637	5.14421	5.4734	4.77038	4.30977	4.8503	5.13114	4.02553	4.04071	3.87145	3.60104	3.64516	3.85727
PC(44:2)	HMDB0008801	53479513	C00157	NA	NA	NA	0.71778	-1.011	-0.016	0.88257	-1.88	-0.911	2.21605	1.77704	2.09148	NaN	NaN	NaN	1.97678	1.79953	3.70683	2.11874	2.37882	1.62523	NaN	1.98791	2.12426	1.82202	1.70504	3.69647	NaN	NaN	1.81011
PC(44:7)	HMDB0008743	53479413	C00157	0.97392	1.281	0.357	0.54065	1.189	0.25	0.82786	-1.299	-0.377	3.37572	NaN	NaN	3.73942	3.93452	2.9425	3.69867	3.9183	4.20427	3.95971	4.08959	3.34639	NaN	3.77988	4.33381	3.98723	3.7977	4.49129	3.46475	3.97931	NaN
PC(44:8)	HMDB0008744	52923725	C00157	0.99075	1.071	0.099	0.54181	1.104	0.143	0.8355	1.22	0.287	3.8408	3.75404	4.06216	3.73567	4.59515	2.81129	4.30458	4.43599	2.64808	4.09474	4.76807	4.01195	4.55634	4.43875	4.42973	3.85903	NaN	3.26722	3.7812	3.86967	3.98392
PC(44:9)	HMDB0008712	53479387	C00157	0.97392	1.048	0.068	0.70955	-1.049	-0.069	0.80694	-1.19	-0.252	7.21528	6.95025	7.29931	7.48685	7.52367	6.2681	7.24664	7.513	6.98854	7.38303	7.41168	6.53646	6.76521	7.15251	7.30876	6.76444	6.55883	6.54003	6.32732	6.28418	6.49712
PC(45:4)	NA	NA	NA	0.99412	-1.013	-0.019	0.72495	1	0	0.9954	1.027	0.038	2.35574	1.72454	2.11063	2.26631	NaN	1.91552	2.08336	NaN	NaN	2.55366	3.02833	2.2451	2.23474	2.6781	2.93713	2.10107	2.317	NaN	2.00221	2.07697	2.59933
PC(45:6)	NA	NA	NA	0.97392	1.153	0.205	0.66872	-1.022	-0.032	0.97291	1.192	0.253	3.92152	4.00833	3.86809	3.76131	3.84236	3.97187	NaN	3.87727	4.23474	3.33594	3.5817	2.85946	2.72088	2.88491	3.8786	3.16982	3.30814	3.1504	1.90579	4.19552	NaN
PC(46:11)	NA	NA	NA	0.97392	1.288	0.365	0.4874	1.141	0.19	0.83949	1.197	0.259	4.66044	3.71635	4.11989	3.69539	4.54634	3.44848	4.2661	4.41391	NaN	4.09522	4.73846	4.01571	4.56049	4.52843	4.44212	3.83307	NaN	3.35838	3.75325	3.86405	3.99466
PC(46:2)	HMDB0008809	53479529	C00157	0.97392	2.413	1.271	0.72845	-1.018	-0.026	0.73913	-2.433	-1.283	3.42771	2.78181	3.59243	2.93531	3.142	1.81106	2.94726	2.96007	5.03286	3.22746	3.71369	2.86027	2.98936	3.22797	3.57375	2.92208	2.77784	4.87346	2.29915	2.63056	2.7826
PC(46:5)	HMDB0008811	53479533	C00157	0.97392	-1.179	-0.238	0.54065	1.144	0.194	0.7883	1.266	0.34	3.37472	3.3038	3.96807	4.60223	3.71599	3.17944	3.18837	3.92526	3.91601	4.24239	3.867	3.33037	NaN	4.05634	4.05235	3.955	3.53584	3.74147	3.95009	3.96371	4.33697
PC(46:7)	HMDB0008814	53479539	C00157	0.97392	1.067	0.094	0.66489	1.088	0.122	0.97291	-1.059	-0.083	3.83591	NaN	4.28559	NaN	4.04473	3.30575	NaN	3.85386	3.77641	NaN	4.38302	NaN	NaN	NaN	4.50531	3.60398	3.93739	NaN	3.45871	NaN	3.9027
PC(46:8)	NA	NA	NA	0.97392	1.732	0.792	0.48098	1.287	0.364	NA	NA	NA	2.09898	NaN	NaN	2.46334	2.03019	1.931	NaN	3.00255	2.90249	2.25561	NaN	NaN	2.25759	2.74492	2.7979	NaN	NaN	NaN	1.79952	2.46969	2.1432
PC(46:9)	NA	NA	NA	0.97392	1.217	0.283	0.578	-1.245	-0.317	0.82841	-1.205	-0.269	5.31457	5.4283	4.98624	4.93575	4.95842	4.11482	5.1959	4.93417	4.85396	5.26255	4.59991	3.89492	4.07645	4.04545	4.85238	4.30193	4.07768	4.51628	3.85498	3.8893	4.32866
PC(47:4)	NA	NA	NA	0.97392	1.134	0.181	0.71651	-1.006	-0.009	0.7883	-1.259	-0.333	4.44035	3.73374	4.36773	4.47943	4.43207	3.29281	4.44748	4.41561	4.14735	4.79867	4.93713	4.2969	4.24921	4.62412	5.08556	4.34241	4.24395	4.23962	3.81521	4.06203	NaN
PC(47:5)	NA	NA	NA	0.97392	1.155	0.208	0.71778	-1.013	-0.019	0.88257	1.121	0.165	3.58511	2.93289	3.48294	3.73499	3.73804	2.44003	3.5401	3.61998	3.71496	3.83609	3.9841	3.33645	3.40922	3.62745	4.06129	3.39883	2.94498	3.48337	3.10743	3.54907	3.664
PC(48:12)	NA	NA	NA	0.97392	1.171	0.228	0.56133	-1.256	-0.329	0.83023	-1.202	-0.265	5.315	5.42473	4.98739	4.94255	5.05247	4.11262	5.14925	4.938	4.8588	5.26334	4.60039	3.89861	4.0406	4.03723	4.8521	4.30447	4.0839	4.48785	3.83954	3.84903	4.35809
PC(48:3)	NA	NA	NA	0.97392	1.923	0.943	0.65649	1.04	0.057	0.85123	-1.577	-0.657	3.21899	2.51129	3.29222	2.96928	3.04617	1.65876	2.77933	3.13521	4.41679	3.2278	3.53738	3.03724	3.20236	3.34409	3.46077	2.6966	2.78251	4.5072	2.62369	2.93707	3.18023
PC(48:4)	NA	NA	NA	0.97392	1.875	0.907	0.66489	1.086	0.119	0.8417	-1.692	-0.759	3.8332	3.46987	3.6628	3.91105	3.88014	2.96829	4.14945	4.16695	5.11981	3.86878	3.9786	3.54768	3.53129	NaN	4.23906	3.5478	3.23654	5.24493	3.30965	3.57191	3.70957
PC(48:5)	NA	NA	NA	NA	NA	NA	0.66166	1.075	0.104	0.8353	1.187	0.247	3.02752	NaN	NaN	NaN	NaN	NaN	NaN	NaN	NaN	7.77833	7.89502	7.21321	7.30466	7.76255	8.11023	7.1227	7.02761	7.49388	7.31196	7.48356	7.61877
PC(48:8)	NA	NA	NA	0.97392	1.331	0.413	0.64236	1.094	0.13	0.91497	1.091	0.126	2.43601	3.30817	3.94675	NaN	3.84022	3.17864	NaN	3.97393	3.94416	4.23773	3.65933	3.3949	NaN	NaN	3.93744	4.02304	3.58052	3.78161	3.95202	NaN	3.91181
PC(9:0/0:0)	NA	24779487	NA	0.99412	-1.025	-0.035	0.67952	-1.045	-0.063	0.92898	1.084	0.116	4.80251	4.5174	4.60914	4.72122	4.14835	4.33062	4.27443	4.19091	4.64647	4.39892	4.16162	3.81763	4.18113	3.86327	4.17948	3.79489	3.92389	3.81409	3.85457	3.73172	4.2464
PE(12:0/22:4(7Z,10Z,13Z,16Z))	NA	52924087	NA	0.97392	1.436	0.522	0.68981	-1.066	-0.092	0.88257	-1.287	-0.364	NaN	NaN	NaN	3.89175	3.05468	2.40216	4.00641	3.64399	3.61587	3.69627	4.02694	3.07522	3.18367	3.69716	3.73163	1.92227	2.93605	3.76483	1.36661	2.86464	3.26313
PE(13:0/17:1(9Z))	NA	52924093	NA	0.97392	1.564	0.645	0.25161	-1.52	-0.604	0.8531	-1.41	-0.496	NaN	NaN	NaN	6.64331	6.65593	5.86762	6.80293	6.94153	7.41521	6.53932	6.91345	5.92718	5.59095	5.86683	6.20957	5.69957	5.73547	7.13944	5.55234	5.90097	6.0876
PE(13:0/20:1(11Z))	NA	52924102	NA	0.97392	-1.462	-0.548	0.21066	-1.464	-0.55	0.73913	-1.751	-0.808	NaN	NaN	NaN	5.07834	5.15793	3.31593	4.3062	4.03932	NaN	5.21053	5.17174	4.74923	4.07574	4.52471	4.82996	4.55547	4.47533	NaN	2.91334	3.76055	4.17987
PE(16:0/18:2(9Z,12Z))	HMDB0008928	9546747	C00350	0.97392	1.042	0.059	0.28208	-1.418	-0.504	0.6913	-1.49	-0.576	NaN	NaN	NaN	8.43269	8.50956	7.31956	8.02182	8.33467	8.33816	8.01763	8.84821	8.16396	7.61206	7.81406	8.17346	7.88769	7.7835	7.87831	6.99903	7.30737	7.47942
PE(16:0/22:6(54Z,7Z,10Z,12E,16Z,19Z)(14OH))	NA	52929785	NA	0.97392	1.113	0.154	NA	NA	NA	0.90432	1.176	0.234	NaN	NaN	NaN	7.96224	7.96728	6.86403	7.96469	8.11479	7.31261	4.56108	NaN	4.23122	NaN	NaN	NaN	NaN	3.94547	NaN	3.87764	4.22845	4.38527
PE(16:1(11Z)/16:1(11Z))	NA	42607452	NA	0.97392	1.134	0.181	0.21357	-1.623	-0.699	0.73915	-1.285	-0.362	9.75626	9.30262	9.60099	10.2029	10.0493	9.16693	9.88043	10.0648	10.2012	10.2172	10.4551	9.53487	9.00088	9.41014	9.75435	9.30261	9.15644	9.15588	8.64393	8.87869	8.98955
PE(17:0/19:0)	NA	52924251	NA	0.97392	1.191	0.252	0.48098	-1.236	-0.306	0.97584	1.034	0.048	9.72911	9.49339	9.77725	9.67995	9.53283	8.63827	9.39188	9.62812	9.76539	9.62315	10.0212	9.13427	8.98819	9.33575	9.60549	9.94585	9.90539	9.28345	9.57214	9.7389	10.0234
PE(17:0/21:0)	NA	52924257	NA	0.97392	1.261	0.335	0.28208	-1.815	-0.86	0.7883	-1.277	-0.353	7.27624	6.73959	7.25683	7.01345	7.11991	5.85411	6.83757	7.07749	7.33866	7.83445	8.35883	6.73931	6.35871	7.04666	7.24075	7.35087	7.74036	7.2827	7.25583	7.12312	6.96231
PE(17:2(9Z,12Z)/19:1(9Z))	NA	52924309	NA	0.97392	1.086	0.119	NA	NA	NA	0.88257	1.219	0.286	NaN	NaN	NaN	7.88137	7.86424	6.67559	7.81722	7.98876	7.13243	4.71268	NaN	4.23869	NaN	NaN	NaN	NaN	3.88969	NaN	3.87984	4.23196	4.37039
PE(18:0/12:0)	NA	52924906	NA	0.97392	-1.3	-0.379	0.1637	-1.883	-0.913	0.73913	-2.088	-1.062	4.33726	3.62224	2.87638	5.25689	4.4324	3.41595	4.13791	4.38876	3.96619	4.57201	4.84501	4.60489	2.88498	4.47	3.49334	3.87404	3.0356	2.23737	1.93722	1.99147	2.43509
PE(18:0/22:6(4Z,7Z,10Z,12E,16Z,19Z)(14OH))	NA	52929786	NA	0.97392	1.068	0.095	0.66489	1.068	0.095	0.73915	1.311	0.391	NaN	NaN	NaN	8.42315	8.0931	7.43075	7.99059	8.30685	8.08572	7.82008	8.8892	7.48359	7.55674	8.21857	8.82195	7.31112	7.48839	7.13237	7.47747	7.94616	7.66433
PE(18:1(9Z)/22:1(11Z))	NA	52924351	NA	0.99041	-1.08	-0.111	0.56133	-1.155	-0.208	0.95587	-1.114	-0.155	5.36472	4.50956	5.58636	5.60171	5.64503	4.73502	5.30736	5.45544	5.02281	5.68372	5.69007	4.96541	4.9972	5.15372	5.60885	5.60143	5.1282	4.52878	4.67709	5.12047	5.14441
PE(18:3(6Z,9Z,12Z)/22:1(11Z))	NA	52924407	NA	0.99412	-1.067	-0.094	0.55088	-1.121	-0.165	0.92898	-1.099	-0.136	8.77221	7.89049	8.49985	9.07555	9.09076	8.01637	8.62049	8.88509	8.61558	8.94288	9.12618	8.72065	8.11293	8.82965	9.18303	9.06083	8.90692	8.34503	8.39893	8.61108	8.93568
PE(19:0/21:0)	NA	52924488	NA	0.97392	1.301	0.38	0.32378	-1.314	-0.394	0.85402	-1.168	-0.224	5.76993	4.81171	5.57814	5.66246	5.76702	4.06145	6.06392	5.36261	5.65695	5.57282	5.53102	5.0643	4.50767	5.15771	5.26239	5.10265	5.17013	4.56651	4.2422	4.83144	5.04971
PE(20:0/18:1(13Z))	NA	9546837	NA	0.97392	1.541	0.624	NA	NA	NA	0.9954	1.021	0.03	NaN	NaN	NaN	10.6267	9.55654	9.51579	10.5284	10.7074	NaN	5.06265	NaN	NaN	NaN	NaN	NaN	10.7533	10.8113	NaN	10.4952	10.8975	10.9981
PE(20:0/18:2(9Z,12Z))	HMDB0009225	9546825	C00350	0.97392	1.173	0.23	0.6342	-1.103	-0.141	0.85123	-1.142	-0.191	NaN	NaN	NaN	10.7075	10.8658	9.79091	10.6707	10.7708	10.8246	10.8841	11.0345	10.2607	10.1742	10.6819	10.9134	10.7782	10.7536	10.5261	10.2322	10.5704	10.6602
PE(20:1(11Z)/22:1(11Z))	NA	52924568	NA	0.99075	-1.054	-0.076	0.1975	-1.431	-0.517	0.98401	-1.071	-0.099	3.44007	2.30594	4.13494	3.6956	3.93567	2.33069	3.43216	3.50434	3.24214	3.79017	4.32047	3.72949	3.38097	3.54567	3.43294	4.09365	3.49426	3.14254	3.12385	3.74821	3.65231
PE(22:1(11Z)/0:0)	NA	52925142	NA	0.97392	1.577	0.657	0.54899	1.199	0.262	0.98401	-1.107	-0.147	0.343186	NaN	0.42309	0.681918	0.319009	-0.995629	NaN	NaN	0.817725	-0.562254	0.709042	0.0793445	NaN	0.0771505	0.712369	-0.584548	0.540377	0.446502	-0.15802	0.22902	0.108086
PE(23:1)	NA	NA	NA	0.97392	-1.748	-0.806	0.61291	-1.151	-0.203	0.73913	3.032	1.6	NaN	NaN	2.52472	3.11822	3.16933	2.99033	1.95244	NaN	2.5598	2.6702	2.02614	NaN	NaN	1.78855	2.48994	2.52215	2.34935	NaN	2.617	NaN	4.74037
PE(26:0)	NA	NA	NA	0.97392	-1.159	-0.213	0.12862	-2.188	-1.13	0.9954	1.007	0.01	4.47593	4.5843	4.55228	4.0631	4.25031	3.66719	3.26995	4.47564	3.30839	5.70537	5.09917	4.82992	4.35328	3.35888	4.44958	4.34697	4.42134	4.62198	4.12736	4.49382	4.74602
PE(27:0)	NA	NA	NA	0.97392	-1.182	-0.241	0.09037	-2.513	-1.329	0.99229	1.039	0.055	5.33273	5.55816	5.33502	4.85394	5.08013	4.67704	4.14176	5.22306	4.30054	6.46273	5.98896	5.59159	4.8995	4.11101	5.02092	5.35473	5.31881	4.91377	4.97669	5.17796	5.57195
PE(27:1)	NA	NA	NA	0.97392	1.047	0.066	0.26159	-1.675	-0.744	0.90542	1.26	0.333	NaN	NaN	NaN	2.7227	3.43907	2.36262	3.10977	2.94164	2.87417	3.94093	3.7205	2.75773	2.69453	2.30269	3.27578	2.41584	2.67267	2.65986	1.90916	3.3288	3.15536
PE(28:1)	HMDB0008854	52924129	C00350	0.97392	1.338	0.42	0.50241	-1.175	-0.233	0.94289	1.102	0.14	5.81478	5.82388	5.81598	5.68129	5.57208	5.37435	5.91861	6.21673	5.72833	6.07031	6.16471	5.53179	5.50143	5.59603	5.99906	5.85874	5.52813	6.08616	5.46682	6.35233	5.99387
PE(29:0)	HMDB0008887	4369584	C00350	0.97392	3.622	1.857	0.6316	-1.099	-0.136	0.88257	-3.356	-1.747	NaN	NaN	NaN	3.63232	3.61639	2.1249	3.33459	3.24795	6.41882	2.67956	3.03601	2.25889	2.44797	2.13287	2.96417	1.9878	1.71657	5.71681	2.06443	2.50617	2.99434
PE(29:1)	HMDB0008888	52924158	C00350	NA	NA	NA	0.23193	-1.468	-0.554	0.6913	1.968	0.977	NaN	1.33562	NaN	1.94176	1.67732	1.58714	NaN	NaN	NaN	1.95094	1.92536	2.09809	1.43871	NaN	NaN	NaN	1.22405	NaN	2.16662	2.07459	2.34674
PE(31:1)	HMDB0008955	52924221	C00350	0.97392	1.143	0.193	0.14426	-1.555	-0.637	0.97986	1.051	0.072	NaN	NaN	NaN	3.78166	3.75098	2.41085	3.5799	3.54806	3.75716	3.83619	4.09606	3.57109	2.92068	3.43735	3.23823	3.55222	3.50224	3.46635	3.38385	3.42032	3.87913
PE(31:2)	NA	NA	NA	0.97392	1.345	0.428	0.32378	-1.704	-0.769	0.95587	1.064	0.089	NaN	NaN	NaN	2.99964	3.2468	2.62488	NaN	3.58099	3.20817	4.23832	3.87752	2.89522	2.79301	NaN	3.19029	3.59297	3.20024	3.07753	NaN	3.23055	3.5467
PE(31:4)	NA	NA	NA	0.97392	1.066	0.092	NA	NA	NA	0.85123	-1.156	-0.209	NaN	NaN	NaN	2.70599	3.60595	2.89768	2.94897	3.51488	3.12392	NaN	2.678	NaN	NaN	NaN	NaN	2.58245	2.95567	2.90724	2.58129	3.02398	2.08826
PE(32:4)	HMDB0009184	52924441	C00350	0.97392	1.204	0.268	0.6316	-1.114	-0.155	0.96313	-1.043	-0.06	NaN	NaN	NaN	4.25283	3.77902	3.19436	4.14412	4.30152	3.71067	3.52085	3.92769	3.091	3.29634	3.53547	3.3514	3.1862	3.094	3.708	2.85951	3.79009	3.06286
PE(35:0)	HMDB0009219	52924526	C00350	0.97392	1.01	0.014	0.225	-1.433	-0.519	0.85402	-1.224	-0.292	NaN	NaN	NaN	12.6901	12.6122	11.3246	12.2505	12.4122	12.3619	12.5362	12.7174	12.0804	11.6424	11.8981	12.2443	12.1154	11.827	11.1241	11.1436	11.4751	11.69
PE(35:1)	HMDB0009252	52924546	C00350	0.97839	-1.155	-0.208	0.19085	-1.585	-0.664	0.85047	-1.466	-0.552	NaN	NaN	NaN	10.2467	10.1684	8.92421	9.84779	9.79981	9.36047	10.2108	10.3412	9.87934	8.85491	9.58084	9.86318	10.1517	9.98073	8.68998	8.95589	9.38464	NaN
PE(35:2)	HMDB0009285	52924576	C00350	0.97392	-1.449	-0.535	0.19994	-1.942	-0.957	0.7883	-1.368	-0.452	NaN	NaN	NaN	5.22596	5.43389	NaN	NaN	4.79821	NaN	5.50797	5.4064	4.82684	4.31847	NaN	NaN	4.78055	4.60015	4.07946	3.71228	NaN	4.34631
PE(35:3)	HMDB0009351	52924607	C00350	0.97839	-1.202	-0.265	0.21066	-1.675	-0.744	0.00092	-27.778	-4.796	7.74138	3.37471	7.48743	9.2867	9.32545	7.7219	8.8246	8.85563	8.28705	9.45203	9.43916	8.53088	8.09028	8.42563	8.77084	8.10343	8.1047	NaN	3.02791	3.48863	3.31275
PE(35:4)	HMDB0009417	53479801	C00350	0.97392	-1.462	-0.548	0.21474	-1.466	-0.552	0.73913	-1.745	-0.803	3.61142	NaN	3.45287	5.05328	5.17588	3.38225	4.31702	4.03932	NaN	5.22173	5.18901	4.71587	4.04824	4.5267	4.84006	4.57249	4.47219	NaN	2.89497	3.80102	4.18345
PE(36:7)	HMDB0009680	52924836	C00350	0.97392	1.443	0.529	0.64236	-1.131	-0.178	0.92823	-1.212	-0.278	NaN	NaN	NaN	3.89504	3.06306	2.38776	4.00258	3.63669	3.65837	3.76752	4.17735	3.0793	3.25994	3.68006	3.71385	1.92579	2.64235	3.76979	1.37023	2.86398	3.2724
PE(37:0)	HMDB0009483	52924718	C00350	0.97392	1.118	0.161	0.32378	-1.337	-0.419	0.80249	-1.214	-0.279	NaN	NaN	NaN	13.7367	13.7918	12.3404	13.4227	13.6876	13.6365	13.5069	13.9671	13.2502	12.8168	13.1876	13.4787	13.2088	13.0738	13.005	12.4696	12.932	13.0016
PE(37:1)	HMDB0009516	53479854	C00350	0.97392	-1.157	-0.211	0.1637	-1.89	-0.919	0.92898	-1.022	-0.032	NaN	NaN	NaN	12.2344	12.2146	11.2727	11.9905	12.0687	10.9972	12.2903	12.5499	11.7875	10.5393	11.8231	11.3349	12.1798	12.0668	9.86395	11.2991	11.6215	11.9567
PE(37:2)	HMDB0009549	52924776	C00350	0.97392	-1.224	-0.292	0.54065	-1.295	-0.373	NA	NA	NA	NaN	NaN	NaN	10.2656	10.407	9.08142	9.92013	10.1764	8.75323	10.3467	10.6375	9.77674	NaN	9.92385	NaN	10.1705	9.91335	8.11907	NaN	NaN	NaN
PE(37:3)	NA	NA	NA	0.97392	-1.466	-0.552	NA	NA	NA	0.84438	1.263	0.337	NaN	NaN	NaN	5.71371	NaN	NaN	NaN	NaN	5.16147	NaN	NaN	NaN	NaN	5.55017	6.09547	NaN	5.43845	4.46185	NaN	5.18112	5.53423
PE(37:6)	HMDB0009681	52924837	C00350	0.97392	-1.361	-0.444	NA	NA	NA	0.6913	-1.992	-0.994	3.8094	3.37948	3.84569	5.50688	5.22404	5.1483	4.95819	5.11322	4.40855	NaN	NaN	NaN	1.17991	1.91385	NaN	4.74297	4.2587	NaN	2.94412	4.09252	3.296
PE(39:0)	HMDB0009714	53479989	C00350	NA	NA	NA	0.54065	-1.208	-0.272	0.73913	-1.397	-0.482	NaN	NaN	NaN	NaN	NaN	NaN	NaN	NaN	NaN	11.5961	12.2002	11.2147	11.1023	11.403	11.7827	11.6246	11.2577	11.8326	10.8101	11.0801	11.3818
PE(39:1)	HMDB0009747	53480019	C00350	0.97392	1.007	0.01	0.4029	-1.3	-0.379	0.83949	-1.239	-0.309	NaN	NaN	NaN	10.6489	10.7536	9.43459	10.3694	10.4657	10.3632	10.6213	10.893	10.0383	9.80446	10.1726	10.4844	10.4269	10.2652	9.61412	9.64858	9.88453	9.94981
PE(39:2)	NA	NA	NA	0.97392	1.08	0.111	0.69318	-1.042	-0.059	0.8531	-1.134	-0.181	NaN	NaN	NaN	11.7223	11.8252	10.6642	11.5933	11.8266	11.3418	11.813	12.0923	11.3279	11.2953	11.7413	12.0296	11.611	11.4502	11.4072	11.0677	11.2973	11.5323
PE(39:3)	NA	NA	NA	0.99041	1.013	0.019	0.55772	-1.114	-0.155	0.9954	-1.028	-0.039	NaN	NaN	NaN	8.41473	8.33561	7.38	8.0963	8.389	7.86237	8.60669	8.5681	8.12866	8.06019	8.24989	8.53291	8.09731	7.73819	7.24158	7.43915	7.66565	7.93666
PE(39:4)	NA	NA	NA	NA	NA	NA	NA	NA	NA	0.9954	-1.196	-0.258	NaN	NaN	NaN	NaN	NaN	NaN	NaN	NaN	4.46955	4.25852	NaN	NaN	NaN	NaN	NaN	12.2428	12.1088	9.84216	11.3462	11.9049	11.0143
PE(39:6)	NA	NA	NA	0.97392	-1.264	-0.338	NA	NA	NA	0.84182	1.268	0.343	NaN	4.63088	NaN	5.73083	NaN	NaN	NaN	5.59775	5.15149	NaN	NaN	NaN	NaN	5.92778	6.03336	NaN	5.42079	4.47069	NaN	5.17286	5.53417
PE(39:7)	NA	NA	NA	NA	NA	NA	NA	NA	NA	0.95587	-1.011	-0.016	4.11524	NaN	4.19824	NaN	NaN	0.85219	NaN	NaN	NaN	3.35218	NaN	NaN	NaN	NaN	NaN	3.90324	3.64915	NaN	2.57266	4.07744	4.1681
PE(40:8)	HMDB0009687	52924845	C00350	0.97392	1.297	0.375	0.64236	1.054	0.076	0.85402	-1.179	-0.238	NaN	NaN	NaN	8.42704	8.51492	7.6972	8.65808	8.85248	8.33711	8.35535	8.7396	7.97656	8.23055	8.54575	8.59533	8.01175	8.05894	8.6652	7.79659	8.23801	8.04814
PE(41:0)	NA	NA	NA	0.97392	1.371	0.455	0.64236	-1.099	-0.136	0.80249	-1.253	-0.326	8.52724	7.94457	8.1026	8.62405	8.26818	7.12849	8.05758	8.51726	9.02933	8.37429	8.86775	7.97994	7.88736	8.34712	8.62504	8.18549	7.90316	8.48985	7.58291	7.85608	8.16417
PE(41:1)	NA	NA	NA	NA	NA	NA	NA	NA	NA	0.80249	-1.215	-0.281	NaN	NaN	NaN	7.91644	8.02767	NaN	NaN	NaN	NaN	NaN	NaN	NaN	NaN	NaN	NaN	9.01105	8.66755	9.03624	8.42188	8.58032	8.86296
PE(41:2)	NA	NA	NA	0.97392	1.047	0.066	NA	NA	NA	0.91497	-1.096	-0.133	NaN	NaN	NaN	9.09933	9.43123	7.80233	8.70811	9.33918	8.85887	NaN	NaN	NaN	NaN	NaN	NaN	8.91514	9.00045	8.48576	8.63075	8.50747	8.88712
PE(41:4)	NA	NA	NA	0.97392	1.108	0.148	0.64487	1.076	0.106	0.85047	-1.143	-0.193	NaN	NaN	NaN	9.74271	9.65155	8.75622	9.72986	9.70457	9.3138	9.65191	9.84333	9.07984	9.25233	9.64608	10.003	9.18516	9.04523	9.26562	8.74485	9.09575	9.05976
PE(41:5)	NA	NA	NA	0.99412	-1.073	-0.102	0.13474	-1.757	-0.813	0.88257	-1.258	-0.331	5.79313	5.3024	5.90616	6.09056	6.05615	4.53427	5.2815	5.41354	6.03722	5.74655	6.07119	5.53911	4.54591	4.87012	5.41292	5.48154	5.12349	4.19412	4.51656	4.68479	4.86823
PE(41:7)	NA	NA	NA	0.97392	1.068	0.095	NA	NA	NA	0.80249	-1.205	-0.269	NaN	NaN	NaN	8.69427	8.64519	7.58269	8.61862	8.34104	8.48195	2.56416	NaN	NaN	NaN	NaN	NaN	8.33173	8.16849	8.15753	7.62418	8.03605	8.14577
PE(42:5)	HMDB0009756	53480028	C00350	0.99412	-1.031	-0.044	0.64037	-1.096	-0.133	0.9954	-1.048	-0.068	5.36229	4.44378	5.47756	5.60377	5.64858	4.42784	5.30348	5.50449	4.99384	5.67651	5.6425	4.94912	4.99365	5.20027	5.69407	5.62812	5.11186	4.55508	4.77086	5.29997	5.16607
PE(43:0)	NA	NA	NA	NA	NA	NA	NA	NA	NA	0.74476	-1.629	-0.704	6.06453	5.43829	6.17001	NaN	NaN	1.62528	NaN	NaN	NaN	NaN	NaN	NaN	NaN	NaN	NaN	5.27819	5.06323	6.42861	4.89136	5.04668	5.1094
PE(43:1)	NA	NA	NA	0.99041	1.113	0.154	0.64236	-1.098	-0.134	0.73913	-1.6	-0.678	5.09744	NaN	4.61239	NaN	4.88486	NaN	4.61903	4.81723	5.51936	5.17233	5.73826	4.78087	4.4607	5.40866	5.39406	4.99697	NaN	5.55035	NaN	4.55296	4.68562
PE(43:2)	NA	NA	NA	NA	NA	NA	0.62095	-1.264	-0.338	0.9954	1	0	NaN	3.84364	NaN	NaN	NaN	NaN	NaN	NaN	5.03217	5.64455	6.71121	5.07065	4.85632	NaN	6.13814	5.89637	5.60056	5.41471	5.41582	5.7164	5.7921
PE(43:4)	NA	NA	NA	0.97392	1.503	0.588	0.64236	1.082	0.114	0.73913	-1.473	-0.559	5.66486	NaN	NaN	5.77005	NaN	4.71199	NaN	6.12431	5.6911	NaN	6.38467	5.53312	5.82875	5.96747	6.51382	5.83103	5.68243	6.24259	5.36569	5.39517	NaN
PE(43:5)	NA	NA	NA	0.97392	1.202	0.265	NA	NA	NA	0.85047	-1.178	-0.236	8.11016	8.18683	8.20942	1.67478	NaN	1.21634	NaN	1.72859	NaN	1.85223	NaN	NaN	NaN	NaN	NaN	7.46733	7.41638	6.91096	6.93933	7.03163	7.1677
PE(43:6)	NA	NA	NA	0.97392	2.238	1.162	0.64572	1.07	0.098	NA	NA	NA	NaN	7.97573	7.93711	NaN	NaN	6.00689	NaN	NaN	7.16887	NaN	6.78788	5.85958	6.24468	6.70809	NaN	NaN	NaN	NaN	6.20799	6.5074	6.24605
PE(44:2)	HMDB0009758	53480030	C00350	0.97392	2.838	1.505	0.59665	1.36	0.444	0.85047	-3.717	-1.894	3.19875	1.6914	2.95112	2.1892	2.91814	0.840381	2.38282	1.99033	4.92057	2.1845	2.47652	1.07337	1.53416	1.89928	3.31922	1.83092	2.00114	4.91891	NaN	NaN	1.76076
PE(44:4)	HMDB0009761	53480033	C00350	0.97392	1.902	0.928	0.19149	1.562	0.643	0.88257	1.05	0.07	3.89595	4.06009	4.1907	3.34054	3.00015	2.48573	3.62023	4.21268	3.83773	3.02747	3.66804	2.92139	3.5104	3.92474	4.1579	3.21576	2.57123	4.62239	3.65777	4.01122	3.71121
PE(44:5)	HMDB0009763	53480035	C00350	0.97392	1.235	0.305	0.28208	-1.326	-0.407	0.82786	1.33	0.411	4.36364	2.37204	4.04871	3.56045	3.8883	2.42656	3.41522	3.50769	4.12502	4.09558	4.26324	3.64356	3.41722	3.48103	3.89949	3.86895	3.56762	2.20724	3.21397	3.80778	4.17588
PE(44:7)	HMDB0009700	53479978	C00350	0.97392	1.669	0.739	0.68297	-1.068	-0.095	0.83949	1.18	0.239	NaN	1.77396	NaN	NaN	3.06307	1.46028	NaN	NaN	3.21293	4.4907	4.32429	3.58413	3.69361	4.19309	4.30505	3.64396	3.568	2.55793	3.5965	3.57786	3.5433
PE(45:0)	NA	NA	NA	NA	NA	NA	0.46473	-1.351	-0.434	0.73913	-2.203	-1.139	4.30227	3.40001	3.86253	NaN	NaN	2.8305	NaN	NaN	NaN	3.92865	4.14817	3.03207	2.17888	3.50444	3.86275	NaN	2.80968	4.45262	2.1093	2.74962	3.11114
PE(45:1)	NA	NA	NA	0.97392	1.061	0.085	0.71305	-2.315	-1.211	0.86726	-1.562	-0.644	1.95707	2.09585	2.32457	3.05263	3.39715	6.16578	NaN	5.00225	NaN	1.81833	5.66145	1.11669	1.75161	NaN	3.68252	1.21406	3.54299	2.87719	1.3745	2.30707	2.61134
PE(45:2)	NA	NA	NA	0.97839	-1.217	-0.283	0.66872	-1.083	-0.116	0.76635	-1.629	-0.704	3.55806	1.9234	3.42282	4.39725	3.72655	2.61248	3.13753	3.44798	3.75536	3.98991	NaN	2.69876	2.9676	2.41421	4.15724	4.24555	3.07653	4.48724	2.91808	3.07882	3.86448
PE(45:5)	NA	NA	NA	0.97392	1.869	0.902	0.369	1.217	0.283	0.83949	1.229	0.297	5.82893	6.01645	6.25396	4.91155	4.91568	4.58549	5.4283	5.77574	5.89916	5.09236	4.64878	4.80136	4.86756	5.30048	5.22509	3.97692	4.55337	NaN	4.66098	4.7863	4.2781
PE(45:6)	NA	NA	NA	NA	NA	NA	NA	NA	NA	0.7883	-1.558	-0.639	5.05717	5.25088	5.45109	2.52866	NaN	NaN	NaN	NaN	NaN	3.75316	NaN	NaN	NaN	NaN	NaN	3.61358	NaN	NaN	3.16826	2.41527	3.21085
PE(46:3)	HMDB0009767	53480039	C00350	0.9919	1.057	0.08	0.65378	-1.053	-0.074	0.6913	1.926	0.946	NaN	4.00838	NaN	NaN	3.7784	NaN	NaN	3.85898	NaN	3.36556	NaN	NaN	2.31258	NaN	3.86875	3.0993	3.28699	NaN	NaN	4.24526	4.02982
PE(46:6)	HMDB0009770	53480042	C00350	0.97392	1.373	0.457	0.71778	-1.022	-0.032	0.88257	1.525	0.609	2.73284	2.94324	NaN	2.43715	NaN	2.95708	3.48234	2.91303	3.07633	2.68638	NaN	1.63294	1.8816	2.03484	2.63569	2.15126	2.19715	NaN	1.36973	3.14844	3.20079
PE(46:7)	HMDB0009771	53480043	C00350	0.97392	1.115	0.157	0.57565	1.17	0.227	0.9954	1.003	0.004	2.89676	2.83183	NaN	3.0308	2.5038	1.40313	2.54078	2.93046	2.30412	2.71131	3.58275	2.36627	2.56338	3.33861	3.54662	2.74643	2.75944	2.98235	2.75454	2.79095	2.96114
PE(46:8)	NA	NA	NA	0.97392	1.289	0.366	0.71778	1	0	0.85047	-1.224	-0.292	2.82012	2.60382	2.15402	2.99946	2.40661	1.9922	2.97181	2.64659	3.02964	2.96385	2.39946	1.61624	1.41567	2.59231	2.89766	2.63233	2.09007	NaN	1.76163	2.14003	2.32824
PE(47:2)	NA	NA	NA	NA	NA	NA	0.71778	-1.011	-0.016	0.88257	-1.88	-0.911	2.21605	1.77704	2.09148	NaN	NaN	NaN	1.97678	1.79953	3.70683	2.11874	2.37882	1.62523	NaN	1.98791	2.12426	1.82202	1.70504	3.69647	NaN	NaN	1.81011
PE(47:3)	NA	NA	NA	0.97392	1.644	0.717	NA	NA	NA	0.73913	-2.268	-1.181	4.3119	3.08245	3.86079	4.46331	4.1788	2.87079	3.97716	3.80625	5.59541	NaN	NaN	NaN	NaN	NaN	NaN	3.15176	2.84117	4.83939	2.13266	2.86793	3.00546
PE(48:10)	NA	NA	NA	0.97392	1.068	0.095	0.64037	1.111	0.152	0.94268	1.056	0.079	NaN	1.85649	NaN	3.04214	2.51269	1.5881	2.51445	2.89843	2.30024	2.79052	3.54376	2.59048	2.55707	3.30214	3.53471	2.74643	2.68276	2.97737	2.88475	2.82324	2.94968
PE(48:11)	NA	NA	NA	NA	NA	NA	0.68297	1.229	0.297	0.83949	-1.305	-0.385	2.68472	NaN	NaN	NaN	3.41145	NaN	NaN	NaN	NaN	2.92483	2.76845	1.69089	1.4501	2.70316	3.63491	2.61089	2.09108	NaN	1.75961	2.18969	NaN
PE(48:4)	NA	NA	NA	0.99412	-1.013	-0.019	0.72495	1	0	0.9954	1.027	0.038	2.35574	1.72454	2.11063	2.26631	NaN	1.91552	2.08336	NaN	NaN	2.55366	3.02833	2.2451	2.23474	2.6781	2.93713	2.10107	2.317	NaN	2.00221	2.07697	2.59933
PE(48:6)	NA	NA	NA	0.97392	1.153	0.205	0.66872	-1.022	-0.032	0.97291	1.192	0.253	3.92152	4.00833	3.86809	3.76131	3.84236	3.97187	NaN	3.87727	4.23474	3.33594	3.5817	2.85946	2.72088	2.88491	3.8786	3.16982	3.30814	3.1504	1.90579	4.19552	NaN
PG(12:0/18:2(9Z,12Z))	NA	52926318	NA	NA	NA	NA	0.62348	1.153	0.205	0.73913	-1.608	-0.685	NaN	1.88977	1.62289	2.08475	NaN	1.83098	NaN	NaN	NaN	2.72281	1.71964	2.23867	2.01314	NaN	2.84793	2.75156	2.97578	NaN	2.23256	1.51242	2.60439
PG(12:0/19:0)	NA	52926322	NA	0.97839	1.13	0.176	0.66489	-1.08	-0.111	0.80249	-1.543	-0.626	3.66888	NaN	2.88543	3.73474	NaN	3.03069	3.76045	2.80744	3.98883	3.24478	3.59185	NaN	NaN	3.31788	NaN	2.98217	3.30398	2.38666	2.3136	NaN	NaN
PG(13:0/18:2(9Z,12Z))	NA	52926343	NA	0.99412	1.02	0.029	0.69032	-1.026	-0.037	0.92823	1.088	0.122	2.51169	1.74149	NaN	NaN	NaN	1.19909	NaN	1.22803	NaN	2.06208	2.17567	2.05941	2.17381	NaN	1.94431	1.91081	1.78363	NaN	1.93535	1.83035	2.12857
PG(14:0/16:0)	NA	9547116	NA	0.97392	-1.389	-0.474	0.66489	1.091	0.126	0.73915	-1.387	-0.472	NaN	NaN	NaN	3.48722	3.89028	3.50787	3.73911	2.31376	3.10623	2.61076	3.20625	2.60601	3.00109	3.36361	2.34667	3.01763	3.05767	NaN	2.89179	2.16486	2.55217
PG(17:0/21:0)	NA	52926508	NA	0.97392	1.935	0.952	0.70387	1.015	0.021	0.76023	-1.828	-0.87	3.75688	NaN	3.36971	3.52076	NaN	2.69889	NaN	2.48987	4.866	3.75168	3.74401	3.63129	3.73789	3.69767	3.76007	3.61825	3.45903	5.1077	3.56966	2.95421	3.57808
PG(21:0)	NA	NA	NA	0.99412	1.03	0.043	0.35101	-1.174	-0.231	0.90043	-1.096	-0.133	3.67965	3.3696	2.96783	3.02314	3.36097	2.61809	3.21844	2.44539	3.39656	3.58647	3.43155	3.43143	3.20414	3.3396	3.21213	3.13343	3.55701	3.49792	3.6132	2.62559	3.40887
PG(21:1)	NA	NA	NA	0.97392	-1.299	-0.377	0.66489	-1.068	-0.095	0.73913	-1.639	-0.713	NaN	2.3995	2.10276	2.6758	1.99523	2.29893	2.27318	1.59368	NaN	3.40001	2.27553	2.87589	2.37962	2.37908	3.44295	3.40111	3.43036	NaN	2.7131	2.14796	3.09631
PG(21:2)	NA	NA	NA	0.97392	1.682	0.75	0.61148	1.08	0.111	0.90432	1.192	0.253	2.89766	1.77102	NaN	NaN	1.96222	1.26349	2.54477	2.17928	2.46575	2.25704	2.5614	2.99755	2.80912	2.89378	2.51838	2.08187	1.90476	2.52707	2.51925	1.70344	2.88649
PG(21:3)	NA	NA	NA	0.97392	1.042	0.059	0.07677	1.71	0.774	0.95794	1.09	0.124	2.53544	1.76904	1.99239	2.32015	2.41051	1.22832	2.42761	1.74794	2.15333	1.83944	2.19557	2.12836	2.7601	2.83198	2.91448	1.75639	1.76064	2.42923	2.61917	1.69177	1.9513
PG(28:2)	NA	NA	NA	0.97392	-1.49	-0.576	NA	NA	NA	NA	NA	NA	6.27445	7.00004	6.0967	5.39703	6.12968	5.87797	NaN	5.25726	NaN	5.25589	NaN	NaN	NaN	NaN	NaN	NaN	NaN	NaN	5.57027	5.14464	5.00342
PG(29:2)	NA	NA	NA	0.97392	-1.098	-0.134	0.4505	1.138	0.187	0.92823	-1.067	-0.094	4.6944	4.79629	4.44936	4.60542	4.41731	4.30882	4.5463	4.12375	4.23781	4.29657	4.29383	4.39598	4.42455	4.67635	4.43113	4.18624	4.38467	4.23887	4.23311	3.85409	4.39455
PG(31:1)	NA	NA	NA	0.99412	-1.042	-0.059	NA	NA	NA	0.7883	1.425	0.511	NaN	NaN	NaN	2.4502	NaN	1.45217	2.32529	1.51814	NaN	NaN	NaN	NaN	NaN	2.52996	2.41615	1.49357	1.45444	NaN	2.22186	1.38723	2.19919
PG(32:1)	HMDB0010585	52926472	NA	0.99075	-1.013	-0.019	0.16083	1.401	0.486	0.9954	-1.013	-0.019	NaN	NaN	NaN	12.2052	12.4009	11.9518	12.6394	11.733	12.0115	12.1317	12.1918	12.0577	12.771	12.6491	12.3992	12.3207	12.0743	11.8286	12.2478	11.7025	12.1984
PG(32:2)	HMDB0010586	52927230	NA	0.97392	-1.189	-0.25	0.578	-1.073	-0.102	0.7883	-1.261	-0.335	NaN	NaN	NaN	4.66433	4.49253	3.39835	4.29386	3.71734	NaN	4.81966	4.94666	4.85912	4.71952	4.85715	4.74419	4.24615	4.31577	4.48722	4.30787	3.36764	4.20954
PG(33:1)	NA	NA	NA	0.97392	-1.499	-0.584	0.64236	1.091	0.126	0.73913	-1.742	-0.801	NaN	NaN	3.00738	3.40977	4.26536	2.28368	2.7184	2.45988	3.46815	2.97411	NaN	NaN	NaN	3.16885	3.02758	3.37635	3.37673	NaN	2.88639	NaN	2.17884
PG(33:3)	NA	NA	NA	0.97392	-1.19	-0.252	0.4505	-1.332	-0.413	0.73913	-1.692	-0.759	4.88269	3.55682	4.00874	4.81029	5.3893	3.83183	4.72197	3.85455	4.90284	4.38936	4.69721	3.64905	3.97794	4.27175	3.25712	4.0299	4.09161	3.35474	3.72083	2.87176	2.39251
PG(33:4)	NA	NA	NA	0.99412	1.01	0.014	NA	NA	NA	0.7883	1.438	0.524	NaN	NaN	NaN	2.4334	NaN	1.51527	2.34336	1.7081	NaN	NaN	NaN	NaN	NaN	2.54782	2.39994	1.45734	NaN	NaN	2.22478	1.71351	1.95976
PG(33:5)	NA	NA	NA	0.97392	-2.232	-1.158	0.64236	-1.222	-0.29	0.99229	1	0	2.27868	1.70091	NaN	NaN	2.91439	1.75819	NaN	1.29087	NaN	3.03488	1.8639	2.45177	NaN	NaN	2.2391	2.73256	2.79409	NaN	3.19285	2.09812	2.7982
PG(34:4)	HMDB0010676	52926668	NA	0.97392	3.212	1.683	0.63744	1.078	0.108	0.7883	-2.89	-1.531	NaN	NaN	NaN	NaN	NaN	1.82335	NaN	NaN	3.50683	1.87065	2.65339	2.57235	NaN	2.65854	2.3521	1.97139	1.94738	4.46191	1.9282	1.61967	NaN
PG(34:5)	NA	NA	NA	0.97392	-1.171	-0.228	0.61291	-1.059	-0.083	0.80249	-1.242	-0.313	4.04447	NaN	NaN	5.1383	4.95155	3.93917	4.8019	4.21	NaN	5.24519	5.36001	5.28185	5.14521	5.27082	5.2201	4.68592	4.78245	4.90817	4.77702	3.87714	4.64163
PG(35:1)	NA	NA	NA	NA	NA	NA	0.49542	1.408	0.494	0.85402	-1.211	-0.276	NaN	NaN	NaN	NaN	NaN	NaN	2.70029	NaN	2.59482	1.90897	NaN	2.89632	2.80404	3.58321	2.2292	1.97788	2.6129	NaN	1.88917	1.83709	2.37428
PG(35:2)	NA	NA	NA	NA	NA	NA	NA	NA	NA	0.8659	1.327	0.408	7.18564	6.79382	6.46334	NaN	NaN	NaN	NaN	NaN	NaN	NaN	NaN	NaN	NaN	NaN	NaN	6.29625	5.14892	6.37082	6.78745	5.36926	6.77417
PG(35:3)	NA	NA	NA	0.97392	-1.443	-0.529	0.72348	1.041	0.058	0.9954	1.018	0.026	8.81996	7.88724	7.81092	8.51723	8.16084	6.68967	7.7999	7.03012	7.40917	7.85872	7.78906	7.81221	7.43647	7.57366	8.41926	7.01739	7.18029	7.16322	7.23408	6.55738	7.49717
PG(35:4)	NA	NA	NA	0.99412	1.126	0.171	0.63627	1.027	0.038	0.6913	-2.907	-1.54	4.21341	1.67024	2.81973	3.58734	4.08107	3.31946	4.25227	2.40811	4.28291	3.88077	4.52409	2.27603	NaN	3.79816	3.93115	3.34899	4.22219	NaN	2.89796	1.47079	2.21667
PG(35:6)	NA	NA	NA	0.97392	-1.311	-0.39	0.09094	-1.684	-0.751	0.73913	-1.789	-0.839	4.44542	2.38334	3.55421	4.57181	4.81564	3.25693	4.24125	3.26963	4.19893	4.01607	4.16611	4.01099	3.60663	3.05475	3.22295	3.57047	3.53312	2.2196	2.58776	1.9404	2.55358
PG(36:3)	HMDB0010677	52926672	NA	0.97392	1.085	0.118	0.58861	1.193	0.255	0.91479	1.134	0.181	3.18162	NaN	NaN	NaN	3.83681	1.66223	3.44344	3.05646	3.20161	4.15935	3.90301	4.62896	4.87953	NaN	4.03067	4.21057	3.66062	3.67991	4.38001	3.50431	4.14643
PG(36:5)	HMDB0116608	52926891	NA	0.99041	-1.016	-0.023	0.07009	3.402	1.766	0.9954	1.044	0.062	5.29283	4.2748	NaN	3.88735	NaN	NaN	NaN	4.35287	3.12037	NaN	3.5427	NaN	5.30421	5.48424	5.11573	4.52832	4.9453	4.52249	5.03564	4.07595	4.9364
PG(36:8)	NA	NA	NA	0.97392	-1.186	-0.246	0.71305	-1.01	-0.014	0.83949	-1.188	-0.248	2.75236	NaN	NaN	3.33285	3.13131	2.29692	3.06334	2.31903	NaN	3.23895	3.29467	3.34853	3.19964	3.29168	3.3441	2.73442	2.86718	3.05462	2.95197	2.10659	2.74296
PG(37:3)	NA	NA	NA	0.97392	-1.366	-0.45	NA	NA	NA	0.99229	1.069	0.096	6.10166	5.73988	NaN	6.10339	NaN	NaN	5.95828	5.51171	5.43415	NaN	NaN	3.22257	NaN	NaN	NaN	5.67418	5.77555	5.29698	6.15818	5.21156	5.54513
PG(37:5)	NA	NA	NA	0.97392	-1.458	-0.544	0.35869	-1.227	-0.295	0.9954	1.023	0.033	6.2081	5.20487	5.53326	6.39979	6.35343	4.93033	5.73176	4.65054	5.82359	5.59676	5.9205	6.0359	5.68311	5.32113	5.67094	5.63164	5.75853	4.79557	5.56747	4.50433	6.00981
PG(38:1)	NA	NA	NA	0.99075	1.237	0.307	NA	NA	NA	0.85123	-1.2	-0.264	NaN	NaN	NaN	2.02193	2.20804	NaN	NaN	1.3698	3.02843	2.2266	2.32644	2.36262	NaN	NaN	NaN	2.13257	2.45023	NaN	2.50913	1.72512	1.72312
PG(38:4)	HMDB0116607	52926895	NA	0.97392	-1.776	-0.829	0.64037	-1.099	-0.136	0.92898	1.106	0.145	NaN	1.73112	1.74054	NaN	3.31315	NaN	2.47543	NaN	2.49262	NaN	2.14933	NaN	NaN	2.09784	1.92252	2.34928	2.01314	3.136	NaN	NaN	2.72425
PG(38:6)	HMDB0116629	52927111	NA	0.97392	1.09	0.124	0.64236	1.167	0.223	0.88257	1.179	0.238	NaN	NaN	4.06513	2.84044	3.98045	2.40918	3.32433	3.12623	3.59253	4.06331	4.15016	4.42746	4.86533	NaN	3.84791	4.2295	3.61737	3.6265	NaN	NaN	4.09131
PG(38:8)	NA	NA	NA	NA	NA	NA	0.62095	1.163	0.218	0.88257	-1.211	-0.276	NaN	NaN	NaN	NaN	NaN	NaN	NaN	NaN	NaN	NaN	3.14113	NaN	3.53504	3.52922	2.93635	NaN	NaN	2.88045	3.00202	1.81966	2.74782
PG(39:0)	NA	NA	NA	NA	NA	NA	0.61148	-1.116	-0.158	0.9954	1.002	0.003	NaN	NaN	NaN	NaN	NaN	NaN	NaN	NaN	NaN	2.48291	2.34472	2.91551	2.54221	NaN	2.33818	2.3229	2.05101	NaN	2.62644	1.6551	2.14362
PG(39:2)	NA	NA	NA	0.9864	1.091	0.126	0.5003	1.185	0.245	0.92823	-1.089	-0.123	4.18579	4.88713	4.14493	4.3563	4.20967	3.70792	4.5849	3.79242	NaN	3.35711	NaN	4.11292	4.24728	4.00194	3.80186	3.70753	3.40117	NaN	3.73177	3.17809	3.34901
PG(39:7)	NA	NA	NA	NA	NA	NA	0.70722	1.009	0.013	0.9954	1.006	0.009	4.62568	NaN	NaN	NaN	2.30183	1.55628	NaN	NaN	NaN	3.65813	4.32526	4.1122	3.91861	3.97959	4.28802	3.81718	3.71663	2.78245	3.87053	3.04717	NaN
PG(40:12)	NA	NA	NA	0.97392	-1.142	-0.191	0.66757	1.083	0.115	0.80249	-1.282	-0.358	NaN	NaN	3.11892	3.47472	3.49517	NaN	3.56618	2.95615	NaN	NaN	NaN	3.28517	3.40078	NaN	NaN	3.20472	3.0395	3.47486	NaN	2.62562	3.11663
PG(40:2)	NA	NA	NA	0.97392	-2.141	-1.099	0.578	-1.12	-0.163	0.73913	-1.848	-0.886	NaN	1.60853	NaN	2.55409	2.43127	1.13861	NaN	1.06929	NaN	3.12541	2.85185	3.35494	NaN	2.95257	2.97165	2.63692	2.77244	2.78487	NaN	1.84695	NaN
PG(40:3)	NA	NA	NA	0.97392	1.566	0.647	0.70722	1.014	0.02	0.7883	-1.767	-0.821	3.74221	3.10859	3.3899	3.50299	3.58781	2.58566	3.51845	2.4291	4.86477	3.7612	3.74597	3.66922	3.79161	3.66729	3.77796	3.61547	3.46456	5.1077	3.69778	2.96557	3.5711
PG(40:4)	HMDB0010611	52927148	NA	0.97392	1.368	0.452	NA	NA	NA	0.88257	-1.145	-0.196	NaN	NaN	NaN	1.99703	2.21811	NaN	1.92892	NaN	3.00382	2.21688	2.32351	2.32275	NaN	NaN	NaN	2.11775	2.45487	NaN	2.50641	1.71193	1.96631
PG(40:7)	HMDB0116633	52927093	NA	0.99412	-1.053	-0.074	0.63269	1.072	0.1	0.78124	-1.435	-0.521	4.95919	3.62298	4.13307	NaN	3.61035	2.20485	3.18559	2.19566	3.36461	3.49915	4.0136	4.00994	3.7842	3.84899	4.21014	3.19755	NaN	3.60661	3.23242	2.23198	3.041
PG(41:1)	NA	NA	NA	NA	NA	NA	NA	NA	NA	0.8659	-1.159	-0.213	4.94689	4.66843	4.32442	NaN	3.19853	NaN	NaN	NaN	NaN	NaN	NaN	NaN	NaN	NaN	NaN	3.84038	3.56398	NaN	3.84134	3.26186	3.31079
PG(41:2)	NA	NA	NA	0.97392	-1.508	-0.593	0.71778	-1.003	-0.004	0.85123	1.164	0.219	4.4164	5.01232	3.93492	4.9625	4.51044	4.34482	4.48932	3.57308	3.89854	4.27466	4.43051	4.142	NaN	4.48944	4.0411	3.84785	3.81946	3.65653	3.97949	NaN	4.01218
PG(41:5)	NA	NA	NA	0.99041	1.001	0.001	0.66489	1.056	0.079	0.88257	-1.116	-0.158	4.2313	4.89247	4.26348	4.39335	4.25335	3.76994	4.65249	3.42087	NaN	NaN	3.71868	4.14011	4.28583	3.9462	3.79396	3.65836	3.34924	3.57614	3.71756	3.16049	3.17294
PG(42:10)	HMDB0116742	52927104	NA	0.99075	-1.134	-0.181	0.66757	1.052	0.073	0.73942	-1.531	-0.615	4.68473	3.97231	2.41726	NaN	3.77522	2.29801	3.27494	2.19395	3.37341	3.54821	4.06651	3.69282	NaN	3.62189	4.06239	3.09484	NaN	3.58726	3.02419	1.90018	3.04756
PG(42:2)	NA	NA	NA	0.99412	-1.006	-0.009	0.71778	1.017	0.024	0.90432	-1.098	-0.134	5.34091	NaN	5.09223	5.79997	NaN	4.51102	5.8123	4.2433	5.38815	5.67827	5.96507	5.97811	5.80554	6.21244	5.63426	5.4747	5.90661	5.87794	5.97041	5.17522	5.63872
PG(42:3)	NA	NA	NA	0.99041	-1.049	-0.069	0.369	1.53	0.614	0.88257	1.2	0.263	3.97792	3.94045	4.2818	3.82748	3.32298	3.16821	3.68566	3.27004	3.18868	2.78332	3.22988	3.36604	4.15314	3.98176	2.82073	3.1885	3.74093	2.4798	3.99258	2.78067	3.44532
PG(42:4)	NA	NA	NA	0.97392	1.172	0.229	0.66239	1.039	0.055	0.91841	-1.192	-0.253	4.82895	4.85233	4.85992	4.90235	5.24571	3.85059	5.20437	4.12099	5.39881	5.23639	5.17725	5.44336	5.21892	5.44204	5.36527	4.84152	5.0907	5.91223	5.31061	NaN	4.86291
PG(42:5)	NA	NA	NA	0.9919	-1.037	-0.053	0.43627	-1.192	-0.253	0.84176	-1.195	-0.257	2.33444	NaN	2.05918	2.58283	2.54191	1.14939	2.34156	1.05447	2.67473	3.14408	2.83898	3.3344	2.54633	2.98942	3.01872	2.62641	2.69595	2.78636	NaN	1.8415	2.87447
PG(43:1)	NA	NA	NA	0.99412	-1.055	-0.077	NA	NA	NA	0.90558	-1.232	-0.3	NaN	NaN	3.28944	3.08704	3.00688	1.98314	NaN	2.3012	3.0046	NaN	4.21575	NaN	NaN	NaN	NaN	NaN	2.26308	3.28178	2.9296	NaN	2.06131
PG(43:2)	NA	NA	NA	0.97392	-1.114	-0.155	0.20564	1.304	0.383	0.99259	-1.016	-0.023	6.22139	6.49383	5.9953	5.98542	6.10925	5.65219	6.08208	5.46466	5.70558	5.66071	5.61076	5.72385	5.94763	6.22762	5.95463	5.65699	5.57697	5.42994	5.8369	5.24168	5.46042
PG(43:5)	NA	NA	NA	0.97392	-1.221	-0.288	0.54065	-1.192	-0.253	0.86726	1.117	0.16	4.36592	5.00847	3.9382	4.97344	3.62902	4.0687	4.58862	3.49667	3.83509	4.32367	4.52882	4.09298	NaN	NaN	4.07321	3.89883	3.83499	3.62966	4.02666	3.83007	3.99292
PG(44:12)	HMDB0116605	52927240	NA	0.97392	1.09	0.124	0.64236	1.167	0.223	0.88257	1.179	0.238	NaN	NaN	4.06513	2.84044	3.98045	2.40918	3.32433	3.12623	3.59253	4.06331	4.15016	4.42746	4.86533	NaN	3.84791	4.2295	3.61737	3.6265	NaN	NaN	4.09131
PG(44:2)	NA	NA	NA	0.97392	4.087	2.031	NA	NA	NA	0.20615	-7.576	-2.921	NaN	4.49644	4.15914	5.65015	4.96865	1.3865	7.22947	NaN	6.30729	NaN	NaN	NaN	6.21617	NaN	6.51542	6.12197	5.39314	5.73411	1.7588	NaN	3.47335
PG(44:3)	NA	NA	NA	0.97392	-1.107	-0.147	0.36322	-1.309	-0.388	0.813	-1.252	-0.324	4.82239	NaN	4.49391	4.56183	4.48723	3.46113	4.43118	3.43307	4.26041	5.42127	5.79211	5.36415	4.76679	NaN	5.45236	4.95613	5.37094	4.92935	4.73244	4.02864	5.29683
PG(44:5)	NA	NA	NA	0.99075	1.019	0.027	0.6984	1.036	0.051	0.80249	-1.211	-0.276	5.10109	4.86591	5.18256	5.73801	5.60027	4.50499	5.85381	4.79846	5.36728	5.65619	5.97756	5.97194	5.90054	6.21938	5.59247	5.89021	5.83847	5.86696	5.95357	5.1485	5.5571
PG(44:6)	NA	NA	NA	0.97392	-1.114	-0.155	0.34354	1.569	0.65	0.99229	1.058	0.081	3.91294	3.91516	3.73992	3.69542	3.37067	3.17737	3.66595	2.89822	3.15129	2.68544	3.21428	3.44649	4.20413	3.99089	2.89347	3.19679	3.7333	NaN	3.99504	3.15054	3.43664
PG(45:0)	NA	NA	NA	0.97392	1.234	0.303	0.71778	-1.008	-0.012	0.9954	-1.03	-0.042	NaN	NaN	NaN	6.18883	6.24325	5.39219	6.14933	NaN	6.42363	6.25065	6.21666	6.3445	6.16244	6.34115	6.26946	6.40631	5.96798	6.83942	6.52769	NaN	6.27115
PG(45:1)	NA	NA	NA	NA	NA	NA	0.32798	1.46	0.546	0.73913	-1.558	-0.639	3.62273	3.65143	3.38572	NaN	NaN	6.29144	NaN	NaN	NaN	2.79538	3.14704	NaN	3.52821	NaN	NaN	2.54963	3.23066	3.25791	NaN	2.10874	2.65615
PG(45:2)	NA	NA	NA	NA	NA	NA	NA	NA	NA	0.8659	-1.307	-0.386	NaN	NaN	NaN	NaN	NaN	NaN	NaN	NaN	NaN	NaN	NaN	NaN	NaN	NaN	NaN	2.17546	NaN	3.11556	NaN	1.98327	2.61535
PG(45:4)	NA	NA	NA	0.99412	-1.06	-0.085	0.11709	2.226	1.154	0.73913	-1.637	-0.711	3.66702	3.31896	NaN	3.12007	2.99615	1.85424	NaN	2.22569	3.0138	NaN	2.07512	NaN	3.1139	3.46285	3.07952	2.93829	NaN	3.35142	3.06264	1.74421	2.22623
PG(46:0)	NA	NA	NA	NA	NA	NA	0.26906	1.315	0.395	0.81759	-1.23	-0.299	5.22545	5.31266	4.9581	NaN	NaN	NaN	5.36404	4.56131	NaN	4.45543	4.88435	4.57092	5.09558	5.25753	4.72771	4.50644	4.84172	5.04712	4.8341	4.17018	4.4692
PG(46:1)	NA	NA	NA	NA	NA	NA	0.66489	1.092	0.127	0.98401	-1.03	-0.042	6.0451	NaN	NaN	NaN	5.91013	NaN	NaN	NaN	NaN	NaN	5.62982	NaN	NaN	NaN	5.75682	5.11416	5.52257	5.18564	5.57511	5.11091	4.97017
PG(46:4)	NA	NA	NA	0.99412	-1.012	-0.017	0.23193	-1.389	-0.474	0.7883	1.37	0.454	6.35053	3.46275	2.87443	3.89148	3.78756	2.97299	3.84157	3.34201	3.5347	4.64244	4.69831	4.2597	4.10331	NaN	4.03961	4.26475	3.75244	3.19144	4.63703	4.07835	3.95598
PG(46:6)	NA	NA	NA	0.97392	-1.381	-0.466	0.369	-1.205	-0.269	0.73942	-1.326	-0.407	4.84914	3.29801	4.57145	5.18339	4.57803	3.47592	4.4853	3.40005	4.22734	5.49917	5.62513	5.58493	5.47306	4.89001	5.46883	5.40314	5.38148	4.99285	4.73115	4.5383	5.23229
PG(46:7)	NA	NA	NA	NA	NA	NA	0.45818	1.275	0.35	0.92898	1.092	0.127	NaN	NaN	NaN	NaN	NaN	NaN	NaN	NaN	NaN	1.84596	NaN	2.12115	NaN	NaN	2.34061	2.03335	1.87814	NaN	2.11496	NaN	2.05397
PG(47:0)	NA	NA	NA	0.97392	2.053	1.038	0.45818	-1.235	-0.304	0.9954	-1.007	-0.01	3.01583	NaN	NaN	NaN	NaN	1.73686	3.18561	2.19687	NaN	NaN	3.79429	NaN	3.44591	3.67593	3.32971	3.46692	3.52763	NaN	3.4758	NaN	3.50022
PG(47:4)	NA	NA	NA	0.97392	-1.155	-0.208	0.64236	1.202	0.265	NA	NA	NA	3.56217	3.67782	3.49382	3.20415	3.11117	2.35506	NaN	2.7178	2.74142	2.65315	3.0711	NaN	3.57852	NaN	2.51656	2.49912	3.18036	3.23097	NaN	NaN	NaN
PG(48:1)	NA	NA	NA	NA	NA	NA	0.39366	1.199	0.262	0.73913	-1.425	-0.51	NaN	1.56371	NaN	NaN	NaN	NaN	NaN	NaN	NaN	5.30072	5.6421	5.60029	5.7941	5.77471	NaN	NaN	5.59626	5.72232	5.30407	4.95979	5.16817
PG(48:6)	NA	NA	NA	0.97392	-1.33	-0.411	0.34354	1.311	0.391	0.83949	-1.464	-0.55	NaN	NaN	3.15112	3.90606	3.0265	2.15806	NaN	2.37924	3.11065	3.72963	4.55462	4.01529	4.82913	4.22024	4.48266	4.07625	4.06089	3.16872	NaN	3.27621	NaN
PI(38:7)	NA	NA	NA	0.97392	-3.802	-1.927	0.1637	-2.899	-1.535	0.97291	1.27	0.345	-0.535397	NaN	NaN	2.2238	0.838363	NaN	NaN	NaN	-0.235294	2.65125	2.39773	3.25692	2.0177	NaN	-0.312109	0.516298	0.988646	NaN	0.0969943	NaN	1.70742
PS(19:1(9Z)/0:0)	NA	52926287	NA	0.99412	1.054	0.076	0.52931	1.249	0.321	0.88222	-1.244	-0.315	NaN	NaN	4.11403	3.74846	2.91923	NaN	3.62251	2.5884	3.89399	2.61856	NaN	3.07263	NaN	3.49027	2.79387	1.90104	2.63478	NaN	2.25914	NaN	1.68237
PS(21:0)	NA	NA	NA	0.97392	-1.182	-0.241	0.45453	-1.179	-0.238	0.90432	1.09	0.124	3.08299	2.36025	2.63599	1.26162	1.63975	1.76933	1.06636	1.10091	1.72628	1.87807	1.42559	1.36404	1.37357	1.14767	1.47006	1.58522	1.36143	1.0661	1.33731	1.46086	1.61998
PS(31:0)	HMDB0112342	52926018	NA	0.99075	1.005	0.007	0.26659	-1.276	-0.351	0.73915	1.339	0.421	NaN	NaN	NaN	4.04467	3.82172	4.5938	4.1907	4.09748	4.3007	4.75905	4.44122	4.69454	4.54253	4.13052	4.15074	4.74558	4.53409	4.41286	4.70559	5.29233	4.91701
PS(32:1)	HMDB0112269	131819693	NA	0.97392	-1.312	-0.392	0.21272	-1.35	-0.432	0.80249	1.328	0.409	NaN	NaN	NaN	7.81529	8.09305	7.47827	7.28852	7.28709	7.66764	8.26886	7.81331	8.17603	7.54207	7.73771	7.71415	8.00725	7.76541	5.19317	7.76405	7.75595	7.93937
PS(32:2)	HMDB0112386	131819741	NA	0.97392	-1.214	-0.279	NA	NA	NA	0.95794	1.133	0.18	NaN	NaN	NaN	2.74823	3.41656	2.33715	2.97835	2.15241	NaN	NaN	NaN	NaN	NaN	NaN	1.08148	2.30641	NaN	NaN	2.09378	2.36566	2.88459
PS(32:6)	NA	NA	NA	0.99041	-1.047	-0.066	0.28208	-1.416	-0.502	0.85402	-1.182	-0.241	3.05202	NaN	2.55818	2.07214	2.41263	2.57888	2.08936	2.18474	2.5871	2.52207	2.39249	2.23903	NaN	NaN	1.88661	NaN	2.31771	1.87708	1.78967	2.08764	1.71152
PS(33:1)	HMDB0112409	52925435	NA	0.97392	-1.212	-0.278	0.09489	-1.595	-0.673	0.7883	-1.321	-0.402	NaN	NaN	NaN	2.83501	3.4418	2.72755	2.46266	2.45256	3.22343	3.45179	3.30073	3.33627	2.92256	2.60611	2.51099	2.32128	2.22956	2.9967	2.14759	2.06393	2.25343
PS(34:2)	HMDB0112567	52925670	NA	0.97392	-1.292	-0.37	0.2462	-1.28	-0.357	0.7883	1.402	0.487	NaN	NaN	NaN	8.0224	8.55067	7.50333	7.54571	7.74435	7.85131	8.40697	8.16871	8.42115	8.16213	7.74258	8.00397	8.12169	7.84491	6.62754	8.30332	7.64494	8.38983
PS(34:4)	HMDB0112654	131819865	NA	0.97392	-1.163	-0.218	0.1637	-1.387	-0.472	0.7883	1.435	0.521	NaN	NaN	NaN	5.80663	6.09935	5.6844	5.63455	5.43549	5.86701	6.36939	6.05049	6.10812	5.85506	5.57842	5.685	5.58614	5.63708	3.64885	5.62951	5.6097	5.90723
PS(34:5)	HMDB0112679	52925760	NA	0.99041	1.053	0.075	0.54065	-1.111	-0.152	0.7883	1.416	0.502	4.1189	4.33465	4.36988	4.21181	4.10692	4.5278	4.13442	4.24375	4.67056	3.87663	4.09214	4.07774	4.24736	3.69675	3.56189	3.00887	3.75774	3.57882	4.2946	3.58867	NaN
PS(35:1)	HMDB0112542	52925642	NA	NA	NA	NA	0.66872	-1.059	-0.083	NA	NA	NA	4.91834	4.21986	4.99172	NaN	2.30877	NaN	NaN	NaN	NaN	3.89505	3.26728	4.12236	NaN	4.0752	3.25003	2.71775	4.53396	3.32125	NaN	NaN	NaN
PS(35:2)	HMDB0112569	52925672	NA	0.97392	-1.174	-0.231	0.40908	-1.279	-0.355	0.7883	-1.479	-0.565	6.13178	5.06655	5.88565	4.67776	4.90637	4.39093	4.4885	4.34468	4.4884	4.71782	4.56484	4.05424	4.01517	4.21483	NaN	NaN	4.43799	NaN	4.19095	3.56141	3.7928
PS(35:3)	HMDB0112621	52925703	NA	NA	NA	NA	0.70722	1.026	0.037	0.9954	-1.011	-0.016	NaN	NaN	NaN	NaN	NaN	0.602655	NaN	NaN	NaN	3.08214	NaN	2.84892	NaN	3.00794	NaN	2.97345	3.25327	3.65844	NaN	3.30674	NaN
PS(35:6)	NA	NA	NA	0.99412	1.023	0.033	0.28432	-1.284	-0.36	0.95587	1.095	0.131	2.60442	1.80284	2.11796	1.86135	1.92431	1.7847	NaN	1.43475	2.2376	1.82829	NaN	1.99211	1.70849	1.59848	1.32339	NaN	NaN	1.4298	1.3706	1.52745	1.75631
PS(36:7)	HMDB0112495	52925550	NA	0.99041	-1.211	-0.276	0.21649	1.519	0.603	0.9954	-1.005	-0.007	NaN	NaN	NaN	3.01693	1.63113	3.4427	2.74255	2.44856	2.60524	2.18173	NaN	2.2225	3.15457	2.45576	2.71941	2.81385	2.8862	NaN	NaN	2.89786	2.78526
PS(37:1)	HMDB0112738	131819908	NA	0.99412	-1.036	-0.051	NA	NA	NA	0.73913	1.435	0.521	3.15904	NaN	NaN	2.71067	NaN	NaN	2.74529	2.56838	NaN	NaN	NaN	NaN	NaN	NaN	NaN	2.50911	2.44031	3.13364	3.29022	3.05121	3.3883
PS(37:3)	NA	NA	NA	0.97392	-1.115	-0.157	0.14545	-1.645	-0.718	0.84218	1.204	0.268	4.64933	4.02368	4.12137	3.16063	3.76111	3.28224	3.18028	3.50177	3.09105	3.24882	3.7352	3.67198	3.08968	2.99353	2.36813	2.98071	2.91367	1.72778	3.20936	2.72502	2.74558
PS(37:4)	HMDB0112790	52925901	NA	0.99512	-1.009	-0.013	0.36393	-1.441	-0.527	NA	NA	NA	6.41214	6.29339	6.1211	1.67568	1.45402	1.03069	1.54197	1.23719	NaN	2.53828	1.93875	NaN	2.35324	1.41165	1.183	NaN	NaN	NaN	1.53061	0.968755	2.01954
PS(37:5)	HMDB0112841	131819972	NA	0.99412	1	0	0.36393	-1.189	-0.25	0.99498	-1.032	-0.045	8.47537	7.63595	7.96874	7.43992	7.52148	7.29411	7.32604	7.22001	7.67637	7.49466	7.28002	7.19555	7.14271	7.18348	6.89388	6.82269	6.85323	NaN	6.91409	6.66016	NaN
PS(38:0)	HMDB0112881	131820003	NA	0.99412	1.054	0.076	0.71778	-1.073	-0.102	0.80249	1.371	0.455	1.44969	1.96609	1.57812	2.42324	2.77295	2.34612	1.94082	2.5978	3.0566	1.37607	2.76528	2.07455	2.23781	1.6526	2.26791	2.41035	1.88776	1.67892	2.04512	2.8155	NaN
PS(38:2)	HMDB0112911	131820030	NA	0.97392	1.611	0.688	0.28208	-1.416	-0.502	0.81095	1.421	0.507	NaN	NaN	NaN	5.4502	5.74615	5.28943	5.75417	5.04016	7.05576	6.09854	5.93633	5.84579	6.05719	4.64511	5.34229	6.14389	5.43963	6.44695	7.21183	6.22261	5.98324
PS(38:3)	HMDB0112765	52925873	NA	NA	NA	NA	NA	NA	NA	0.85123	-1.267	-0.342	NaN	NaN	NaN	NaN	NaN	NaN	NaN	NaN	NaN	NaN	NaN	NaN	4.06329	NaN	NaN	6.87122	7.71575	7.98404	7.31128	6.70717	7.6065
PS(38:4)	HMDB0112791	52925903	NA	0.97392	-1.082	-0.114	NA	NA	NA	0.8852	-1.116	-0.158	NaN	NaN	NaN	7.24504	7.55261	6.79737	7.01917	6.62374	7.55536	NaN	NaN	NaN	NaN	NaN	NaN	7.63665	7.49409	8.03472	7.537	7.38454	7.79336
PS(38:5)	HMDB0116763	52925682	NA	0.97392	1.151	0.203	0.66872	-1.126	-0.171	0.9954	1.019	0.027	NaN	NaN	NaN	5.16598	5.10972	5.18475	5.82657	4.76429	5.287	6.33316	5.27115	6.46615	6.15034	5.75171	5.89273	5.24895	5.9113	5.74633	5.88865	4.95858	6.00992
PS(38:7)	HMDB0116770	131823386	NA	0.97392	-1.14	-0.189	0.45818	-1.245	-0.317	0.73913	1.786	0.837	NaN	NaN	NaN	2.27291	2.08782	2.15407	NaN	1.98439	NaN	1.61026	NaN	2.19118	1.79268	1.71799	1.27976	1.84957	1.53543	1.44531	1.85304	3.12334	2.05359
PS(39:6)	NA	NA	NA	0.97392	-1.11	-0.15	0.1637	-1.451	-0.537	0.98365	1.03	0.043	6.53892	6.02122	6.23817	5.44426	5.31092	5.43953	5.27009	5.37504	5.08579	5.50157	5.36588	5.49455	5.07729	5.06785	4.55089	5.00445	5.04584	4.09995	5.18974	4.64642	4.53884
PS(39:7)	NA	NA	NA	0.97392	-1.139	-0.188	0.07677	-1.706	-0.771	0.9954	-1.017	-0.025	6.65052	5.71362	6.24673	5.68581	5.62889	5.34863	5.02973	5.30947	5.7012	5.76145	5.52441	5.68149	5.01949	4.75766	4.87544	5.157	5.06568	4.54334	4.92511	4.98852	4.84633
PS(40:0)	HMDB0112884	131820006	NA	0.99041	-1.052	-0.072	0.36285	-1.372	-0.456	0.73913	3.005	1.587	NaN	NaN	NaN	1.79355	NaN	1.71429	NaN	1.69977	1.66487	NaN	1.98965	1.48889	1.08969	NaN	1.4915	1.18198	0.928237	NaN	NaN	1.63155	3.23854
PS(40:1)	HMDB0112913	131820032	NA	0.97392	-1.792	-0.842	0.1637	-1.862	-0.897	0.8355	1.211	0.276	5.21567	4.98633	4.89037	NaN	4.49875	4.8084	3.40656	4.20526	3.73911	5.86125	5.46403	5.75129	5.343	3.8678	4.84373	5.0932	5.15024	4.18149	5.19706	4.96499	5.26411
PS(40:4)	HMDB0112793	52925908	NA	0.97392	1.451	0.537	NA	NA	NA	0.99229	-1.07	-0.097	5.178	3.82634	NaN	3.28738	NaN	3.30528	3.94049	NaN	3.71858	4.97573	5.14221	4.93331	NaN	NaN	NaN	3.62975	3.10142	3.61667	3.37295	NaN	NaN
PS(40:5)	HMDB0116775	131823390	NA	0.97392	1.342	0.424	0.69395	-1.037	-0.053	0.83949	1.231	0.3	NaN	NaN	NaN	5.00366	5.19833	4.6023	5.51038	5.1023	5.4921	5.97473	5.40172	5.30276	5.91627	5.4036	5.19893	5.31735	5.74962	5.62539	5.42906	5.92502	6.17458
PS(40:7)	HMDB0116764	52925692	NA	0.97392	-1.212	-0.278	0.50612	1.178	0.236	0.81095	-1.351	-0.434	NaN	NaN	NaN	6.89985	7.19198	5.76574	6.68699	6.2994	6.35925	7.05357	6.94922	6.84202	7.18714	NaN	NaN	6.70776	NaN	6.00681	5.56722	6.43155	5.74841
PS(40:8)	HMDB0116788	131823399	NA	NA	NA	NA	0.63744	1.381	0.466	0.6913	-1.736	-0.796	NaN	NaN	3.93671	NaN	NaN	NaN	NaN	NaN	NaN	3.15574	NaN	3.00633	4.40387	2.64084	2.94576	3.59082	3.18481	NaN	2.65125	2.59032	2.57434
PS(41:4)	NA	NA	NA	0.97392	1.166	0.222	0.22922	-1.493	-0.578	0.8417	1.263	0.337	2.82215	2.38002	2.27985	2.02116	1.83498	2.06092	2.095	2.08333	2.39059	2.77987	NaN	NaN	2.33724	2.15736	2.10125	2.66314	2.60797	2.26101	2.47969	3.15817	NaN
PS(41:6)	NA	NA	NA	NA	NA	NA	NA	NA	NA	0.75037	1.403	0.489	4.19295	3.92654	4.14243	NaN	NaN	NaN	NaN	NaN	NaN	2.47605	NaN	NaN	NaN	NaN	NaN	2.15211	NaN	2.79336	3.02938	3.2253	2.68562
PS(41:7)	NA	NA	NA	0.97392	-1.135	-0.183	0.23109	-1.637	-0.711	0.92898	1.139	0.188	4.70531	NaN	NaN	3.67405	3.89831	3.41167	3.57671	3.49231	3.40135	3.83897	3.75992	4.2529	NaN	NaN	3.2567	3.28582	3.24364	2.94773	3.69965	NaN	2.89852
PS(42:0)	HMDB0112886	131820008	NA	0.99412	-1.037	-0.053	0.46597	-1.181	-0.24	0.6913	2.014	1.01	2.19648	1.93136	1.86202	1.35885	1.99687	2.83522	2.39333	1.59544	2.29861	1.88567	1.63608	1.28796	1.48771	1.14128	1.49697	1.55512	1.8902	1.33504	NaN	2.58412	2.65875
PS(42:1)	HMDB0112915	131820034	NA	0.97392	-1.508	-0.593	0.13474	-1.949	-0.963	0.73915	1.323	0.404	5.49744	5.04386	5.21084	4.59209	4.83669	5.04512	3.71536	4.65283	4.21287	6.03111	5.84853	6.05145	5.55299	4.16439	5.01302	5.27802	5.3419	4.66852	5.55984	5.35281	5.66018
PS(42:10)	HMDB0116790	131823401	NA	NA	NA	NA	0.40476	-1.515	-0.599	0.9954	1.005	0.007	NaN	NaN	NaN	NaN	NaN	NaN	NaN	NaN	NaN	5.45102	NaN	NaN	5.14126	4.06081	5.1161	4.63035	4.28708	4.20464	NaN	NaN	4.39295
PS(42:2)	HMDB0112917	131820036	NA	NA	NA	NA	0.54065	-1.209	-0.274	0.73913	-3.145	-1.653	1.53567	NaN	NaN	NaN	NaN	NaN	NaN	1.09429	2.82842	1.51233	NaN	1.18776	NaN	1.08464	NaN	NaN	1.50936	3.35015	1.00011	1.09988	NaN
PS(42:5)	HMDB0116793	131823403	NA	0.97392	1.014	0.02	0.08656	-1.984	-0.989	0.96751	-1.042	-0.059	4.90735	3.73478	4.10906	2.58567	2.74205	3.94874	3.29408	3.357	3.08257	4.43428	4.29647	4.04252	3.412	NaN	3.12774	3.41506	NaN	3.87472	NaN	3.02065	4.01964
PS(42:6)	HMDB0112868	52925945	NA	0.97392	1.208	0.273	0.17906	-1.464	-0.55	0.7883	1.497	0.582	1.96276	NaN	NaN	2.31895	NaN	1.39622	2.36329	2.02214	NaN	3.44704	3.18858	3.38192	2.63196	NaN	2.93918	NaN	2.49479	1.63193	2.42551	2.32008	3.20936
PS(42:7)	HMDB0116780	52925890	NA	0.97392	1.155	0.208	0.21357	2.201	1.138	0.99229	-1.111	-0.152	1.83718	NaN	NaN	2.95262	3.57742	2.64874	3.76105	2.68235	NaN	NaN	0.650629	NaN	1.7889	NaN	NaN	2.85341	3.25888	4.14659	NaN	3.03371	3.64658
PS(42:8)	HMDB0116789	131823400	NA	0.97392	1.157	0.21	0.50541	1.182	0.241	0.90043	1.143	0.193	2.99235	2.49099	2.6666	2.81458	2.72957	2.43104	2.78334	2.87706	2.96912	2.66819	2.93635	NaN	3.35412	2.78993	2.9441	3.09084	2.63129	NaN	NaN	2.87839	3.24354
PS(44:0)	HMDB0112893	131820012	NA	0.97392	-1.616	-0.692	0.59665	-1.115	-0.157	0.9954	1.283	0.36	3.42907	2.99681	2.99727	2.63874	2.79939	3.80394	2.41475	2.55642	NaN	NaN	2.49457	2.58942	NaN	1.94021	2.72687	NaN	2.90007	2.07784	1.50806	3.60262	NaN
PS(44:2)	HMDB0112922	131820039	NA	0.97392	1.692	0.759	0.39197	-1.211	-0.276	0.9954	-1.294	-0.371	2.5024	1.13038	2.41816	NaN	2.13422	1.27515	1.95458	1.61402	3.37067	1.89396	NaN	1.978	1.90515	1.5434	1.50034	1.75765	1.6302	3.58023	2.23754	2.24933	2.26013
PS(45:6)	NA	NA	NA	0.97392	1.308	0.387	0.28208	-1.269	-0.344	0.80249	1.368	0.452	NaN	NaN	NaN	NaN	1.02195	0.539921	NaN	0.645916	1.5819	1.21297	0.92912	1.07869	NaN	0.770676	0.698662	NaN	0.774942	1.39866	NaN	1.32245	1.78518
PS(46:2)	HMDB0112929	131820046	NA	0.97392	1.713	0.777	0.54065	-1.099	-0.136	0.88257	-1.261	-0.335	4.39458	NaN	NaN	3.32453	3.63305	3.18977	3.47786	3.54426	4.96495	3.63342	3.83907	3.8028	3.79107	3.61124	3.45346	3.46328	3.64984	4.75642	3.63453	3.56308	3.99246
PS(46:3)	HMDB0112930	131820047	NA	0.97392	2.528	1.338	0.09489	-1.508	-0.593	0.8531	1.137	0.185	1.93799	NaN	NaN	1.98304	2.0421	1.31045	NaN	2.29365	3.68679	2.21397	2.43405	2.21121	1.69366	1.67391	1.72284	1.45671	1.96619	2.79626	2.40264	2.45334	2.23228
PS(46:5)	HMDB0112931	131820048	NA	0.97392	-1.248	-0.32	0.55088	-1.339	-0.421	0.93669	1.133	0.18	2.20231	NaN	NaN	1.60119	1.64538	3.03728	1.05019	1.17854	2.84331	2.366	1.00194	1.45179	1.06614	NaN	1.50335	1.92873	2.3042	1.26222	1.26549	2.37333	2.33421
PS(46:6)	HMDB0116795	131823405	NA	0.97392	-1.28	-0.357	0.43627	1.216	0.282	0.92898	1.135	0.183	NaN	NaN	NaN	NaN	1.1948	1.92391	1.33305	1.15933	NaN	1.43698	1.15204	NaN	1.76264	1.29896	1.64947	2.23523	1.5855	NaN	1.83995	2.61094	1.7786
PS(47:6)	NA	NA	NA	0.97392	-1.185	-0.245	0.26159	-1.435	-0.521	0.88257	1.184	0.244	4.95114	NaN	NaN	3.70196	3.82332	4.33868	2.60076	3.70844	4.38255	5.25833	4.82248	5.38792	5.17113	4.16291	4.43581	4.44872	4.70356	3.96853	4.12837	4.57735	5.08305
PS(48:0)	HMDB0112908	131820027	NA	0.97392	-3.067	-1.617	0.68981	-2.398	-1.262	0.7883	-1.466	-0.552	NaN	NaN	NaN	NaN	2.24634	6.24125	NaN	3.71281	NaN	1.2108	4.88024	1.13914	1.64767	NaN	2.65688	NaN	2.94055	2.19239	NaN	1.8024	2.28256
PS(48:2)	HMDB0112934	131820051	NA	0.97392	1.788	0.838	0.369	-1.188	-0.248	0.73913	-1.748	-0.806	3.13307	NaN	NaN	2.15918	2.2814	1.78851	2.02204	2.02951	3.879	2.16806	2.47868	2.53673	2.17591	2.13026	2.1609	2.45719	2.54817	3.79269	2.29574	2.10472	2.37997
PS(48:3)	NA	NA	NA	0.97392	1.579	0.659	0.62095	1.067	0.094	0.9954	-1.111	-0.152	4.39069	NaN	NaN	4.0114	4.213	3.82444	3.99663	4.06779	5.47159	4.20126	4.23248	4.13077	4.46944	4.18478	4.17412	4.01563	3.81548	5.17533	4.28434	4.22335	4.43258
SM(d24:0)	NA	NA	NA	0.97392	1.161	0.215	0.61291	-1.088	-0.122	0.97291	-1.048	-0.068	NaN	NaN	NaN	9.57656	9.62252	9.24913	9.54234	9.31684	10.1349	9.87978	10.2974	9.80698	9.79147	9.8618	10.0052	9.83696	9.90961	10.2975	9.88686	9.81037	10.1612
SM(d24:2)	NA	NA	NA	0.97392	-1.072	-0.1	0.29116	-1.235	-0.304	0.80249	1.298	0.376	7.62026	6.51579	7.27187	7.41704	7.24477	7.06459	7.1306	6.93773	7.34973	7.65906	7.96001	7.69777	7.38912	7.34762	7.66788	7.72207	7.66613	6.43869	7.61556	7.55316	8.05646
SM(d25:0)	NA	NA	NA	0.97392	-1.305	-0.385	0.66489	-1.034	-0.048	0.7883	-1.414	-0.5	5.15885	4.30085	4.9123	8.70118	8.33725	8.7535	5.17637	NaN	9.13401	9.15197	9.35879	9.15665	9.20384	9.07252	9.24879	9.15079	9.03873	9.48374	9.2568	9.2691	5.67852
SM(d25:2)	NA	NA	NA	NA	NA	NA	0.19451	-1.427	-0.513	0.9954	-1.049	-0.069	4.24025	3.72424	4.42112	NaN	NaN	NaN	-0.835581	NaN	NaN	5.04628	5.47698	5.04904	4.47575	4.58714	4.96668	5.21597	5.35866	4.42798	4.95609	5.00387	4.99443
SM(d26:0)	NA	NA	NA	0.97392	1.294	0.372	0.29721	-1.28	-0.357	0.73915	-1.506	-0.591	5.14397	4.10359	4.87755	4.68016	4.69433	4.24057	4.68832	4.202	5.5528	5.05332	5.52555	4.94524	4.8062	4.83638	4.87961	4.93802	4.95058	5.90887	4.72762	4.46191	5.01164
SM(d26:1)	NA	NA	NA	0.97392	-1.208	-0.272	NA	NA	NA	0.91497	1.093	0.128	NaN	-0.784789	NaN	7.33579	7.19245	6.93231	6.87305	6.90696	NaN	NaN	0.86048	NaN	NaN	NaN	NaN	7.30183	7.42737	7.26875	7.40001	NaN	7.52319
SM(d26:2)	NA	NA	NA	0.97392	-1.182	-0.241	0.40476	-1.181	-0.24	0.9954	-1.029	-0.041	1.90354	1.21856	1.76496	2.00879	1.81276	1.32698	1.68979	1.54376	1.23669	2.19268	2.64947	2.45366	2.14009	2.17532	2.2932	NaN	2.58135	2.02812	2.17052	2.20042	2.48088
SM(d27:1)	NA	NA	NA	NA	NA	NA	NA	NA	NA	0.97584	-1.041	-0.057	NaN	NaN	NaN	NaN	NaN	NaN	NaN	NaN	NaN	NaN	NaN	NaN	NaN	NaN	NaN	8.74888	8.70717	8.43843	8.631	8.53605	8.57125
SM(d28:0)	NA	NA	NA	0.97392	1.139	0.188	0.60684	1.069	0.096	0.7883	-1.418	-0.504	NaN	NaN	NaN	5.11975	5.17645	5.01553	5.36769	5.1708	5.33343	5.26783	5.62296	5.34121	5.42053	5.62533	5.49269	5.34424	5.41187	6.38933	5.2735	5.2357	5.37362
SM(d28:2)	NA	NA	NA	0.97392	-1.151	-0.203	NA	NA	NA	0.91211	-1.159	-0.213	NaN	-0.797774	NaN	3.15409	3.13807	2.8758	3.20163	2.70809	2.5918	NaN	NaN	NaN	-0.797938	NaN	NaN	3.94519	3.91369	3.02251	3.65015	3.41973	3.32774
SM(d28:3)	NA	NA	NA	0.97392	-1.144	-0.194	0.59796	-1.148	-0.199	0.94289	-1.068	-0.095	0.615134	0.110964	NaN	NaN	0.276957	0.1502	0.0343538	0.00805601	NaN	1.11229	1.5373	0.633726	0.748902	0.937652	1.11731	1.2182	1.083	NaN	0.91423	1.02446	1.21648
SM(d29:0)	NA	NA	NA	0.97392	1.176	0.234	0.62095	1.059	0.083	0.8353	-1.253	-0.326	9.47003	8.79107	9.10717	9.09052	9.10123	8.96042	9.36262	9.16933	9.31735	9.39345	9.73953	9.40005	9.66511	9.57905	9.56218	9.51412	9.66184	10.2831	9.57347	9.57328	9.44995
SM(d29:1)	NA	NA	NA	NA	NA	NA	NA	NA	NA	0.98958	-1.025	-0.035	NaN	NaN	5.6289	NaN	NaN	NaN	NaN	NaN	5.20252	NaN	NaN	NaN	NaN	NaN	NaN	9.04292	9.1291	9.1174	8.90582	8.95553	9.29414
SM(d29:3)	NA	NA	NA	0.97392	-1.361	-0.444	0.70722	-1.008	-0.012	0.98365	1.014	0.02	NaN	NaN	NaN	5.75766	5.74277	6.08316	5.51488	5.41175	5.34586	6.28655	6.55137	6.75436	6.07547	6.60264	6.81974	6.63872	6.52973	5.74218	6.28453	6.26484	6.55854
SM(d30:0)	NA	NA	NA	NA	NA	NA	NA	NA	NA	0.85123	-1.311	-0.39	8.71889	NaN	NaN	NaN	NaN	NaN	NaN	NaN	NaN	NaN	NaN	NaN	NaN	NaN	NaN	4.48722	4.62201	5.66837	4.56928	4.48652	4.83347
SM(d30:1)	NA	NA	NA	0.97392	-1.406	-0.492	0.50241	-1.294	-0.371	0.9954	1.051	0.072	NaN	NaN	NaN	2.91779	NaN	NaN	2.21701	2.66387	2.35805	3.88278	4.331	3.14275	3.80691	3.56768	2.9888	3.60334	NaN	3.55637	3.89868	3.83262	3.09347
SM(d30:2)	NA	NA	NA	NA	NA	NA	NA	NA	NA	0.95587	-1.07	-0.097	NaN	NaN	NaN	-0.339103	NaN	NaN	NaN	NaN	NaN	NaN	NaN	NaN	NaN	NaN	NaN	3.98689	4.15241	3.5667	3.79189	3.62866	4.02647
SM(d30:3)	NA	NA	NA	0.97392	-1.121	-0.165	0.70722	-1.005	-0.007	0.96313	-1.053	-0.074	NaN	NaN	NaN	1.99556	2.24827	NaN	NaN	1.96204	NaN	2.16423	3.00482	2.60701	2.61255	2.73241	2.52336	2.70912	2.73565	2.34386	2.43308	2.42062	2.72487
TG(14:0/16:0/16:0)	HMDB0042123	91867460	NA	0.99412	-1.006	-0.009	0.65223	-1.047	-0.066	0.82841	-1.318	-0.398	2.90411	3.83444	3.37106	2.97672	2.53988	3.23106	3.1215	3.1715	2.38818	2.7281	2.71642	3.04628	3.07517	2.54766	2.63732	3.34471	3.42181	2.66099	2.75217	NaN	2.81109
TG(16:0/16:1(9Z)/16:1(9Z))	HMDB0005376	9543987	C00422	0.97392	1.124	0.169	0.49415	-1.111	-0.152	0.83949	-1.202	-0.265	11.545	10.9919	11.4609	11.4609	11.7689	11.1812	11.6385	11.5337	11.7912	12.1857	12.0244	12.1754	12.0191	11.8605	12.0472	12.0328	11.9596	12.5104	11.7614	11.9469	12.0471
TG(16:0/18:0/18:1(9Z))	HMDB0005367	5365005	C00422	0.97392	-1.147	-0.198	0.55531	-1.094	-0.13	0.9954	-1.026	-0.037	6.21713	NaN	6.06493	6.28898	6.43071	5.59781	5.90265	5.99934	NaN	6.83755	6.52989	6.66581	6.74978	6.4411	6.45	6.66755	6.43909	NaN	6.41167	6.37319	6.74991
TG(16:1(9Z)/16:1(9Z)/16:1(9Z))	HMDB0005432	9543989	NA	0.99075	-1.049	-0.069	0.13474	-1.387	-0.472	0.88414	-1.093	-0.128	10.3387	9.47825	10.135	10.4375	10.5824	9.90911	10.2513	10.1997	10.351	11.1259	10.9382	11.0929	10.6226	10.5127	10.6106	10.9568	10.9335	10.7965	10.756	10.6965	10.8523
TG(16:1(9Z)/16:1(9Z)/18:0)	HMDB0005430	9544010	C00422	0.97392	1.092	0.127	0.66489	-1.038	-0.054	0.85402	-1.144	-0.194	12.3701	11.7855	12.3768	12.3292	12.5828	11.9716	12.4212	12.209	12.6628	12.8246	12.6059	12.9177	12.7628	12.681	12.7579	12.8273	12.668	13.1264	12.6631	12.6917	12.7193
TG(16:1(9Z)/16:1(9Z)/18:1(9Z))	HMDB0005433	25240357	C00422	0.99075	1.021	0.03	0.369	-1.172	-0.229	0.90914	-1.079	-0.109	11.8806	11.2268	11.7088	12.0269	12.1083	11.587	12.0233	11.8144	12.0184	12.6233	12.4481	12.5948	12.4261	12.1493	12.3912	12.4935	12.5768	12.5724	12.4151	12.3828	12.5133
TG(16:1(9Z)/18:1(9Z)/18:2(9Z,12Z))	HMDB0005440	25240364	C00422	0.97392	-1.134	-0.181	NA	NA	NA	0.9954	-1.014	-0.02	11.1716	10.5102	10.9582	11.3645	11.5044	10.8342	11.2124	11.0703	10.9465	NaN	NaN	NaN	NaN	NaN	NaN	11.9052	11.89	11.5627	11.7316	11.6994	11.8826
TG(16:1(9Z)/18:2(9Z,12Z)/18:2(9Z,12Z))	HMDB0005446	25240366	C00422	0.97392	-1.333	-0.415	0.38483	-1.183	-0.243	0.93669	1.034	0.048	NaN	NaN	NaN	9.38942	9.54577	8.85805	8.82429	9.11201	8.65901	9.95582	9.94079	10.1138	9.84548	9.45288	9.94631	10.1784	10.2271	9.0403	9.95752	9.86659	10.0415
TG(17:2(9Z,12Z)/18:0/18:0)	NA	9544102	NA	NA	NA	NA	0.59665	-1.067	-0.094	0.83949	-1.316	-0.396	8.5086	7.88695	8.3829	NaN	NaN	NaN	NaN	NaN	NaN	8.76792	8.70071	8.68147	8.74941	8.53131	8.58035	8.60606	8.65116	9.61129	8.62286	8.60761	8.68704
TG(18:0/18:0/18:1(9Z))	HMDB0005395	16058371	C00422	0.97392	-1.121	-0.165	0.61291	-1.105	-0.144	0.87931	-1.225	-0.293	4.93674	NaN	4.64958	4.8569	4.78759	NaN	4.65968	4.65648	NaN	5.53391	5.53175	4.94692	5.38994	5.00125	5.24011	5.46774	4.92832	6.03441	5.27322	5.15717	5.32579
TG(18:0/18:1(9Z)/20:0)	HMDB0005402	9544345	C00422	0.97392	1.223	0.29	0.22778	-1.287	-0.364	0.85123	-2.488	-1.315	2.5009	NaN	1.82274	2.06255	2.23829	NaN	NaN	1.98362	2.79144	2.70817	2.63725	2.98863	2.37556	2.36975	2.5145	NaN	1.70464	4.41418	2.22049	2.3823	NaN
TG(18:0/18:2(9Z,12Z)/20:0)	HMDB0005409	9544390	C00422	0.99041	1.013	0.019	0.37384	-1.285	-0.362	NA	NA	NA	NaN	2.44503	3.17135	NaN	3.46155	2.3991	3.04472	NaN	NaN	3.85393	NaN	3.97627	3.78161	3.28267	NaN	NaN	NaN	NaN	3.65382	3.42583	3.71264
TG(18:0/20:4(5Z,8Z,11Z,14Z)/20:4(5Z,8Z,11Z,14Z))	HMDB0005413	9545124	C00422	0.97839	-1.076	-0.106	0.64487	-1.043	-0.06	0.99548	-1.008	-0.012	8.93005	8.17017	8.75344	8.61042	9.00557	8.22164	8.75244	8.66711	8.12872	9.2718	9.28356	9.4313	9.29254	9.17622	9.33614	9.38893	9.41347	8.88535	9.21418	9.0712	9.40686
TG(18:1(9Z)/18:1(9Z)/18:1(9Z))	HMDB0005453	5497163	NA	0.97392	1.232	0.301	0.62095	1.062	0.087	0.85047	-1.264	-0.338	12.3399	11.7078	12.105	12.1711	12.2208	11.7249	12.4445	12.3315	12.288	12.6582	12.511	12.5982	12.8164	12.6067	12.5955	12.4309	12.6327	13.4329	12.5875	12.5785	12.5193
TG(18:1(9Z)/18:1(9Z)/20:1(11Z))	HMDB0005454	9544447	C00422	0.97392	1.292	0.37	0.54772	1.106	0.145	0.83949	-1.522	-0.606	10.0848	9.36967	9.95762	9.73906	10.074	9.3681	10.0849	9.95401	10.3132	10.2446	10.2087	10.351	10.5434	10.149	10.5201	10.0455	10.2228	11.6389	10.1965	10.1471	10.3053
TG(18:1(9Z)/18:2(9Z,12Z)/20:1(11Z))	HMDB0005460	25240379	C00422	0.99412	-1.025	-0.035	0.62463	-1.063	-0.088	0.84176	-1.156	-0.209	10.3364	9.41326	10.1506	10.2735	10.3813	9.7009	10.1366	10.1203	10.0832	10.7951	10.5727	10.8464	10.7345	10.4979	10.7209	10.7711	10.8333	11.0384	10.6446	10.5539	10.8165
TG(18:1(9Z)/20:1(11Z)/20:1(11Z))	HMDB0005457	9544748	C00422	0.97392	1.546	0.629	0.54181	1.094	0.13	0.80249	-2	-1	NaN	0.460268	NaN	7.38838	7.63799	6.70288	7.74231	7.5816	8.33348	7.89376	7.7409	7.92838	8.01787	7.82414	8.10392	7.67185	7.71318	9.76302	7.67608	7.60012	7.92689
TG(18:1(9Z)/20:1(11Z)/20:4(5Z,8Z,11Z,14Z))	HMDB0005458	9544977	C00422	0.99412	-1.029	-0.041	0.28208	-1.206	-0.271	0.8659	-1.124	-0.168	7.96235	7.46022	7.73357	8.13723	8.07353	7.4065	8.02195	7.87125	7.6912	8.53241	8.61195	8.60455	8.35548	8.15909	8.41373	8.56801	8.63833	8.40881	8.34024	8.16137	8.58821
TG(18:1(9Z)/20:4(5Z,8Z,11Z,14Z)/20:4(5Z,8Z,11Z,14Z))	HMDB0005463	9545200	C00422	0.97392	-1.279	-0.355	0.41393	-1.153	-0.206	0.95127	-1.222	-0.29	6.96235	6.77955	6.75169	7.14853	7.23112	6.91223	6.81015	6.83241	6.5912	7.77624	7.63445	7.8866	7.54165	7.42938	7.70563	7.85904	8.38365	6.73168	7.50047	7.30134	7.72186
TG(18:2(9Z,12Z)/18:2(9Z,12Z)/18:2(9Z,12Z))	HMDB0005474	5322095	C00422	NA	NA	NA	0.23193	-1.339	-0.421	0.9954	-1.082	-0.114	NaN	NaN	NaN	NaN	NaN	NaN	NaN	NaN	NaN	9.52035	9.80181	10.0357	9.3386	9.19573	9.57897	10.0607	9.5901	8.73627	9.37265	9.28979	9.65035
TG(18:2(9Z,12Z)/18:2(9Z,12Z)/20:2(11Z,14Z))	HMDB0010491	9544625	NA	0.97392	-1.215	-0.281	0.48487	-1.114	-0.155	0.96313	1.038	0.054	9.64074	8.8475	9.42192	9.62247	9.71697	9.10479	9.4095	9.31303	8.90143	10.1669	10.1218	10.1611	10.0413	9.8213	10.105	10.2044	10.308	9.67887	10.0743	10.0809	10.2636
TG(18:2(9Z,12Z)/18:2(9Z,12Z)/20:3(8Z,11Z,14Z))	HMDB0010492	9544695	NA	0.97392	-1.13	-0.176	0.66872	-1.029	-0.041	0.98958	-1.048	-0.068	NaN	NaN	NaN	9.52654	9.71519	9.00621	9.45854	9.35937	8.93915	10.1104	10.0429	10.179	10.0761	9.9665	10.1642	10.2255	10.2893	9.72378	9.97194	9.96671	10.1536
TG(18:2(9Z,12Z)/20:4(5Z,8Z,11Z,14Z)/20:4(5Z,8Z,11Z,14Z))	HMDB0005476	9545277	C00422	0.97392	-1.397	-0.482	0.39622	-1.152	-0.204	0.88414	1.06	0.084	6.18853	5.15521	5.83623	6.05588	6.26879	5.48041	5.77062	5.64634	4.9123	6.72007	6.61853	6.7445	6.44836	6.38012	6.63235	6.8384	6.8488	4.96061	6.43975	6.40603	6.71146
TG(36:0)	HMDB0107867	98117770	NA	0.97392	-1.252	-0.324	0.55772	-1.079	-0.109	0.91497	1.066	0.092	3.94571	3.21996	3.71121	4.02539	4.34482	3.7157	3.85272	3.88548	3.39493	4.41116	4.34615	4.37896	4.37383	4.10272	4.31735	4.42057	4.76161	3.75491	4.50887	4.41514	4.46078
TG(37:2)	NA	NA	NA	0.97392	-1.193	-0.255	0.69605	1.019	0.027	0.7883	-1.603	-0.68	NaN	NaN	NaN	3.03185	3.45409	3.59948	3.11771	3.12062	3.14053	3.25473	2.945	3.03793	3.15428	3.18198	2.99355	3.20408	2.97577	4.49648	2.8713	2.8175	3.37662
TG(38:0)	HMDB0107929	101095266	NA	0.9864	1.063	0.088	0.61291	1.155	0.208	0.9954	1.051	0.072	NaN	1.29543	NaN	1.94622	2.38117	2.67722	2.45417	NaN	NaN	2.35698	2.5062	2.73964	2.51327	3.25239	2.30771	3.63771	2.88946	NaN	2.54383	3.62339	3.717
TG(39:0)	HMDB0109658	131817722	NA	NA	NA	NA	NA	NA	NA	0.9954	1.016	0.023	NaN	NaN	NaN	NaN	NaN	NaN	NaN	NaN	NaN	NaN	NaN	NaN	4.81082	4.84997	NaN	11.6895	11.6607	11.4966	11.6334	11.5241	11.7558
TG(39:1)	NA	NA	NA	0.99075	1.023	0.033	0.64236	-1.07	-0.097	0.85402	-1.152	-0.204	NaN	NaN	0.546305	0.900216	0.936819	0.186225	NaN	0.745902	NaN	0.570421	NaN	0.232684	0.1869	0.15054	0.567602	0.323165	0.370776	NaN	-0.0221414	0.255257	0.184
TG(39:2)	NA	NA	NA	0.97392	-1.142	-0.191	0.62095	-1.133	-0.18	0.85402	1.188	0.249	0.467485	NaN	0.531469	0.965966	0.904657	0.41303	0.228176	0.878989	NaN	2.00947	1.55984	2.47963	1.98504	1.94178	1.71639	1.93411	2.04452	0.630573	1.59298	1.70748	2.32106
TG(39:3)	NA	NA	NA	0.99041	-1.085	-0.117	0.23579	-1.675	-0.744	0.79155	1.311	0.391	1.53773	1.11423	1.41797	0.10451	0.860566	0.84747	0.522182	0.533857	NaN	2.50198	1.70868	2.34893	1.22116	0.585157	2.18166	1.32246	1.22487	0.629776	1.63968	1.30149	NaN
TG(40:0)	HMDB0109780	131817828	NA	0.97392	2.026	1.019	0.31773	-1.241	-0.311	0.73913	-2.558	-1.355	3.56126	2.84006	3.36865	3.46951	3.68761	3.00001	3.18414	3.06247	5.5638	3.65836	3.19771	3.60146	3.14465	3.20998	3.21278	3.85832	3.55803	5.76794	3.24541	3.21002	3.68582
TG(40:1)	NA	NA	NA	0.97392	1.62	0.696	0.21472	-1.332	-0.413	0.7883	-2.058	-1.041	3.21383	2.35796	2.9706	2.91106	3.41246	2.52109	2.80959	2.55543	4.69189	3.36925	2.9104	3.16271	2.65861	2.75331	2.82544	3.1001	3.01187	5.11454	2.9314	2.8525	3.33597
TG(41:1)	NA	NA	NA	NA	NA	NA	0.61291	1.079	0.11	0.6913	2.438	1.286	2.05084	1.41074	1.25982	NaN	NaN	NaN	-0.238334	0.975292	NaN	0.0909325	-0.121149	0.0220264	0.334215	-0.0997117	0.059458	-0.274488	NaN	0.948653	2.3539	1.41648	1.20054
TG(41:2)	NA	NA	NA	NA	NA	NA	0.28208	1.305	0.384	0.73913	1.451	0.537	1.71179	-0.34048	1.08638	NaN	NaN	NaN	NaN	NaN	NaN	2.47341	2.01864	1.67764	2.6513	2.31309	2.4488	2.04511	2.04986	1.5375	2.29736	2.10478	2.80535
TG(41:5)	NA	NA	NA	0.97392	-1.285	-0.362	0.73044	1.009	0.013	0.85047	-1.167	-0.223	0.822381	0.777765	0.980814	1.23331	1.28889	1.07187	0.985057	0.676777	NaN	1.43522	1.23671	1.0381	1.55397	0.9515	1.20696	1.6891	1.71392	NaN	1.49996	1.52828	1.40441
TG(42:0)	HMDB0110080	131818086	NA	NA	NA	NA	0.22295	-1.282	-0.358	0.7883	-2.513	-1.329	NaN	NaN	NaN	NaN	NaN	NaN	NaN	NaN	NaN	5.77531	5.59901	5.71177	5.35139	5.14382	5.50037	5.67994	5.52409	7.99577	5.49529	5.35897	5.75693
TG(42:1)	HMDB0042271	131753413	NA	0.97392	1.515	0.599	0.21357	-1.312	-0.392	0.78124	-2.079	-1.056	NaN	NaN	NaN	5.69385	5.89214	5.40119	5.60267	5.32671	7.16684	6.19295	5.93204	6.04932	5.70714	5.45842	5.81881	5.9321	5.85891	7.8169	5.7575	5.73411	5.87174
TG(42:2)	HMDB0047724	131758566	NA	0.97392	1.261	0.335	0.1637	-1.408	-0.494	0.7883	-1.504	-0.589	4.51689	3.66808	4.29751	4.25069	4.43328	3.77431	4.09566	3.87526	5.19997	4.71969	4.31458	4.56832	4.108	3.88418	4.14152	4.3241	4.1864	5.47453	4.18075	4.05073	4.34463
TG(42:3)	HMDB0047885	14122758	NA	0.97653	-1.067	-0.094	0.11954	-1.908	-0.932	0.73913	-1.835	-0.876	1.58527	0.338272	1.53306	0.774459	1.13015	0.350459	0.394377	0.381555	1.15682	1.55207	1.29382	1.6702	0.641806	-0.0771413	0.988047	0.919567	0.557307	2.06029	0.269915	0.267795	0.760482
TG(42:4)	NA	NA	NA	NA	NA	NA	NA	NA	NA	NA	NA	NA	NaN	2.66268	3.24444	NaN	NaN	2.84211	NaN	NaN	NaN	2.31416	NaN	NaN	NaN	NaN	NaN	3.11079	2.49502	3.38901	NaN	NaN	NaN
TG(42:6)	NA	NA	NA	0.97392	-1.538	-0.621	0.45238	-1.245	-0.317	0.7883	1.684	0.752	NaN	NaN	NaN	1.90956	2.43143	3.0541	1.92761	1.87515	1.95309	2.51695	1.85944	2.0628	1.77162	1.23419	2.34985	1.62051	2.12478	1.85761	1.36813	2.89736	3.1028
TG(43:1)	HMDB0042966	131754102	NA	0.97392	-1.321	-0.402	0.25585	-1.359	-0.442	0.6913	-1.603	-0.68	NaN	NaN	NaN	4.39252	5.01745	4.5031	3.77366	4.10263	4.73848	4.40446	3.71677	4.09782	3.75997	3.48707	3.71258	4.59928	4.70166	5.26688	4.18542	4.03887	4.37392
TG(43:2)	HMDB0047747	131758589	NA	0.97392	-1.477	-0.563	0.19085	-1.458	-0.544	0.6913	-1.61	-0.687	2.9178	2.0094	2.46502	2.78455	2.94451	2.68367	1.75611	1.86691	2.84654	2.75463	2.10904	2.293	1.76532	1.86977	1.96103	2.95283	2.67215	3.31005	2.47263	2.24086	2.21864
TG(43:4)	NA	NA	NA	0.97392	1.629	0.704	NA	NA	NA	0.9954	1.042	0.059	NaN	NaN	NaN	NaN	1.80574	1.31306	2.28454	NaN	NaN	2.03131	0.52249	NaN	NaN	NaN	NaN	1.7627	1.37244	NaN	1.71267	1.25206	1.88307
TG(43:5)	NA	NA	NA	0.97392	-1.098	-0.134	0.54181	1.098	0.135	0.92823	1.081	0.112	NaN	NaN	NaN	2.47933	2.45849	2.14155	2.28256	2.42469	1.95602	2.65447	2.69579	2.90983	2.84898	3.05439	2.75834	2.85725	2.85512	2.30401	2.73597	2.87336	NaN
TG(43:6)	NA	NA	NA	0.98604	-1.135	-0.183	0.40908	-1.271	-0.346	0.96313	-1.068	-0.095	NaN	NaN	NaN	0.230697	1.22859	0.173894	0.278664	0.598363	NaN	1.55876	1.33428	NaN	0.814473	NaN	1.3485	1.30134	1.50932	NaN	NaN	1.34585	1.28183
TG(44:0)	HMDB0110380	131818340	NA	0.97392	1.725	0.787	0.37537	-1.185	-0.245	0.73944	-2.049	-1.035	NaN	NaN	NaN	7.16111	7.43939	6.91172	7.17708	7.16588	8.86259	7.73763	7.43931	7.64781	7.34067	7.1896	7.55499	7.60339	7.60441	9.43113	7.37442	7.4175	7.56641
TG(44:1)	HMDB0043834	131754950	NA	0.97392	1.471	0.557	0.2462	-1.261	-0.335	0.80249	-1.672	-0.742	8.54353	7.71727	8.49273	8.30338	8.42387	7.79338	8.2415	8.09322	9.49271	8.76227	8.60943	8.64141	8.4395	8.10353	8.44725	8.5464	8.47331	10.1196	8.45033	8.43314	8.66332
TG(44:2)	HMDB0047770	131758612	NA	0.97392	1.174	0.231	0.13474	-1.429	-0.515	0.7883	-1.355	-0.438	7.59022	6.68131	7.21406	7.27962	7.50479	6.8268	7.0739	6.98828	8.06274	7.78269	7.52166	7.72287	7.21859	7.01094	7.25481	7.46486	7.44504	8.32636	7.39706	7.26572	7.44021
TG(44:3)	HMDB0047908	131758749	NA	0.99412	1.008	0.011	0.09489	-1.553	-0.635	0.85402	-1.155	-0.208	NaN	NaN	NaN	4.62832	4.79082	4.04328	4.34739	3.9933	5.05122	5.12273	4.92469	5.22857	4.52459	4.32825	4.52591	4.52038	4.58402	5.01391	4.27015	4.47958	4.75477
TG(45:0)	HMDB0110558	131818490	NA	0.97392	-1.136	-0.184	0.43627	-1.42	-0.506	NA	NA	NA	8.77397	7.71431	NaN	8.64352	8.81432	8.0196	8.41028	8.27791	NaN	9.05664	NaN	NaN	8.55124	NaN	NaN	NaN	NaN	NaN	8.92946	8.87328	9.20523
TG(45:2)	HMDB0047748	131758590	NA	0.97392	-1.284	-0.36	0.26159	-1.337	-0.419	0.73913	-1.383	-0.468	NaN	NaN	NaN	5.41204	5.71432	5.23785	4.84087	5.03234	5.3971	5.46389	4.80528	5.25926	4.8109	4.71769	4.81985	5.41437	5.39976	5.8817	5.0644	4.93278	5.32066
TG(46:1)	HMDB0047746	131758588	NA	0.97392	1.248	0.32	0.49727	-1.112	-0.154	0.78964	-1.41	-0.496	10.3635	9.59191	10.152	10.1383	10.3119	9.70144	10.0902	10.0727	10.8656	10.6436	10.5035	10.5868	10.5005	10.2323	10.5245	10.5447	10.5049	11.5499	10.4183	10.3231	10.6113
TG(46:2)	HMDB0048391	131759232	NA	0.97392	1.169	0.225	0.25161	-1.242	-0.313	0.7883	-1.263	-0.336	10.0698	9.21877	9.89387	9.81166	10.1247	9.4143	9.92471	9.734	10.3763	10.5062	10.2911	10.471	10.1726	9.9828	10.1741	10.3258	10.3146	10.8236	10.0733	10.1057	10.3213
TG(46:3)	HMDB0048567	131759394	NA	0.99041	1.035	0.05	0.14426	-1.391	-0.476	0.88257	-1.143	-0.193	7.97102	6.98	7.77511	7.91912	8.05975	7.216	7.74248	7.57177	8.10998	8.48969	8.24933	8.4636	7.99969	7.81351	7.96762	8.19124	7.54226	8.2451	8.01149	7.90655	7.53987
TG(47:1)	HMDB0047769	131758611	NA	0.97392	-1.172	-0.229	0.37984	-1.181	-0.24	0.7883	-1.295	-0.373	7.62339	7.17813	7.36775	7.51677	7.73934	7.32183	7.16114	7.19017	7.53974	7.667	7.30188	7.48801	7.341	7.15456	7.26189	7.61312	7.61097	8.2735	7.48379	7.33035	7.64993
TG(47:2)	HMDB0048435	131759272	NA	0.97392	-1.121	-0.165	0.36285	-1.183	-0.243	0.73913	-1.325	-0.405	7.46851	6.9198	7.16308	7.2243	7.47182	6.97712	6.99134	7.07173	7.15407	7.55387	7.25229	7.4259	7.14744	7.1034	7.26395	7.58487	7.61288	7.94142	7.24854	7.23339	7.456
TG(47:3)	HMDB0047755	131758597	NA	0.97839	1.135	0.183	0.2462	-1.441	-0.527	0.6913	2.441	1.287	3.74445	NaN	NaN	NaN	NaN	3.25733	3.722	NaN	3.0881	4.44464	NaN	4.56894	3.73617	NaN	4.1911	NaN	3.62433	2.37563	NaN	4.10759	4.67415
TG(47:4)	HMDB0047763	131758605	NA	0.97392	-1.597	-0.676	0.11709	-1.567	-0.648	0.73913	-1.431	-0.517	1.99123	0.970554	1.48313	1.55378	1.9538	1.12462	0.862592	0.615278	1.18751	2.21496	1.81079	2.10547	1.57646	1.26215	1.35977	1.96167	1.91946	2.24633	1.52377	1.38643	1.67305
TG(47:5)	HMDB0047764	131758606	NA	NA	NA	NA	NA	NA	NA	0.9954	-1.043	-0.06	NaN	NaN	NaN	NaN	NaN	NaN	0.20262	NaN	NaN	NaN	2.62689	NaN	NaN	NaN	NaN	4.34427	3.68721	NaN	4.11117	3.58043	4.21108
TG(47:6)	NA	NA	NA	0.97392	1.191	0.252	0.55669	1.065	0.091	0.95403	-1.188	-0.248	NaN	NaN	NaN	2.76436	0.61225	NaN	1.80213	2.0668	2.8476	0.181985	3.33333	2.78703	2.89002	2.28061	2.81013	-0.558068	3.13457	3.41052	1.34502	2.85047	2.84039
TG(48:5)	HMDB0048582	131759409	NA	0.97392	-1.092	-0.127	0.11954	-1.511	-0.595	0.7883	-1.245	-0.317	3.84819	2.72792	3.83822	3.75596	3.79787	3.2541	3.6433	3.33725	3.49201	4.34577	4.2975	4.64796	3.78892	3.7381	3.9904	4.41935	4.28169	4.15424	3.96394	3.74948	4.17488
TG(49:1)	HMDB0048456	131759293	NA	0.97392	1.07	0.098	0.63269	-1.055	-0.077	0.73913	-1.381	-0.466	8.24491	7.4973	7.81828	7.78885	7.93334	7.50014	7.76708	7.72419	8.03762	8.0288	7.84783	8.02779	7.92399	7.80286	7.94926	8.10081	8.08116	8.71452	7.77959	7.90929	7.90199
TG(49:2)	HMDB0048437	131759274	NA	0.99075	1.024	0.034	NA	NA	NA	0.83023	-1.225	-0.293	8.71269	8.10395	8.35054	8.38629	8.57516	8.13059	8.45662	8.38483	8.38827	NaN	NaN	NaN	NaN	1.3203	NaN	8.78356	8.78921	9.33106	8.56252	8.64746	8.86978
TG(49:3)	HMDB0048442	131759279	NA	0.97392	-1.214	-0.279	0.36393	-1.186	-0.246	0.81782	-1.185	-0.245	7.2659	6.41106	6.89551	7.03149	7.29601	6.6683	6.71738	6.69068	6.8125	7.7165	7.41015	7.46211	7.38134	7.182	7.2963	7.40058	7.61754	7.53286	7.14769	7.19948	7.45884
TG(49:4)	HMDB0048450	131759287	NA	NA	NA	NA	0.21474	-1.285	-0.362	0.93693	-1.078	-0.108	0.10304	NaN	NaN	NaN	NaN	NaN	NaN	NaN	NaN	5.38195	5.14833	5.37168	4.9701	4.80808	5.04139	5.33133	5.33771	4.84749	5.05597	4.86801	5.29217
TG(49:5)	HMDB0048451	131759288	NA	0.97392	-1.252	-0.324	NA	NA	NA	0.7883	-1.328	-0.409	NaN	NaN	NaN	NaN	NaN	1.22351	1.02881	0.756474	NaN	NaN	NaN	NaN	NaN	NaN	0.526988	0.499949	0.792599	1.29353	0.703611	0.292848	0.447905
TG(49:6)	HMDB0047766	131758608	NA	0.99041	1.098	0.135	NA	NA	NA	0.99229	-1.038	-0.054	1.34459	0.258507	NaN	0.821259	NaN	NaN	NaN	0.955743	NaN	NaN	NaN	NaN	NaN	NaN	1.20849	0.995374	NaN	1.19322	NaN	0.957429	1.12419
TG(49:7)	NA	NA	NA	0.97392	1.094	0.13	NA	NA	NA	0.9254	-1.299	-0.377	NaN	1.91272	3.00675	2.95976	NaN	2.07149	NaN	NaN	2.71292	3.17018	NaN	NaN	NaN	NaN	NaN	2.81651	3.95406	4.06756	NaN	3.33388	NaN
TG(50:5)	HMDB0055404	131765925	NA	0.97392	-1.267	-0.342	0.13692	-1.406	-0.492	0.9954	-1.047	-0.066	7.10795	6.05545	6.89135	7.05201	7.32709	6.58951	6.81003	6.76863	6.42871	7.88824	7.76411	7.96108	7.378	7.23931	7.51458	7.86976	7.89187	7.08661	7.61277	7.52432	7.64402
TG(50:7)	HMDB0055197	131765735	NA	0.97392	-1.56	-0.642	0.45818	1.183	0.242	NA	NA	NA	2.71678	NaN	2.70323	2.59747	3.21079	NaN	3.14696	-0.0667909	NaN	2.82073	2.93788	NaN	NaN	3.16876	3.07517	2.34196	2.7512	3.35013	NaN	NaN	NaN
TG(51:2)	HMDB0052425	131763113	NA	0.97392	1.102	0.14	NA	NA	NA	0.80288	-1.255	-0.327	9.29101	8.45409	8.88288	8.89105	9.09502	8.4927	9.01922	8.96946	8.97173	NaN	2.34915	NaN	NaN	NaN	NaN	9.31859	9.45605	9.98565	9.2295	9.21106	9.4196
TG(51:3)	HMDB0055161	131765702	NA	0.99412	-1.026	-0.037	0.64236	-1.043	-0.06	0.9954	-1.004	-0.006	8.47311	7.7535	8.1535	8.27186	8.46638	7.78692	8.31725	8.16529	7.99642	8.63085	8.61849	8.68519	8.6768	8.50048	8.56925	8.62288	8.32117	8.81465	8.4672	8.55461	8.74751
TG(51:5)	HMDB0052419	131763107	NA	0.97392	-1.153	-0.206	0.225	-1.33	-0.411	0.88257	-1.156	-0.209	4.65614	3.7362	4.51602	4.72619	4.90586	4.03096	4.55209	4.69897	3.77705	5.34925	5.30779	5.74748	5.13651	4.91279	5.14935	5.68492	5.44202	4.84061	5.18191	5.10911	5.17104
TG(52:0)	HMDB0110765	131818668	NA	0.97392	1.188	0.249	0.48098	1.158	0.212	0.80249	-1.316	-0.396	5.94734	5.14991	5.84078	5.90436	5.81676	5.28621	6.02371	5.97858	5.81744	6.17695	5.97647	6.22519	NaN	6.19642	6.47324	6.124	6.29302	7.02198	6.15195	6.04731	6.21088
TG(52:3)	HMDB0055168	131765707	NA	0.97392	1.061	0.085	0.71778	1.006	0.009	0.86726	-1.135	-0.183	12.4727	11.7975	12.4613	12.5314	12.7351	12.1843	12.6482	12.5015	12.6073	12.965	12.8749	13.0149	13.0079	12.8458	13.0253	12.8827	13.0938	13.3526	12.953	12.9618	12.9035
TG(52:6)	HMDB0055716	131766235	NA	0.97392	-1.23	-0.299	0.26159	-1.258	-0.331	0.98674	-1.026	-0.037	6.82421	5.93249	6.52632	6.8641	7.00796	6.24214	6.65518	6.605	5.9681	7.64174	7.41762	7.79452	7.27723	7.20714	7.39691	7.93521	7.70257	6.52193	7.39265	7.39866	7.6049
TG(52:8)	HMDB0055369	131765890	NA	0.97392	-1.727	-0.788	0.13849	-2.469	-1.304	0.73942	2.686	1.425	2.75027	NaN	2.60124	0.0970495	0.129276	0.850157	NaN	-0.385784	NaN	2.80622	2.48708	2.70109	0.393165	2.3961	0.219172	0.66285	0.551138	NaN	2.27132	0.240755	2.64891
TG(53:3)	HMDB0053676	131764316	NA	0.97392	1.11	0.151	0.71778	-1.006	-0.009	0.80249	-1.256	-0.329	NaN	NaN	NaN	8.51392	8.76332	8.0918	8.75614	8.60765	8.52456	8.97635	8.9659	8.91597	8.99878	8.80154	9.02312	8.88101	8.97947	9.48551	8.81505	8.77483	8.84321
TG(53:7)	HMDB0055157	131765698	NA	0.99075	1.041	0.058	0.20292	-2.193	-1.133	0.73913	-1.832	-0.873	3.59147	2.46251	3.28039	3.44882	3.52723	3.12695	NaN	3.43537	NaN	4.14512	3.72614	4.12234	1.50283	0.759515	4.13232	3.87201	4.17458	3.31859	1.23113	3.7222	NaN
TG(53:9)	HMDB0055365	131765886	NA	NA	NA	NA	NA	NA	NA	0.73913	-1.825	-0.868	NaN	NaN	NaN	NaN	NaN	NaN	1.24772	1.13646	NaN	NaN	2.06964	NaN	NaN	NaN	NaN	NaN	2.74165	NaN	1.52247	1.73234	2.26279
TG(54:4)	HMDB0055550	131766070	NA	NA	NA	NA	0.57378	-1.078	-0.108	0.92898	-1.064	-0.089	11.6303	10.9487	11.3327	NaN	NaN	NaN	NaN	NaN	5.48239	12.1796	12.0181	12.2	12.0841	11.9092	12.0789	12.1603	12.1855	12.1847	12.0005	12.0536	12.2013
TG(54:9)	HMDB0055571	131766091	NA	0.97392	-1.41	-0.496	0.53547	1.057	0.08	0.7883	-1.377	-0.462	2.32586	0.979967	1.98518	1.9624	2.11947	NaN	NaN	1.54777	NaN	NaN	0.315076	2.98479	2.16486	2.41236	2.23956	3.00581	2.46703	NaN	2.61137	2.01112	2.2107
TG(55:0)	HMDB0110793	131818696	NA	0.97392	-1.678	-0.747	0.18802	-1.506	-0.591	0.6913	-1.779	-0.831	2.3666	2.20034	2.1335	2.2358	3.05426	2.45058	1.26428	1.76044	2.38779	1.82757	1.42667	1.2512	0.983641	0.593764	1.15884	1.89002	2.30144	2.20837	1.00367	1.258	1.6132
TG(55:1)	HMDB0051441	131762172	NA	NA	NA	NA	NA	NA	NA	0.8659	-1.242	-0.313	3.61218	3.38483	4.07285	NaN	NaN	0.335466	NaN	NaN	NaN	NaN	NaN	NaN	NaN	NaN	NaN	3.1328	3.7707	4.27856	3.53455	3.5299	3.39484
TG(55:10)	HMDB0055689	131766209	NA	0.97392	-1.318	-0.398	0.32378	-1.647	-0.72	0.7883	-1.321	-0.402	0.83626	NaN	NaN	NaN	0.64657	NaN	NaN	0.248121	NaN	NaN	NaN	1.41997	0.700142	NaN	NaN	1.47062	1.34076	NaN	NaN	1.11641	0.884129
TG(55:2)	HMDB0054360	131764957	NA	0.97392	-1.058	-0.082	NA	NA	NA	0.84182	1.18	0.239	4.43813	3.75794	4.40239	4.56119	4.20703	4.15063	4.70998	3.71801	4.10463	NaN	NaN	NaN	NaN	NaN	NaN	4.55159	4.07431	4.43641	4.57338	4.34985	4.85199
TG(55:3)	HMDB0051427	131762158	NA	0.97392	1.196	0.258	0.72899	1.001	0.001	0.7883	-1.443	-0.529	7.81027	6.95773	7.61466	7.33464	7.61775	6.89399	7.59997	7.49963	7.61024	7.94779	7.84725	7.91863	7.99734	7.7539	7.95791	7.76345	7.86854	8.82842	7.5912	7.59665	7.91477
TG(55:4)	HMDB0054657	131765229	NA	0.99412	-1.002	-0.003	0.45818	3.434	1.78	0.96777	-2.268	-1.181	6.79292	6.37263	6.57243	3.583	NaN	3.09897	2.74416	3.63835	3.53661	NaN	NaN	3.79853	4.47014	3.93311	6.72679	3.04054	6.94625	4.04551	4.44758	4.25737	4.60356
TG(55:5)	HMDB0055809	131766317	NA	0.97392	-1.247	-0.318	0.45818	-1.125	-0.17	0.9954	-1.002	-0.003	NaN	NaN	NaN	6.81906	6.97023	6.45365	6.69678	6.53954	6.01545	7.46186	7.30668	7.32092	7.2859	7.05904	7.23016	7.38288	7.40096	6.83503	7.16569	7.09698	7.39671
TG(55:6)	HMDB0055896	131766390	NA	0.97392	-1.218	-0.285	0.578	-1.104	-0.142	0.9954	-1.015	-0.022	5.77441	4.99944	5.51795	5.4853	5.78106	5.19891	5.53921	5.27267	4.75137	5.77493	6.12636	6.26725	6.08178	5.64317	6.02176	6.14706	6.24445	5.12404	5.9058	5.66566	6.08809
TG(55:7)	HMDB0054651	131765223	NA	0.97392	-1.37	-0.454	0.64054	1.065	0.091	0.85123	1.164	0.219	5.42705	4.43055	4.82316	5.03698	5.01259	4.11511	4.60143	4.38573	3.90406	5.8147	5.13694	5.16433	5.7036	5.20216	5.54417	5.52214	5.5018	4.57369	5.46347	5.26735	5.68271
TG(55:8)	HMDB0055541	131766061	NA	0.97392	-1.305	-0.385	0.19451	-1.376	-0.46	0.9954	-1.074	-0.103	3.21904	1.5655	2.83384	2.45403	2.83624	2.33195	2.11111	2.57741	1.69706	3.8635	3.75923	3.81888	3.68629	3.13032	3.18093	3.64645	3.84253	2.85052	3.45623	3.2553	3.48454
TG(56:10)	HMDB0055693	102524319	NA	0.97392	-1.368	-0.452	0.1751	-1.364	-0.448	0.97556	-1.109	-0.149	3.09327	1.57545	2.75182	2.97202	2.94355	1.95216	2.56032	2.47322	1.4484	3.78958	3.61978	3.84306	3.37181	3.09242	3.43112	4.10578	4.00326	1.8543	3.42887	3.29924	3.66011
TG(56:9)	HMDB0055784	131766293	NA	0.97392	-1.185	-0.245	0.60684	-1.079	-0.109	0.95403	1.01	0.014	5.42051	4.31868	5.1217	5.31757	5.58926	5.53132	5.44374	5.6286	4.3412	6.39843	6.07183	6.21182	5.93861	5.81567	6.51734	6.40235	6.41409	5.03329	5.92741	6.15261	6.18382
TG(57:1)	HMDB0051948	131762640	NA	0.97392	-1.12	-0.163	0.36393	-1.282	-0.358	0.6913	-3.448	-1.786	3.65686	3.27502	3.23201	3.29232	3.74218	3.30267	2.21275	2.97495	4.08709	2.56106	2.04358	2.17248	1.78173	1.4808	2.35356	3.06262	3.23769	5.03528	2.05763	1.86609	2.78281
TG(57:2)	HMDB0050321	131761073	NA	0.99412	-1.007	-0.01	0.45818	1.128	0.174	0.9954	1	0	4.38771	4.32945	4.52879	4.28665	4.55566	4.04891	4.41167	4.43868	4.01722	4.49863	4.35939	4.32244	4.46279	4.55475	4.68143	4.2735	4.41142	4.73368	4.63595	4.03353	4.698
TG(57:3)	HMDB0051934	131762626	NA	0.97392	1.164	0.219	0.50241	-1.143	-0.193	0.9954	-1.04	-0.056	4.16062	3.634	4.18622	4.15283	4.30057	3.62448	4.30824	4.33529	4.17198	4.97335	4.55371	4.54464	4.5865	4.3037	4.6236	4.55954	4.30223	4.90311	4.56167	4.4925	4.60622
TG(57:6)	HMDB0054356	131764953	NA	0.97392	-1.326	-0.407	0.46602	-1.124	-0.168	0.97584	-1.081	-0.112	5.4256	4.62932	5.23236	5.33296	5.46423	4.73936	4.9402	4.84907	4.60345	5.75792	5.7339	5.82893	5.74718	5.41957	5.63468	5.7099	5.76214	4.94454	5.45986	5.31349	5.43833
TG(58:1)	HMDB0051964	131762656	NA	0.97392	-1.054	-0.076	0.69605	-1.016	-0.023	0.73942	-1.55	-0.633	1.95136	1.30912	1.54395	2.45183	2.07927	1.50941	1.37093	1.64288	2.63117	0.907401	2.42227	2.0456	1.85461	1.49682	2.24744	2.01626	NaN	2.78862	1.86917	1.2408	2.19398
TG(58:11)	HMDB0055825	131766331	NA	0.97392	-1.359	-0.442	0.4505	-1.143	-0.193	0.85047	1.08	0.111	3.11872	2.29275	3.26894	3.29707	3.37974	2.7562	3.17388	2.90076	1.75926	4.16494	3.92289	4.17128	3.81869	3.81327	4.04963	4.36077	4.35005	0.242606	3.8752	3.63301	4.20261
TG(59:1)	HMDB0047034	131757878	NA	0.99041	1.112	0.153	0.4487	-1.314	-0.394	0.73913	-4.132	-2.047	1.97871	1.45176	1.7656	1.49291	1.99476	1.65064	0.884747	1.13021	2.81127	1.38793	0.722358	0.536715	0.455143	NaN	0.612556	1.0415	1.60854	3.79083	0.416492	NaN	0.779255
TG(59:10)	HMDB0055807	131766315	NA	0.97392	-1.493	-0.578	0.54065	-1.19	-0.252	0.81095	1.185	0.245	2.02887	1.482	NaN	1.75208	1.99309	1.38356	0.986075	1.61713	0.700201	NaN	2.44788	NaN	2.36794	1.80439	2.3499	3.33135	0.302508	1.07731	1.96855	2.57115	2.59291
TG(59:2)	HMDB0051425	131762156	NA	0.97392	1.238	0.308	0.36393	-1.245	-0.317	0.813	-1.672	-0.742	3.16736	2.78961	2.37677	2.46595	2.77589	2.28738	2.71855	NaN	2.93731	3.02486	NaN	3.03373	2.66369	NaN	2.7587	2.34437	2.58869	4.12313	2.83415	2.35147	2.26648
TG(59:3)	HMDB0051936	131762628	NA	0.97392	1.182	0.241	0.54065	1.095	0.131	0.91841	1.081	0.112	3.65735	3.12938	3.19813	3.56551	3.94378	2.74701	4.07095	3.5131	3.57028	4.02948	3.67158	3.72223	3.89784	3.93873	4.00399	3.42105	3.68106	4.23979	3.79311	3.78716	4.18502
TG(59:5)	HMDB0051944	131762636	NA	0.97392	-1.304	-0.383	0.66489	-1.045	-0.063	0.85047	-1.508	-0.593	3.01128	1.36357	2.5068	2.47866	3.40546	3.14735	2.58994	2.64176	2.79549	3.56161	3.024	3.02496	2.86397	2.83619	3.63887	2.92238	2.89545	4.49134	2.6694	2.94492	3.43502
TG(59:8)	HMDB0054649	131765221	NA	0.97392	-1.233	-0.302	0.66489	-1.041	-0.057	0.99531	-1.053	-0.074	3.96923	2.60436	3.35736	3.42704	3.59001	2.48518	2.92668	3.23364	2.59256	3.63215	3.70234	3.95516	3.94346	3.49552	3.66202	4.017	4.06195	3.2452	4.05998	3.47391	3.64139
TG(60:1)	HMDB0051980	131762672	NA	0.97392	2.389	1.256	0.52479	-1.164	-0.219	0.6913	-12.821	-3.68	3.03571	2.08263	2.69456	2.2078	2.79561	1.52031	1.45085	1.69777	4.83301	2.43579	2.01931	1.83365	2.06519	1.3991	2.12925	2.04565	2.33408	5.85616	0.510567	0.569004	1.22026
TG(60:10)	HMDB0055944	131766432	NA	0.97392	-1.175	-0.233	0.65092	-1.043	-0.06	0.8531	1.146	0.197	6.74902	5.69004	6.48307	6.62624	6.57718	5.80727	6.43833	6.33007	5.51549	7.11159	6.94733	7.22353	7.23172	6.65799	7.1584	7.15045	7.32143	5.78476	7.06605	6.99889	7.20445
TG(60:11)	HMDB0055946	131766433	NA	0.97392	-1.245	-0.317	0.48098	-1.121	-0.165	0.99229	-1.196	-0.258	4.86146	4.3217	4.7861	4.92089	5.13782	4.5499	4.85652	4.78952	3.88796	5.72231	5.57003	5.8186	5.60455	5.45715	5.56365	5.59868	5.7267	3.98926	5.01886	4.75889	5.2712
TG(60:12)	HMDB0055897	122213819	NA	NA	NA	NA	0.48666	1.585	0.664	0.73913	-2.151	-1.105	NaN	1.10531	NaN	NaN	NaN	1.71046	NaN	NaN	NaN	1.0997	3.2425	NaN	NaN	NaN	3.20146	2.98937	3.28251	NaN	0.297438	NaN	2.80339
TG(60:13)	HMDB0055757	131766269	NA	0.9784	-1.142	-0.191	0.28208	-1.256	-0.329	0.96313	-1.052	-0.072	1.9831	0.634636	1.53243	1.72676	1.99805	0.838217	1.38054	1.43657	NaN	2.87966	2.69327	2.82844	2.65967	2.14964	2.56362	2.78754	2.8888	0.590318	2.38364	1.74661	2.69371
TG(61:15)	NA	NA	NA	0.9864	1.099	0.136	0.52153	-1.159	-0.213	0.73913	1.744	0.802	1.22527	-0.215054	0.974588	0.938882	NaN	0.660364	0.700786	0.567059	1.41172	1.61277	1.3361	NaN	NaN	1.22658	1.30961	NaN	NaN	0.607423	1.72843	1.28739	1.14953
TG(61:2)	HMDB0051426	131762157	NA	0.97392	1.628	0.703	0.55531	-1.221	-0.288	NA	NA	NA	1.44572	0.605328	0.881008	0.45152	0.898194	-0.0615675	NaN	0.393112	1.69378	0.335928	-0.134052	NaN	NaN	NaN	-0.168572	0.26163	0.105867	4.02903	NaN	NaN	NaN
TG(61:3)	HMDB0051939	131762631	NA	0.97392	1.267	0.341	0.60912	1.089	0.123	0.89818	-2.037	-1.026	1.29193	1.17794	1.11515	NaN	0.973682	0.473496	1.16033	0.935683	1.15291	0.744122	0.980922	1.41287	1.13794	1.25211	NaN	0.301804	NaN	3.19691	1.76233	0.525211	1.4994
TG(61:8)	NA	NA	NA	0.97839	-1.139	-0.188	NA	NA	NA	NA	NA	NA	1.77619	NaN	0.224067	NaN	NaN	0.361595	NaN	NaN	0.174045	NaN	1.2406	NaN	NaN	NaN	NaN	-0.331578	1.14625	1.57942	NaN	NaN	NaN
TG(62:10)	HMDB0055936	131766425	NA	0.99041	-1.065	-0.091	NA	NA	NA	0.9954	-1.015	-0.022	3.65259	2.64431	3.3073	2.88582	3.73247	2.90799	3.3583	3.29282	2.68284	NaN	NaN	NaN	NaN	NaN	3.42841	4.22749	3.73718	3.60405	3.40634	3.93506	4.14331
TG(62:11)	HMDB0055948	131766434	NA	0.97392	1.392	0.477	0.19085	-2.481	-1.311	0.97291	1.592	0.671	NaN	2.37635	2.8409	NaN	NaN	2.01322	2.34541	2.62166	NaN	NaN	NaN	3.15565	NaN	NaN	1.84411	NaN	2.53921	0.282053	3.33603	NaN	0.121949
TG(62:13)	HMDB0055913	131766404	NA	0.97392	-1.299	-0.377	0.69465	1.023	0.033	0.91497	1.051	0.072	4.40581	3.49777	4.12043	4.02307	4.39175	3.64278	3.91511	4.00755	2.83444	4.80128	4.49047	4.72104	4.7191	4.54428	4.85085	4.69755	4.64608	3.12381	4.24315	4.25584	4.62579
TG(62:2)	HMDB0054400	131764992	NA	0.97392	2.508	1.327	0.63627	-1.056	-0.079	0.73913	-10.87	-3.442	2.41382	1.40348	2.09882	1.36513	2.05988	0.940528	1.47577	1.19583	4.05841	1.85978	1.6349	1.53525	1.4109	1.18876	2.06604	1.59243	1.51847	5.55097	0.369988	0.576077	1.04136
TG(62:3)	HMDB0054480	131765068	NA	0.97392	1.639	0.713	0.52715	1.126	0.171	0.83855	-3.436	-1.781	4.07865	3.53463	3.97844	3.85741	4.11591	3.05633	3.96523	3.81046	5.17555	4.05931	4.07579	3.96442	4.35719	3.90551	4.31288	3.81687	3.20197	6.83479	3.78687	3.53565	3.86145
TG(62:6)	HMDB0055904	131766396	NA	0.97392	1.776	0.829	0.4668	-1.167	-0.223	0.92482	-1.701	-0.766	3.47652	2.91043	3.62076	2.79557	3.51823	2.42398	3.36648	2.94997	4.59531	3.64066	3.80498	3.6654	3.79964	2.90528	3.60096	3.15396	3.17356	5.57301	3.86989	3.54124	3.61452
TG(62:7)	HMDB0055920	131766411	NA	0.97392	1.926	0.946	0.71778	-1.003	-0.004	0.88414	-1.949	-0.963	4.79361	3.55762	4.35814	3.29817	4.18651	2.80411	4.07051	4.0942	5.06992	4.0957	4.34647	4.3561	4.17071	4.08676	4.50669	3.69268	3.47391	6.24472	4.2486	3.48908	4.39288
TG(62:8)	HMDB0055934	131766423	NA	0.97392	1.643	0.716	0.4029	1.209	0.274	0.95587	-1.397	-0.482	5.03068	4.28529	4.76302	4.24781	4.37134	3.80571	4.83896	4.8381	4.95313	4.79618	4.29521	4.92631	5.00616	4.73773	5.13994	4.30674	4.13143	6.20231	4.83991	4.3315	4.93812
TG(64:8)	HMDB0055566	131766086	NA	0.97392	1.889	0.918	0.70722	1.021	0.03	0.73915	-3.704	-1.889	2.81392	2.24871	3.28601	1.94763	2.56922	NaN	2.84446	2.93128	3.69337	NaN	2.91968	2.78053	2.83262	NaN	2.9282	2.06175	2.35143	5.00003	0.239622	NaN	2.64421
TG(66:17)	HMDB0055937	131766426	NA	0.97392	-1.751	-0.808	0.18802	-1.821	-0.865	0.83949	1.179	0.238	1.84952	1.48955	1.77974	NaN	1.81999	1.69978	0.3732	1.47839	0.78478	3.12238	2.49463	2.94941	2.50275	1.11258	2.10156	2.23965	2.2315	1.68579	2.19859	2.22091	2.49713

## Sheet: Table S3-All protein expressed
Majority protein IDs	Protein IDs	Protein names	Gene names	LFQ intensity 011	LFQ intensity 012	LFQ intensity 013	LFQ intensity 111	LFQ intensity 112	LFQ intensity 113	LFQ intensity 131	LFQ intensity 132	LFQ intensity 133	LFQ intensity 211	LFQ intensity 212	LFQ intensity 213	LFQ intensity 231	LFQ intensity 232	LFQ intensity 233	LFQ intensity 311	LFQ intensity 312	LFQ intensity 313	LFQ intensity 331	LFQ intensity 332	LFQ intensity 333	LFQ intensity 411	LFQ intensity 412	LFQ intensity 413	LFQ intensity 431	LFQ intensity 432	LFQ intensity 433	Only identified by site	Reverse	Potential contaminant	Peptides	Razor + unique peptides	Unique peptides	Sequence coverage [%]	Unique + razor sequence coverage [%]	Unique sequence coverage [%]	Mol. weight [kDa]	Q-value	Score	Intensity	MS/MS count
				Control - Day 0	Control - Day 0	Control - Day 0	Control - Day 1	Control - Day 1	Control - Day 1	FA - Day 1	FA - Day 1	FA - Day 1	Control - Day 2	Control - Day 2	Control - Day 2	FA - Day 2	FA - Day 2	FA - Day 2	Control - Day 4	Control - Day 4	Control - Day 4	FA - Day 4	FA - Day 4	FA - Day 4	Control - Day 7	Control - Day 7	Control - Day 7	FA - Day 7	FA - Day 7	FA - Day 7
A0A0B4J2F0	A0A0B4J2F0		PIGBOS1	0	0	0	0	0	0	0	0	0	0	0	0	0	0	0	0	0	0	0	0	0	0	0	0	0	0	0				1	1	1	18.5	18.5	18.5	6.3133	0.0011244	2.7466	215920000	51
A0AVT1	A0AVT1;A0AVT1-2;A0AVT1-4	Ubiquitin-like modifier-activating enzyme 6	UBA6	107620000	96477000	94974000	89359000	91486000	84976000	87199000	101530000	102350000	93630000	86679000	86303000	85534000	99139000	91037000	86756000	93049000	93874000	94163000	88406000	95373000	85765000	92249000	84617000	80881000	89709000	81227000				43	43	30	56	56	35.6	117.97	0	198.29	6867300000	1304
A0FGR8-6	A0FGR8-6;A0FGR8-2;A0FGR8;A0FGR8-4;A0FGR8-5	Extended synaptotagmin-2	ESYT2	30052000	26988000	29547000	27342000	23196000	28201000	29304000	30083000	23785000	30611000	27825000	28402000	27699000	30439000	28035000	25351000	25282000	26254000	23110000	25935000	27669000	26515000	28167000	27919000	24764000	25156000	23909000				24	24	24	39.1	39.1	39.1	104.71	0	95.238	1969500000	495
A0JLT2-2	A0JLT2-2;A0JLT2	Mediator of RNA polymerase II transcription subunit 19	MED19	2378200	0	0	0	2499500	0	0	0	3040200	2635800	0	2770200	0	0	0	0	3563800	2773800	0	3119000	0	2936100	3181400	4977800	4528400	4216300	3388800				3	3	3	38.7	38.7	38.7	20.431	0.0004364	6.5396	122940000	47
A0JNW5	A0JNW5;A0JNW5-2	UHRF1-binding protein 1-like	UHRF1BP1L	3934600	4229100	3091200	5211400	4314900	0	4350600	5506700	4078400	5808400	4925700	4968700	4494500	7006100	5003800	5147000	5555500	4921200	4157300	4625600	4632200	4186100	5063200	3920400	3487200	4623100	4635500				10	10	10	12.1	12.1	12.1	164.2	0	10.469	337260000	26
A0MZ66	A0MZ66;A0MZ66-3;A0MZ66-6;A0MZ66-5;A0MZ66-4;A0MZ66-8;A0MZ66-2;A0MZ66-7	Shootin-1	KIAA1598	84077000	84018000	83132000	77864000	83607000	71436000	76077000	80227000	94095000	68434000	87245000	62641000	71953000	70695000	75361000	67536000	76846000	72551000	59597000	67203000	62545000	70288000	76948000	74110000	89844000	73143000	76418000				29	29	29	47.4	47.4	47.4	71.639	0	323.31	5966800000	1072
A1A5D9-2	A1A5D9-2;A1A5D9	Bicaudal D-related protein 2	CCDC64B	0	16827000	0	0	19282000	0	0	0	0	0	0	0	18144000	0	0	13846000	17858000	18340000	0	16740000	0	0	20210000	0	16328000	0	17507000				2	2	2	6.6	6.6	6.6	33.859	0.0016596	2.5169	1081100000	53
A1L0T0	A1L0T0	Acetolactate synthase-like protein	ILVBL	89792000	75773000	88288000	76813000	77377000	83425000	84867000	83809000	48661000	89406000	65355000	90621000	79546000	90274000	79321000	87769000	80541000	100490000	99816000	87948000	89398000	107380000	98604000	101770000	78426000	93708000	80823000				18	18	18	44.8	44.8	44.8	67.867	0	323.31	5857100000	1023
A1L170-2	A1L170-2;A1L170	Uncharacterized protein C1orf226	C1orf226	1061700	1064500	1442600	1727700	1099400	1789600	1956000	1445300	2168500	1579100	1673100	1563200	0	1638000	1770800	1742400	1544500	1697500	1585900	0	1015200	1364000	1487900	1690600	1244100	1467800	1196800				3	3	3	17.8	17.8	17.8	33.692	0	15.358	100110000	28
A1X283	A1X283	SH3 and PX domain-containing protein 2B	SH3PXD2B	0	0	0	0	0	0	0	0	0	0	0	0	0	0	0	0	0	0	0	0	0	0	0	0	0	0	0				2	2	2	3.6	3.6	3.6	101.58	0.00044307	7.0963	71226000	14
A2A3N6	A2A3N6	Putative PIP5K1A and PSMD4-like protein	PIPSL	2214300	2636600	1777900	0	1696500	1574800	0	2126200	3218500	1808900	0	1992500	1877900	2433200	0	0	0	1777200	1695700	0	2602700	2170900	3048200	2336400	2371000	0	1778600				7	3	1	10	5.7	2.3	95.047	0.00041203	4.8794	111270000	31
A2I7N0	CON__A2I7N0			0	0	0	0	7505800	0	7439600	4050600	0	7431700	10791000	8350500	7979500	6381000	6978000	7256600	0	7620400	8335600	8142100	7509100	11332000	10542000	8783300	7937000	9538600	14734000			+	10	3	0	26	9	0	46.311	0	22.454	247110000	52
A2I7N3	CON__A2I7N3			4085200	3902500	3211400	0	6572400	0	6197000	3015300	3527100	7136300	14200000	7882300	5360000	6957000	7217000	9185100	9986800	10036000	8928300	7942800	7696200	11288000	10900000	10076000	8272000	8872800	17970000			+	8	1	1	18.7	2.4	2.4	46.941	0.0047162	1.7337	352880000	50
A2RRP1-2	A2RRP1-2;A2RRP1	Neuroblastoma-amplified sequence	NBAS	13193000	12944000	12174000	12388000	11408000	12730000	13587000	13723000	15183000	15218000	8610800	13513000	13698000	13953000	12504000	15265000	12696000	15264000	17247000	15237000	15290000	13373000	15702000	13747000	10760000	13659000	12584000				19	19	19	13.7	13.7	13.7	254.81	0	41.734	983410000	304
A2RTX5-2	A2RTX5-2;A2RTX5	Probable threonine--tRNA ligase 2, cytoplasmic	TARSL2	853080	887810	890730	877570	0	915920	852960	833110	0	829820	0	0	0	925650	826410	0	908710	0	944960	0	0	1075500	1787900	0	0	0	788100				6	2	2	10.5	3.7	3.7	81.56	0.00078079	3.5478	50770000	22
A3KMH1	A3KMH1;A3KMH1-3;A3KMH1-2	von Willebrand factor A domain-containing protein 8	VWA8	24836000	23242000	19439000	18106000	19272000	19201000	20462000	20746000	19568000	18880000	23826000	20839000	21617000	19586000	18844000	20351000	17409000	20693000	20683000	21073000	20496000	18605000	17176000	21902000	22148000	19958000	18569000				23	23	23	16.6	16.6	16.6	214.82	0	32.387	1502100000	354
A3KN83-2	A3KN83-2;A3KN83;A3KN83-3;A3KN83-4;Q9Y2G9-3;Q9Y2G9	Protein strawberry notch homolog 1	SBNO1	7403100	7573600	8738700	9780800	9163700	9665000	8593400	8129100	9543000	7237800	7340600	7062700	8254000	7844500	7971900	6326700	7420000	6025300	5851000	5866200	6664100	4961000	3157100	5605200	5721200	5973700	4794200				15	15	15	16.4	16.4	16.4	154.18	0	27.512	531090000	183
A4D1E9	A4D1E9;A4D1E9-2	GTP-binding protein 10	GTPBP10	8758600	8343500	8297300	9245100	9382300	9963900	10063000	9431300	8934100	9911300	8493400	10424000	9650800	9273900	9815700	9817100	8492500	9545700	9018900	9820800	9034300	8212000	9395200	9516900	8938000	8915500	9426400				8	8	8	29.2	29.2	29.2	42.932	0	36.443	606340000	233
A4D1P6	A4D1P6;A4D1P6-2;A4D1P6-3	WD repeat-containing protein 91	WDR91	4013800	3806400	4250700	2685400	4024900	3888400	4202500	3534000	3934400	4160800	4529500	3641900	3994000	4028900	4021200	3678000	3478400	3984400	4693000	3790800	4076000	3320600	4782400	4349800	4327900	5910100	4279700				4	4	4	8.3	8.3	8.3	83.343	0.00044014	6.8322	308540000	44
A5A3E0	A5A3E0	POTE ankyrin domain family member F	POTEF	855580	0	0	0	0	1303700	0	0	0	0	0	0	1536600	0	0	0	0	0	0	0	1902100	0	0	0	0	0	0				6	1	1	7.8	2.1	2.1	121.44	0.00040201	4.298	51662000	23
A5D8V6	A5D8V6	Vacuolar protein sorting-associated protein 37C	VPS37C	3873900	2918300	4067400	0	2723600	0	2703700	3111600	3574300	3204600	3992000	3626800	3073700	3358500	4539900	3087300	3824700	3562300	0	4345700	4168000	3917700	4353700	4613600	4835500	4425800	4840500				4	4	4	14.4	14.4	14.4	38.658	0	10.602	215230000	89
A5PLN9-2	A5PLN9-2;A5PLN9-4;A5PLN9;A5PLN9-5;A5PLN9-7	Trafficking protein particle complex subunit 13	TRAPPC13	0	0	0	0	0	0	0	0	0	0	0	0	0	0	0	0	0	0	0	0	1041500	0	0	0	0	1420500	0				2	2	2	12.4	12.4	12.4	45.934	0.0025632	2.3942	70110000	5
A5YKK6	A5YKK6;A5YKK6-2;A5YKK6-3;A5YKK6-4	CCR4-NOT transcription complex subunit 1	CNOT1	82413000	84848000	85042000	88719000	84912000	94964000	92716000	84098000	80678000	93218000	79548000	93814000	85333000	88929000	83964000	84251000	76595000	88021000	89061000	80271000	84551000	77261000	90415000	78628000	72807000	83558000	81029000				58	58	58	34.6	34.6	34.6	266.94	0	192.82	5917500000	1525
A6NCS6	A6NCS6	Uncharacterized protein C2orf72	C2orf72	33911000	30467000	33582000	31524000	29861000	34602000	28988000	30074000	33535000	35851000	32824000	31823000	30125000	32499000	31971000	34667000	40595000	33413000	36074000	35693000	36242000	42116000	45067000	38652000	35504000	35613000	40596000				9	9	9	48.8	48.8	48.8	30.48	0	76.499	2496000000	370
A6NDB9	A6NDB9	Paralemmin-3	PALM3	10108000	10623000	10949000	5817900	9611400	9893600	7805400	8474300	11049000	9397900	9896600	10443000	7539400	11854000	7854300	8145600	11741000	7397500	7263900	8205600	10278000	11015000	10046000	8396200	6997300	8489200	7936700				6	6	6	11.4	11.4	11.4	71.695	0.00022376	7.4308	643930000	50
A6NDG6	A6NDG6	Phosphoglycolate phosphatase	PGP	73195000	74301000	77194000	77166000	78845000	79071000	69317000	71041000	88166000	66365000	80989000	66156000	72442000	69014000	64357000	66830000	70842000	63504000	63579000	60390000	59599000	65355000	59952000	67013000	61024000	50071000	68476000				13	13	13	50.2	50.2	50.2	34.006	0	131.78	5099500000	486
A6NDU8	A6NDU8	UPF0600 protein C5orf51	C5orf51	13390000	13691000	14359000	14834000	15444000	16396000	16327000	14954000	14608000	16435000	16434000	14484000	14476000	13801000	17105000	14713000	15353000	16560000	14168000	13961000	15473000	14513000	13783000	15655000	13432000	14425000	14350000				9	9	9	45.6	45.6	45.6	33.62	0	83.767	1006000000	312
A6NED2	A6NED2	RCC1 domain-containing protein 1	RCCD1	0	0	0	0	0	0	0	0	0	0	0	0	0	0	0	0	0	0	0	0	0	0	0	0	0	0	0				2	2	2	6.9	6.9	6.9	40.078	0.00040331	4.3408	28847000	45
A6NHL2-2	A6NHL2-2;A6NHL2	Tubulin alpha chain-like 3	TUBAL3	0	0	0	0	0	0	0	0	0	0	0	0	0	0	0	0	0	0	0	0	0	0	0	0	0	0	0				4	1	1	9.1	4.2	4.2	45.517	0	33.648	6317300000	99
A6NHR9	A6NHR9;A6NHR9-2;A6NHR9-3	Structural maintenance of chromosomes flexible hinge domain-containing protein 1	SMCHD1	62655000	60387000	63043000	57895000	59266000	59508000	63551000	63079000	67087000	72631000	64305000	62296000	57186000	72533000	60102000	53766000	65666000	59049000	66613000	57735000	68316000	56599000	64777000	57209000	50451000	56711000	53808000				48	48	48	35.8	35.8	35.8	226.37	0	323.31	4440400000	1194
A6NHX0	A6NHX0	GATS-like protein 2	GATSL2	1654100	2052100	1902700	2437400	2377800	3045300	2693000	2317100	2098300	1918600	1527200	1566600	2091300	2090500	2108500	1559800	0	1245400	1621800	1890100	1892400	0	0	0	0	0	0				3	3	3	13.7	13.7	13.7	36.056	0.00044454	7.2156	118280000	47
A6NIH7	A6NIH7	Protein unc-119 homolog B	UNC119B	11121000	11215000	12646000	12427000	12142000	10747000	10302000	10373000	12661000	11610000	11809000	9272200	12795000	11251000	11402000	10031000	12705000	7862200	9349900	8686000	9543500	9095900	9708200	8989900	11216000	9526900	12868000				6	6	6	46.6	46.6	46.6	28.136	0	15.846	775770000	153
A6NJ78	A6NJ78;A6NJ78-2;P0C7V9;A6NJ78-4	Probable methyltransferase-like protein 15	METTL15	2576300	3613300	2701100	3410100	2759900	2401600	3537900	3175000	2114800	2570200	2435800	2457700	2754700	2742000	2576900	2221100	0	1707800	2810300	2502400	2062400	1967800	2059000	0	0	1934600	1770000				5	5	5	17.2	17.2	17.2	46.121	0.00042114	5.4653	202530000	47
A6NKF1	A6NKF1;A6NKF1-2	SAC3 domain-containing protein 1	SAC3D1	6180100	6194300	5610000	6555300	6059900	6219400	7465800	6098400	7878200	6147700	5094900	7835000	6957900	6615400	10197000	5811100	5925100	4867300	6364900	5385700	5361700	3762400	5279900	4413400	4952300	4423500	6944400				6	6	6	18.8	18.8	18.8	43.553	0	34.508	428180000	117
A6NKT7	A6NKT7	RanBP2-like and GRIP domain-containing protein 3	RGPD3	0	0	0	0	0	0	0	0	0	0	0	0	0	0	0	0	0	0	0	0	0	0	0	0	0	0	0				33	1	0	25.2	0.7	0	197.48	0.0035404	1.9153	380920000	9
A8CG34-2	A8CG34-2;A8CG34;Q96HA1-2;Q96HA1-3;Q96HA1;A6NF01;Q6PJE2-5;Q6PJE2	Nuclear envelope pore membrane protein POM 121C;Nuclear envelope pore membrane protein POM 121;Putative nuclear envelope pore membrane protein POM 121B	POM121C;POM121;POM121B	7474000	7231600	8340300	8638500	6292500	8777800	9789700	11709000	11914000	11889000	12493000	8252900	7780200	9306600	8415100	9171300	11772000	9192800	8523400	9658100	11485000	9261600	9538700	7387100	7279500	9029500	7667900				6	6	6	11.1	11.1	11.1	99.135	0	29.29	620900000	85
A8MXV4	A8MXV4	Nucleoside diphosphate-linked moiety X motif 19, mitochondrial	NUDT19	6615400	9067400	7054900	5924200	6316200	7169200	6335400	6453600	5220000	7365400	6922200	6583900	6651900	5879000	7386900	9005500	5599000	9011900	8212100	7646100	8418100	7494700	7751100	7317900	10665000	10345000	8517700				8	8	8	30.9	30.9	30.9	42.233	0.00022701	7.9523	502160000	114
B1AK53	B1AK53;B1AK53-2	Espin	ESPN	29338000	26048000	25238000	27164000	29460000	23826000	28059000	28487000	31216000	15835000	28857000	18809000	24815000	19766000	21632000	22149000	24296000	18104000	22510000	21512000	18018000	16141000	15919000	18965000	14716000	18156000	15794000				9	9	9	19.4	19.4	19.4	91.732	0	128.22	2251000000	345
B2RUZ4	B2RUZ4	Small integral membrane protein 1	SMIM1	12716000	14125000	13977000	11656000	12459000	11574000	11912000	12182000	14992000	12854000	14887000	11617000	13441000	13839000	13314000	15698000	17452000	12930000	12671000	15205000	14431000	16334000	15432000	18301000	16320000	13672000	17624000				2	2	2	35.9	35.9	35.9	8.749	0	37.912	891670000	142
B7ZAP0	B7ZAP0;Q5R372-7;Q5R372-8;Q5R372-6;Q5R372-5	Rab GTPase-activating protein 1-like, isoform 10;Rab GTPase-activating protein 1-like	RABGAP1L	10997000	12153000	11323000	9798200	12070000	0	0	0	11772000	0	12431000	10817000	13179000	11549000	0	0	0	0	0	0	10581000	0	10532000	0	0	0	11216000				5	3	3	20.2	9.9	9.9	29.038	0.0063859	1.5699	736960000	52
B7ZAQ6-2	B7ZAQ6-2;B7ZAQ6-3;P0CG08;B7ZAQ6	Golgi pH regulator A;Golgi pH regulator B	GPR89A;GPR89B	4827200	3309000	3410600	3423100	3672200	4925500	3760500	3175400	0	3914900	2476100	2858700	2341700	3523700	3100100	2712500	0	2985700	2811500	3385600	3054100	4435800	3862400	2960600	3833700	3934400	2393100				4	4	4	14.3	14.3	14.3	38.484	0.00059371	3.8394	221610000	45
C4AMC7	C4AMC7;Q6VEQ5;A8K0Z3	Putative WAS protein family homolog 3;WAS protein family homolog 2;WAS protein family homolog 1	WASH3P;WASH2P;WASH1	3016300	4141600	4614600	3896000	3665600	3975900	0	3357300	4066600	3873000	5033200	4870600	5008900	3665400	4041800	3214200	4317900	4363200	3414200	3415100	3204300	3339000	3756900	3669700	3809900	3301200	4757300				6	6	3	14.3	14.3	5.4	49.994	0.00042508	5.7502	278270000	68
C9JLW8	C9JLW8	Protein FAM195B	FAM195B	22808000	19427000	20121000	19353000	21469000	21665000	18551000	18989000	21633000	19832000	23700000	17630000	19116000	16513000	19436000	18108000	21416000	19906000	17044000	15424000	15665000	18014000	15864000	17102000	17776000	18549000	18676000				4	4	4	50.5	50.5	50.5	10.92	0	126.18	1471700000	207
E0CX11	E0CX11;Q5SZL2;Q5SZL2-4	Uncharacterized protein C7orf73;Centrosomal protein of 85 kDa-like	C7orf73;CEP85L	0	0	0	0	0	0	0	0	0	0	0	0	0	0	0	0	0	0	0	0	0	0	0	0	0	0	0				1	1	1	14.9	14.9	14.9	5.2652	0.0058712	1.5808	273870000	1
E9PRG8	E9PRG8	Uncharacterized protein C11orf98	C11orf98	5682300	5358900	0	4905700	5593900	5023500	0	5190000	6151300	4685400	6221300	0	6213300	6001900	5102100	7272600	5619300	5305000	4533600	4467000	0	4284300	5155200	0	0	0	4445300				2	2	2	17.1	17.1	17.1	14.234	0.0012994	2.6102	319580000	70
H3BQL2	H3BQL2;D6RF30;A6NMD2;P0CJ92	Golgin subfamily A member 8K;Golgin subfamily A member 8J;Golgin subfamily A member 8H	GOLGA8T;GOLGA8K;GOLGA8J;GOLGA8H	0	0	0	0	0	0	10916000	0	0	0	0	0	0	0	0	0	0	0	0	0	0	0	0	0	0	0	0				2	2	2	5.4	5.4	5.4	71.644	0.0055556	1.6498	272460000	5
H3BR10	H3BR10	Small leucine-rich protein 1	SMLR1	0	12182000	0	0	0	0	8740000	0	9549700	7816300	0	0	6899500	0	7548400	8432000	7457400	7748500	0	0	0	0	8934100	0	0	11198000	0				2	2	2	20.6	20.6	20.6	12.312	0	40.752	372950000	67
L0R6Q1	L0R6Q1		SLC35A4	8385600	7337100	8308600	6613700	8944000	6664500	7029900	7791000	8872100	7423500	10361000	8389100	6109200	4626200	8037000	7790700	8848800	7217900	6197800	7659200	7296400	7527900	8175200	8921400	7294700	7362000	7199900				5	5	5	57.3	57.3	57.3	11.133	0	27.644	426460000	82
O00116	O00116	Alkyldihydroxyacetonephosphate synthase, peroxisomal	AGPS	6434500	5934000	4769700	5200400	5619100	5429400	5376500	5623600	6149000	4867600	4245700	4992600	4411500	6161000	5096100	3485200	3948000	4559000	4904100	5220800	4812900	3301500	5086900	4534700	4246900	3393100	3847900				8	8	8	20.1	20.1	20.1	72.911	0	24.769	360300000	84
O00124	O00124;O00124-3;O00124-2	UBX domain-containing protein 8	UBXN8	3015000	3223600	2879900	2882700	2982000	2559700	3740600	3010000	3551500	3514600	0	2240500	2826600	2087000	0	1673300	1914600	2340900	0	2425800	3257800	0	1679000	0	1353800	1562500	1473300				3	3	3	19.3	19.3	19.3	30.541	0.00042239	5.578	134310000	40
O00139-2	O00139-2;O00139-1;O00139-5;O00139;O00139-4	Kinesin-like protein KIF2A	KIF2A	14302000	14846000	13956000	14386000	14950000	18087000	15025000	14441000	19606000	15172000	15859000	16186000	16222000	15696000	14003000	12210000	12996000	16145000	11962000	12932000	18890000	14620000	14554000	13809000	11855000	16031000	15781000				10	10	9	17.1	17.1	14.8	75.042	0	10.433	1115800000	227
O00148	O00148;O00148-2;O00148-3	ATP-dependent RNA helicase DDX39A	DDX39A	47070000	46071000	48625000	52764000	60637000	52425000	54861000	56430000	52747000	66223000	62830000	60391000	61206000	68419000	54594000	57696000	58541000	55751000	70649000	61648000	55636000	57526000	61339000	54425000	58187000	62606000	53439000				21	9	9	61.1	32.6	32.6	49.129	0	145.31	4126500000	432
O00151	O00151	PDZ and LIM domain protein 1	PDLIM1	404640000	446569984	421129984	498430016	489180000	489120000	495369984	483260000	574209984	469550016	546929984	484040000	521860000	442440000	534240000	486600000	508460000	501900000	441560000	522000000	406660000	426400000	393120000	419809984	460200000	501350016	508780000				21	21	21	84.2	84.2	84.2	36.071	0	323.31	36709000000	1699
O00154-4	O00154-4;O00154-6;O00154-7;O00154;O00154-5;O00154-2;O00154-3;Q6ZUV0	Cytosolic acyl coenzyme A thioester hydrolase	ACOT7	202440000	192390000	202550000	196620000	195550000	192060000	194610000	188640000	166300000	181030000	166100000	166500000	186460000	174220000	177830000	159810000	116040000	167450000	158900000	157370000	156030000	157920000	160760000	158140000	149780000	166690000	163370000				15	15	15	56.5	56.5	56.5	37.419	0	323.31	13247000000	759
O00159	O00159;O00159-3;O00159-2	Unconventional myosin-Ic	MYO1C	52473000	49692000	48016000	48050000	39346000	47840000	51096000	47369000	43021000	53406000	33581000	42692000	37750000	57523000	39281000	38710000	40568000	43047000	48009000	41075000	52609000	42343000	51347000	37672000	31434000	44796000	35883000				28	28	28	36.9	36.9	36.9	121.68	0	106.33	3299300000	747
O00161	O00161;O00161-2	Synaptosomal-associated protein 23	SNAP23	61504000	60894000	68843000	63287000	69448000	63664000	64030000	69769000	82204000	75206000	94533000	63309000	62626000	71672000	65594000	73693000	100940000	82618000	81435000	76359000	76245000	85795000	92306000	88937000	87543000	78723000	90427000				11	11	11	62.6	62.6	62.6	23.354	0	323.31	4982700000	509
O00165	O00165;O00165-2;O00165-3;O00165-5;O00165-4;O00165-6	HCLS1-associated protein X-1	HAX1	10071000	13660000	10578000	10072000	10387000	8782000	9356400	10012000	12725000	11308000	15738000	11139000	11794000	11607000	14029000	12645000	17557000	16119000	14559000	13704000	13883000	16358000	14347000	19081000	18829000	17975000	19174000				8	8	8	43.4	43.4	43.4	31.62	0	98.801	747830000	162
O00168	O00168	Phospholemman	FXYD1	0	0	0	0	0	0	0	0	0	0	0	0	0	0	0	0	0	0	0	0	0	0	0	0	0	0	0				1	1	1	13	13	13	10.441	0.00039857	4.0072	373790000	47
O00170	O00170	AH receptor-interacting protein	AIP	56303000	53264000	49831000	52061000	57538000	50770000	56083000	49600000	48367000	52154000	48736000	53716000	48334000	50690000	49388000	50204000	50689000	43073000	45238000	48574000	48198000	43860000	46439000	46971000	52029000	45981000	43993000				14	14	14	59.4	59.4	59.4	37.636	0	286.93	3885400000	599
O00178	O00178	GTP-binding protein 1	GTPBP1	20264000	17767000	21418000	18713000	14786000	21410000	18612000	16336000	20377000	16454000	13789000	16722000	15377000	16946000	17132000	18084000	18512000	17066000	14622000	15352000	17714000	17438000	21437000	17798000	12780000	19536000	15343000				14	14	14	35.6	35.6	35.6	72.453	0	106.89	1416400000	353
O00186	O00186	Syntaxin-binding protein 3	STXBP3	12594000	11755000	19293000	12556000	12886000	13159000	13993000	11416000	12995000	14572000	9395800	11994000	11819000	12706000	11267000	10183000	10325000	12078000	11449000	10357000	9493800	14465000	13788000	11754000	12719000	15500000	11158000				12	12	12	24.7	24.7	24.7	67.764	0	68.3	913220000	229
O00193	O00193	Small acidic protein	SMAP	68975000	77111000	68043000	69649000	76057000	78252000	73117000	94169000	63856000	61683000	81737000	64062000	73622000	71810000	74627000	61265000	71350000	71551000	77819000	69225000	53320000	69943000	58861000	67535000	95553000	70807000	85154000				4	4	4	25.7	25.7	25.7	20.332	0	323.31	5199500000	222
O00203-3	O00203-3;O00203	AP-3 complex subunit beta-1	AP3B1	85829000	82140000	80647000	73323000	77855000	80536000	80868000	76703000	77449000	84194000	71617000	71750000	77076000	76946000	78184000	76380000	61371000	79837000	74811000	72583000	70530000	74993000	77345000	67635000	64696000	70777000	63350000				32	32	26	40.4	40.4	34.4	116.19	0	174.49	5249900000	1077
O00214	O00214;O00214-2	Galectin-8	LGALS8	6473900	4914000	6458600	5862400	6136500	6578800	7009100	6668700	5535900	6017500	5134600	4638700	7587300	6805000	5833800	5075300	5188400	7273100	5377900	6231400	4863000	3727900	4646300	5789500	4729000	4080700	0				5	5	5	18	18	18	35.808	0.00042535	5.7784	438650000	76
O00217	O00217	NADH dehydrogenase [ubiquinone] iron-sulfur protein 8, mitochondrial	NDUFS8	59892000	54883000	65748000	53393000	61856000	49559000	53744000	54362000	57166000	60614000	72533000	59929000	63362000	59490000	67792000	77182000	77600000	66353000	71146000	64395000	60968000	89339000	74197000	91307000	85273000	76416000	70369000				6	6	6	40	40	40	23.705	0	53.334	4372200000	305
O00220	O00220	Tumor necrosis factor receptor superfamily member 10A	TNFRSF10A	0	0	0	0	0	0	0	2235200	0	0	0	0	0	0	0	0	2510400	0	0	2001000	0	2438200	0	3225800	2670200	3387600	2856100				3	3	3	10.5	10.5	10.5	50.089	0.00095202	3.0353	65647000	15
O00221	O00221	NF-kappa-B inhibitor epsilon	NFKBIE	0	0	0	0	0	0	0	0	0	0	0	0	0	0	0	0	0	0	0	0	0	0	0	0	0	0	0				3	3	3	11.2	11.2	11.2	52.863	0.0011152	2.6251	111290000	10
O00231	O00231;O00231-2	26S proteasome non-ATPase regulatory subunit 11	PSMD11	327020000	312249984	308489984	310270016	300390016	325590016	329560000	320580000	337820000	328670016	313060000	307680000	310040000	342790016	305540000	288580000	323390016	316900000	291560000	280470016	304160000	280440000	329940000	278660000	249540000	290510016	255500000				24	24	24	65.9	65.9	65.9	47.463	0	323.31	22122000000	1293
O00232	O00232;O00232-2	26S proteasome non-ATPase regulatory subunit 12	PSMD12	176580000	168570000	171090000	171730000	174520000	172440000	192610000	192490000	162510000	169560000	163300000	165940000	170030000	198130000	172530000	154670000	156320000	172770000	172800000	161360000	180270000	158240000	193760000	152530000	145920000	152800000	147300000				24	24	24	56.1	56.1	56.1	52.904	0	323.31	12333000000	1158
O00233	O00233;O00233-2;O00233-3	26S proteasome non-ATPase regulatory subunit 9	PSMD9	46181000	50966000	51451000	51509000	57661000	52694000	47116000	52220000	61231000	48843000	60665000	54891000	53039000	47860000	48585000	46240000	59968000	49729000	45155000	48732000	42991000	45016000	41348000	49414000	59154000	55210000	59056000				8	8	8	36.3	36.3	36.3	24.682	0	109.83	3714300000	448
O00244	O00244	Copper transport protein ATOX1	ATOX1	93931000	92837000	98524000	98492000	112920000	96167000	88141000	99837000	112830000	75885000	132220000	81765000	107250000	96307000	105640000	74728000	97192000	76870000	82973000	79235000	75199000	70517000	72100000	75468000	72655000	67181000	68414000				8	8	8	80.9	80.9	80.9	7.4016	0	264.81	6761400000	336
O00255-3	O00255-3;O00255-2;O00255	Menin	MEN1	3203600	2625300	0	2998700	3688800	0	0	3292000	4290400	2874900	3538900	3719600	3529600	0	0	0	0	0	0	0	4366800	0	0	3606200	0	0	0				5	5	5	14.4	14.4	14.4	63.747	0.00043271	6.2975	193460000	33
O00257	O00257;O00257-3	E3 SUMO-protein ligase CBX4	CBX4	0	0	0	0	0	0	0	0	0	0	0	0	0	0	0	0	0	0	1571800	0	0	3593900	0	0	0	0	0				4	4	4	13.2	13.2	13.2	61.367	0.00043422	6.4162	95614000	29
O00264	O00264;O00264-2	Membrane-associated progesterone receptor component 1	PGRMC1	158820000	167130000	193640000	179270000	187970000	149370000	167850000	166080000	204460000	191080000	234790000	159730000	169520000	176390000	196750000	190990000	274609984	209100000	219950000	196790000	195390000	254100000	254480000	255580000	273540000	247180000	267000000				11	10	10	57.9	53.3	53.3	21.671	0	297.33	13674000000	493
O00267	O00267;O00267-2	Transcription elongation factor SPT5	SUPT5H	74802000	83953000	72337000	76149000	77768000	70696000	76967000	72525000	82949000	78737000	69461000	74124000	70308000	70375000	73772000	64826000	63742000	68501000	69254000	67107000	69770000	70171000	72774000	68179000	66668000	69861000	73637000				30	30	30	39	39	39	121	0	323.31	5386400000	1140
O00268	O00268	Transcription initiation factor TFIID subunit 4	TAF4	7436600	8908100	8856800	6241700	8590400	6571700	7001800	8802000	9695200	8395700	11605000	8208200	10760000	7217100	9542600	8279800	11088000	9118600	9392000	8522600	9690400	9707900	9557900	9209300	10862000	8654800	8351500				12	12	12	21.5	21.5	21.5	110.11	0	51.434	631200000	204
O00273	O00273	DNA fragmentation factor subunit alpha	DFFA	81625000	80802000	84662000	89070000	95424000	84793000	80916000	83436000	97896000	73703000	95118000	79914000	87331000	76030000	83538000	93241000	99238000	73109000	74388000	83373000	73770000	79113000	76506000	84737000	96288000	83732000	83538000				15	15	6	59.2	59.2	18.4	36.521	0	323.31	6553300000	761
O00273-2	O00273-2	DNA fragmentation factor subunit alpha	DFFA	0	0	0	0	0	0	0	0	0	0	0	0	0	0	0	0	0	0	0	0	0	0	0	0	0	0	0				10	1	1	57.8	7.5	7.5	29.41	0	23.606	70540000	20
O00291-3	O00291-3;O00291	Huntingtin-interacting protein 1	HIP1	5635600	4320300	5204100	4599300	5576100	4612800	4595000	5355000	4762500	4270800	4990700	5556400	3901800	5082500	4778600	4669000	7051000	5532200	4442200	3515900	6706600	4711300	5860800	4969900	4249600	3612900	4080300				7	6	1	8.9	7.5	0.8	110.66	0.0004414	6.9479	345650000	66
O00299	O00299	Chloride intracellular channel protein 1	CLIC1	1557699968	1668499968	1654200064	1462499968	1561100032	1422300032	1428499968	1432700032	1667600000	1127900032	1302000000	1122300032	1241200000	1117200000	1171299968	1200000000	1377100032	1194400000	1196499968	1117299968	1077699968	1192499968	1278700032	1331600000	1281699968	1255500032	1168199936				15	15	15	82.6	82.6	82.6	26.922	0	323.31	105060000000	1474
O00303	O00303	Eukaryotic translation initiation factor 3 subunit F	EIF3F	211970000	222360000	246300000	241480000	250980000	235720000	228630000	229540000	255320000	206000000	219420000	220720000	221380000	208120000	218540000	219010000	211130000	202770000	218010000	223310000	204310000	215300000	208390000	227150000	187200000	228310000	208780000				14	14	14	56.9	56.9	56.9	37.563	0	205.83	15467000000	735
O00308-3	O00308-3;O00308-2;O00308	NEDD4-like E3 ubiquitin-protein ligase WWP2	WWP2	0	0	0	0	0	1433500	1451700	0	1297900	1674900	0	0	0	0	1612500	0	0	0	0	0	0	0	0	0	0	0	0				3	2	2	9	6.7	6.7	51.079	0.0080397	1.4699	46601000	62
O00330	O00330;O00330-3;O00330-2	Pyruvate dehydrogenase protein X component, mitochondrial	PDHX	56056000	57844000	60426000	56765000	59082000	49187000	44701000	53201000	57934000	61255000	82802000	58696000	71338000	61666000	69175000	75636000	84650000	66186000	72386000	82365000	73762000	91819000	84160000	92675000	91040000	91821000	93547000				14	14	14	34.5	34.5	34.5	54.122	0	323.31	4571200000	473
O00338	O00338;O00338-2	Sulfotransferase 1C2	SULT1C2	14413000	12988000	11660000	10928000	11313000	13603000	14961000	12181000	11587000	13073000	16630000	14482000	14456000	14601000	13199000	16298000	17642000	16971000	16535000	13581000	16983000	17906000	19494000	18136000	17439000	15903000	15658000				8	8	8	38.9	38.9	38.9	34.88	0	16.726	1018600000	250
O00399	O00399	Dynactin subunit 6	DCTN6	6422100	5662300	6225800	7368700	6872100	0	5973300	6668700	5110600	0	7830900	7664900	7843100	7206000	0	6484100	6804400	5630900	6235300	6411900	6142600	5447200	5065100	6322400	7473900	0	5426800				4	4	4	26.8	26.8	26.8	20.747	0.00040008	4.1506	410390000	70
O00400	O00400	Acetyl-coenzyme A transporter 1	SLC33A1	338060000	328569984	358200000	283689984	304380000	291940000	285420000	343120000	311160000	401480000	474820000	355440000	325400000	371569984	343640000	399640000	398750016	453260000	422729984	357150016	383040000	499150016	432910016	461729984	503880000	357760000	559310016				7	7	7	15.3	15.3	15.3	60.908	0	15.885	31737000000	107
O00401	O00401	Neural Wiskott-Aldrich syndrome protein	WASL	5160800	0	0	7139300	5543400	6405000	6319500	4401100	4664000	5250100	7407300	5913400	7026800	4705200	6430400	5842400	5886900	6531400	5911300	0	5299800	4891200	6803500	5677600	5189300	6503300	6305300				6	6	6	20.6	20.6	20.6	54.826	0	12.679	386360000	93
O00410	O00410;O00410-3;O00410-2	Importin-5	IPO5	739969984	782049984	739190016	873240000	845649984	849489984	819550016	851139968	897440000	664430016	824920000	706790016	776259968	701120000	782110016	690910016	733560000	626060032	602380032	660870016	590019968	575030016	554300032	588300032	622689984	624899968	621320000				50	50	48	68.3	68.3	66.5	123.63	0	323.31	51863000000	2826
O00411	O00411	DNA-directed RNA polymerase, mitochondrial	POLRMT	8717200	8501400	8944800	9528400	7470900	9282200	12562000	10876000	9648800	8475500	5427100	7924500	7059900	10171000	7347700	6700500	4910300	8516800	9708000	6857000	6770400	6167800	5017900	5398600	7430200	4259300	3995100				14	14	14	19.6	19.6	19.6	138.62	0	30.311	573440000	136
O00418	O00418	Eukaryotic elongation factor 2 kinase	EEF2K	0	0	0	0	0	0	0	0	0	0	3176300	0	2295300	0	0	0	0	1833300	0	0	2175100	0	0	0	0	0	0				3	3	3	5.8	5.8	5.8	82.143	0.00094733	2.9445	65133000	16
O00422-2	O00422-2;O00422	Histone deacetylase complex subunit SAP18	SAP18	82591000	76160000	92140000	93944000	84453000	81719000	95695000	73912000	83365000	84252000	101310000	84273000	93737000	85004000	98544000	109910000	71108000	102640000	100910000	106030000	103160000	105970000	117050000	108750000	109500000	124590000	102350000				10	10	10	61.6	61.6	61.6	19.526	0	282.04	6411200000	530
O00425	O00425;O00425-2	Insulin-like growth factor 2 mRNA-binding protein 3	IGF2BP3	183680000	190900000	172350000	137900000	130930000	159130000	146140000	147460000	158950000	171980000	160780000	143330000	143280000	158320000	141370000	145690000	158990000	152590000	156130000	161060000	174070000	180240000	188570000	178450000	169060000	175490000	171170000				23	21	20	48	44	42.3	63.704	0	323.31	12402000000	1163
O00429	O00429;O00429-3;O00429-6;O00429-5;O00429-7	Dynamin-1-like protein	DNM1L	68548000	66320000	64463000	63218000	62846000	59304000	58303000	59225000	70640000	58542000	65234000	52850000	62716000	55092000	58368000	49429000	57088000	57332000	55534000	57822000	61622000	55635000	58645000	56829000	61341000	57339000	56332000				32	32	1	56	56	3	81.876	0	323.31	4118300000	836
O00429-2	O00429-2;O00429-4;O00429-8;O00429-9	Dynamin-1-like protein	DNM1L	0	0	0	0	0	0	0	0	0	0	0	0	0	0	0	0	0	0	0	0	0	0	0	0	0	0	0				32	1	1	56.7	2.9	2.9	80.535	0.00077866	3.5064	106850000	32
O00442	O00442;O00442-2	RNA 3-terminal phosphate cyclase	RTCA	32186000	29276000	28278000	29736000	27225000	28692000	28461000	27447000	28915000	29357000	22114000	27929000	30302000	28062000	27309000	30136000	27405000	29171000	30485000	27772000	28166000	27288000	33181000	28339000	23536000	24708000	23489000				10	10	10	44	44	44	39.336	0	108.68	2009200000	418
O00443	O00443;O00443-2	Phosphatidylinositol 4-phosphate 3-kinase C2 domain-containing subunit alpha	PIK3C2A	0	5587300	6114100	5203300	5867200	4376200	0	5068700	4298900	0	4425400	4184800	5005700	4815400	0	4932700	0	5654100	5145400	0	0	5530500	6418600	4999300	5641200	0	0				5	5	5	4	4	4	190.68	0.0011265	2.7899	282210000	40
O00458	O00458;O00458-2	Interferon-related developmental regulator 1	IFRD1	2186700	0	1932900	0	0	0	0	1774800	0	0	0	0	0	0	1986100	0	0	0	2431700	2268700	2801000	3354300	2941600	2688500	5082800	4455500	2671200				5	5	5	16	16	16	50.268	0.00043131	6.1587	111360000	24
O00461	O00461	Golgi integral membrane protein 4	GOLIM4	51174000	46255000	42865000	40825000	47093000	38894000	32251000	40291000	49149000	43810000	52790000	42003000	44055000	45744000	40264000	48743000	61012000	51653000	57747000	49138000	52281000	55822000	50015000	52783000	63329000	54217000	64938000				22	22	22	42.7	42.7	42.7	81.879	0	95.589	3084800000	522
O00462	O00462	Beta-mannosidase	MANBA	2888100	0	2769100	2941300	2162700	0	0	2031400	0	0	0	0	0	0	0	0	4717200	0	2853200	0	2992900	2310500	2748100	0	0	0	0				5	4	4	8	7.2	7.2	100.89	0.0032137	2.0436	129100000	35
O00468-6	O00468-6;O00468-7;O00468-3;O00468-5;O00468-4;O00468;O00468-2	Agrin;Agrin N-terminal 110 kDa subunit;Agrin C-terminal 110 kDa subunit;Agrin C-terminal 90 kDa fragment;Agrin C-terminal 22 kDa fragment	AGRN	42664000	37270000	43210000	39621000	36090000	44425000	47895000	41751000	46786000	43606000	43200000	39581000	47471000	47628000	49492000	39008000	47371000	44439000	46428000	48977000	46319000	43644000	42078000	39990000	37472000	44935000	38256000				22	22	22	15.3	15.3	15.3	214.84	0	175.74	3350200000	677
O00469-2	O00469-2;O00469;O00469-3	Procollagen-lysine,2-oxoglutarate 5-dioxygenase 2	PLOD2	67528000	63687000	62436000	53134000	41897000	55584000	57626000	54555000	61490000	60379000	56910000	58872000	60010000	58493000	60535000	72249000	83086000	78538000	78149000	75899000	79775000	73003000	77307000	72729000	71579000	81491000	68031000				25	25	25	41.2	41.2	41.2	87.097	0	153.06	5271700000	829
O00471	O00471	Exocyst complex component 5	EXOC5	8625900	9146800	10201000	7816500	7048900	7800800	8683900	9992400	10529000	8273800	7901900	7886300	7241800	8362100	7351900	6218600	6699400	7452200	8712200	7330300	7422500	8263200	9064000	7760400	7186800	8557000	7146500				11	11	11	21.8	21.8	21.8	81.852	0.00044043	6.8569	605480000	96
O00483	O00483	Cytochrome c oxidase subunit NDUFA4	NDUFA4	63208000	67886000	67066000	51248000	48264000	66068000	60915000	51307000	80146000	68678000	68694000	57674000	58694000	57495000	58504000	59952000	59871000	55360000	55020000	49445000	56238000	53945000	55068000	59810000	55356000	63858000	53052000				4	4	4	46.9	46.9	46.9	9.3697	0.0011293	2.8363	3841400000	94
O00487	O00487	26S proteasome non-ATPase regulatory subunit 14	PSMD14	92013000	94867000	90522000	113220000	102330000	94954000	94311000	102370000	84125000	108100000	90217000	112200000	107390000	107500000	112150000	130300000	91634000	99491000	119790000	116220000	108470000	115740000	99148000	115070000	116400000	119470000	110730000				13	13	13	71.3	71.3	71.3	34.577	0	294.74	7177700000	512
O00488	O00488	Zinc finger protein 593	ZNF593	0	0	0	0	0	0	0	0	0	0	0	0	0	0	0	0	0	0	0	0	0	0	0	0	0	0	2504500				1	1	1	10.4	10.4	10.4	15.199	0	30.471	119140000	33
O00505	O00505	Importin subunit alpha-4	KPNA3	61211000	59870000	57940000	66931000	71324000	65439000	74982000	67969000	67632000	69909000	63440000	70248000	68583000	64854000	75959000	64210000	64983000	69621000	67216000	60726000	62144000	55013000	59846000	58231000	56086000	54406000	47783000				12	12	10	35.5	35.5	31.5	57.81	0	104.64	4468200000	509
O00507	O00507	Probable ubiquitin carboxyl-terminal hydrolase FAF-Y	USP9Y	0	0	0	0	0	0	0	0	0	0	0	0	0	0	0	0	0	0	0	0	0	0	0	0	0	0	0				24	1	1	10.6	0.5	0.5	291.07	0	20.218	90197000	32
O00515	O00515	Ladinin-1	LAD1	58296000	52447000	51937000	52166000	50181000	49517000	51989000	55586000	64867000	44791000	62622000	43706000	50015000	50497000	56722000	42153000	53985000	46976000	44391000	44870000	46005000	41925000	43288000	46216000	47211000	47622000	42686000				18	18	18	39.3	39.3	39.3	57.13	0	137.72	3396700000	592
O00541	O00541;O00541-2	Pescadillo homolog	PES1	66129000	70189000	72143000	71045000	68893000	72258000	74931000	76402000	59185000	71977000	50075000	61601000	64592000	71928000	68150000	68791000	48008000	63138000	60485000	58605000	61644000	57437000	59557000	58639000	67344000	59608000	53169000				20	20	20	41	41	41	68.002	0	97.678	4580300000	575
O00559	O00559;O00559-2	Receptor-binding cancer antigen expressed on SiSo cells	EBAG9	0	0	0	0	0	0	0	0	0	0	0	0	0	0	0	0	0	0	0	0	0	0	0	0	0	0	0				1	1	1	8.9	8.9	8.9	24.377	0	169.17	83606000	37
O00560-3	O00560-3;O00560-2;O00560	Syntenin-1	SDCBP	3286000	4630700	3271600	0	4238100	0	0	2349800	0	3796000	2457100	2580900	2549000	3586900	0	2921300	2593700	3544600	4779100	0	3765800	4067900	4946400	5060400	6279500	5592100	7052800				4	4	4	17.1	17.1	17.1	31.761	0.00095438	3.0767	202090000	42
O00566	O00566	U3 small nucleolar ribonucleoprotein protein MPP10	MPHOSPH10	62519000	55324000	52755000	56827000	61873000	62566000	58062000	57712000	68952000	66320000	76029000	68865000	60655000	62515000	63360000	74575000	90470000	71761000	68496000	71483000	68161000	75661000	76337000	72621000	85201000	73157000	78787000				16	16	16	31.9	31.9	31.9	78.863	0	323.31	4710200000	805
O00567	O00567	Nucleolar protein 56	NOP56	345270016	335190016	337950016	310160000	307769984	304190016	332030016	339489984	316510016	359740000	292520000	310070016	316430016	339420000	299480000	291049984	274049984	303790016	320360000	299430016	335870016	347020000	354089984	323120000	320680000	327129984	312040000				31	31	31	67.7	67.7	67.7	66.049	0	323.31	23815000000	1626
O00571	O00571;O00571-2;Q9NQI0-3;Q9NQI0-2;Q9NQI0-4;Q9NQI0	ATP-dependent RNA helicase DDX3X	DDX3X	444700000	409440000	428660000	434809984	423350016	449760000	463080000	458040000	389120000	428900000	310369984	376790016	396049984	458280000	382510016	346729984	296100000	363020000	382249984	350830016	382529984	318440000	358020000	323820000	317470016	341510016	324710016				35	35	10	63.1	63.1	22.5	73.243	0	323.31	26961000000	1786
O00584	O00584;O00584-2	Ribonuclease T2	RNASET2	11010000	12306000	13607000	10413000	10700000	10225000	11374000	13108000	11278000	9611700	14122000	10275000	10970000	10328000	11944000	8161100	12624000	11133000	11281000	10974000	11653000	10046000	11095000	14033000	11412000	11529000	11529000				6	6	6	28.5	28.5	28.5	29.48	0	168.89	1272900000	221
O00625	O00625	Pirin	PIR	43265000	46510000	37677000	44692000	43185000	44973000	43677000	41190000	51047000	43101000	54810000	44305000	50602000	45711000	46640000	51891000	55953000	36310000	45325000	44630000	43558000	42557000	41859000	42262000	43993000	36465000	41555000				15	15	15	68.3	68.3	68.3	32.113	0	138.38	3581200000	498
O00629	O00629	Importin subunit alpha-3	KPNA4	34651000	28497000	40189000	35021000	37669000	31073000	36783000	33088000	36840000	36164000	37695000	36676000	35594000	37136000	35190000	34022000	44367000	29820000	34296000	31772000	33001000	32322000	33044000	32730000	38849000	36018000	36686000				12	10	10	43.8	39.7	39.7	57.886	0	105.59	2402100000	456
O00743	O00743;O00743-2;O00743-3	Serine/threonine-protein phosphatase 6 catalytic subunit;Serine/threonine-protein phosphatase 6 catalytic subunit, N-terminally processed	PPP6C	14642000	16850000	14771000	17739000	15507000	18823000	19712000	17275000	9081700	17347000	11900000	16331000	17846000	15319000	16914000	16502000	9528200	18636000	13226000	15746000	16675000	12809000	16577000	14701000	15908000	14758000	12950000				9	9	9	38.4	38.4	38.4	35.144	0	68.846	1212200000	255
O00748	O00748;O00748-4;O00748-2;O00748-5;Q5XG92-4;Q5XG92-6;Q5XG92-2;P22303-3;Q5XG92;P22303-4;P22303;P22303-2	Cocaine esterase	CES2	222360000	201560000	212070000	185770000	180960000	206150000	182460000	184090000	185460000	226240000	222910000	230600000	210800000	199600000	211440000	237170000	236930000	243800000	226060000	256820000	245670000	229200000	235230000	247110000	209350000	225210000	206000000				15	15	15	34.3	34.3	34.3	61.806	0	197.33	14273000000	831
O00754-2	O00754-2;O00754	Lysosomal alpha-mannosidase;Lysosomal alpha-mannosidase A peptide;Lysosomal alpha-mannosidase B peptide;Lysosomal alpha-mannosidase C peptide;Lysosomal alpha-mannosidase D peptide;Lysosomal alpha-mannosidase E peptide	MAN2B1	14930000	14039000	12127000	13938000	13412000	13583000	10356000	15077000	14078000	14178000	15785000	13655000	14567000	13357000	13726000	14917000	13824000	12098000	14777000	13681000	14383000	16820000	14744000	16114000	16376000	17600000	14665000				11	11	11	13.4	13.4	13.4	113.61	0	35.02	899660000	200
O00762	O00762;O00762-2;O00762-3;O00762-4	Ubiquitin-conjugating enzyme E2 C	UBE2C	13077000	17559000	12437000	13274000	21043000	16150000	23017000	15190000	20228000	8302700	9198500	10617000	13324000	8644600	12516000	9814900	9665400	8278700	6698700	8223200	12026000	6172700	0	0	6602400	10376000	8750700				5	5	5	41.9	41.9	41.9	19.652	0.00042346	5.6472	810920000	51
O00764	O00764;O00764-3;O00764-2	Pyridoxal kinase	PDXK	67018000	60195000	62122000	63108000	66006000	61733000	60034000	60302000	61202000	56578000	60779000	63715000	63981000	54199000	53836000	71347000	61145000	56547000	56459000	62682000	58943000	64551000	62123000	67028000	59707000	62629000	54273000				12	12	12	55.1	55.1	55.1	35.102	0	221.5	4767600000	587
O00767	O00767	Acyl-CoA desaturase	SCD	123510000	120340000	123820000	118400000	122410000	107070000	100530000	102930000	95154000	74658000	55976000	78046000	80565000	89846000	82806000	70558000	35889000	83844000	63620000	56978000	62846000	40687000	49354000	33730000	23611000	32682000	29566000				7	7	7	32	32	32	41.522	0	249.99	5670700000	434
O14497	O14497;O14497-2;O14497-3	AT-rich interactive domain-containing protein 1A	ARID1A	36198000	34119000	35927000	38074000	37849000	36289000	37556000	42537000	41805000	38273000	43158000	38207000	37601000	41588000	39219000	37900000	42473000	34631000	37170000	36956000	37187000	38585000	38596000	34642000	36799000	32169000	35510000				29	29	27	22.3	22.3	20.7	242.04	0	323.31	2667700000	619
O14521-2	O14521-2;O14521-4;O14521;O14521-3	Succinate dehydrogenase [ubiquinone] cytochrome b small subunit, mitochondrial	SDHD	15727000	12427000	9843800	0	11321000	11512000	0	0	4523000	0	0	15354000	13580000	13808000	0	0	0	12177000	15126000	13521000	19979000	15762000	21287000	25883000	27170000	0	15362000				2	2	2	17.5	17.5	17.5	12.615	0.0048874	1.7219	774140000	65
O14529	REV__O14529			0	5995600	0	6169000	0	5934200	7761900	8311200	7408800	5667600	7153400	4409200	6700400	8014500	6514500	0	0	5359800	6187300	4676800	4503600	7103200	5961300	6159600	5651700	6462300	6493600		+		2	2	2	0	0	0	161.68	0.0033808	1.9864	622540000	44
O14530	O14530;O14530-2	Thioredoxin domain-containing protein 9	TXNDC9	24325000	24454000	24646000	23500000	24542000	22548000	24080000	24339000	30198000	21459000	24520000	16181000	20960000	20580000	25059000	19220000	21028000	20882000	18650000	19062000	20826000	17392000	18404000	19384000	21811000	22300000	18393000				9	9	9	51.3	51.3	51.3	26.534	0	52.945	1459300000	411
O14545	O14545;O14545-2	TRAF-type zinc finger domain-containing protein 1	TRAFD1	5789700	6544300	6336800	5907400	5503600	5472900	0	8100100	5727500	0	0	5453100	0	6250400	0	0	5921100	0	0	0	7946400	5311600	0	0	0	0	0				7	7	7	19.6	19.6	19.6	64.84	0.00042946	6.0712	386020000	22
O14548	O14548	Cytochrome c oxidase subunit 7A-related protein, mitochondrial	COX7A2L	27148000	24230000	23403000	23170000	24156000	23423000	23379000	22574000	21229000	25050000	21125000	23328000	23121000	18331000	25002000	25653000	25170000	23239000	24863000	22052000	20469000	26229000	28054000	30697000	29012000	31447000	24686000				3	3	3	48.2	48.2	48.2	12.615	0	22.44	1524200000	167
O14561	O14561	Acyl carrier protein, mitochondrial	NDUFAB1	135970000	170330000	121980000	160030000	142260000	163540000	111980000	117780000	164670000	146850000	209370000	238240000	201250000	156690000	174220000	338910016	292020000	185610000	219250000	244300000	240420000	221200000	176680000	215890000	271040000	292990016	292700000				4	4	4	21.2	21.2	21.2	17.417	0	15.962	12759000000	421
O14562	O14562	Ubiquitin domain-containing protein UBFD1	UBFD1	37558000	48570000	42089000	39248000	36356000	37945000	34711000	41884000	41214000	36780000	40820000	35231000	37755000	35873000	38139000	36115000	41301000	31578000	35106000	37299000	35717000	37342000	36959000	36902000	38146000	35277000	37870000				7	7	7	35	35	35	33.382	0	130.14	2807200000	202
O14569	O14569	Cytochrome b561 domain-containing protein 2	CYB561D2	3335000	3392400	4508500	2704300	2694700	3052000	2681000	2509200	0	0	2990000	2477500	3204800	3172300	0	2811600	2738500	2973500	3480900	3224100	2544500	3466100	3296800	3506000	4838600	0	3270200				1	1	1	5.4	5.4	5.4	23.973	0.0023862	2.4554	183300000	73
O14576-4	O14576-4;O14576-3;O14576-5;O14576-2;O14576	Cytoplasmic dynein 1 intermediate chain 1	DYNC1I1	0	0	0	0	0	0	0	0	0	0	0	0	0	0	0	4144400	0	0	0	2543700	0	0	0	0	0	0	0				3	2	2	10.6	7.1	7.1	67.801	0.003087	2.2661	32016000	5
O14578-4	O14578-4;O14578;O14578-2	Citron Rho-interacting kinase	CIT	6797300	6197800	6058600	8059600	4567900	7012700	6286000	5800300	6763000	6311100	0	5221100	6114300	5425300	6592200	5094200	4681400	5475000	5074600	3464400	3209000	5943900	0	0	0	0	3591400				9	9	1	6.5	6.5	0.7	236.6	0	10.744	349650000	48
O14579	O14579;O14579-2;O14579-3	Coatomer subunit epsilon	COPE	116570000	123620000	114180000	109990000	123010000	105600000	96853000	108670000	104900000	110060000	160790000	115800000	118440000	129950000	113280000	121890000	124690000	120840000	136160000	123520000	136230000	144680000	143020000	143320000	145680000	145680000	148640000				12	12	12	71.4	71.4	71.4	34.482	0	214.58	8540400000	724
O14602	O14602	Eukaryotic translation initiation factor 1A, Y-chromosomal	EIF1AY	63257000	70003000	70436000	68562000	69274000	74115000	83192000	79682000	62828000	61034000	72026000	73445000	66325000	72272000	70811000	74219000	51498000	68999000	61907000	71448000	65408000	73846000	70523000	60544000	61093000	71583000	79449000				5	5	1	34.7	34.7	6.9	16.442	0	49.235	5013200000	323
O14617	O14617;O14617-5;O14617-4;O14617-2;O14617-3	AP-3 complex subunit delta-1	AP3D1	84629000	93767000	86490000	91833000	85685000	85579000	90055000	82253000	87873000	91342000	74278000	83916000	92443000	88392000	86316000	81816000	74947000	90747000	83286000	81517000	85631000	79671000	85670000	85940000	74265000	82780000	77447000				34	34	34	42.2	42.2	42.2	130.16	0	181.33	5939800000	1268
O14618	O14618	Copper chaperone for superoxide dismutase	CCS	97680000	109070000	94670000	94587000	110910000	84519000	96781000	101480000	111610000	76683000	97833000	86242000	75116000	89045000	58579000	84951000	108810000	87406000	101280000	86611000	72359000	127000000	88963000	110110000	106660000	86716000	108530000				8	8	8	34.3	34.3	34.3	29.04	0	35.215	8065900000	253
O14638	O14638	Ectonucleotide pyrophosphatase/phosphodiesterase family member 3;Alkaline phosphodiesterase I;Nucleotide pyrophosphatase	ENPP3	13570000	14308000	16553000	17985000	18004000	12886000	14169000	17609000	13643000	17343000	20064000	16467000	16711000	16422000	19251000	19614000	23625000	20930000	24052000	21665000	18951000	28749000	23863000	29635000	25361000	25830000	27991000				13	13	13	25.9	25.9	25.9	100.12	0	54.033	1240100000	262
O14639-4	O14639-4;O14639-3;O14639-5;O14639-2;O14639-6;O14639	Actin-binding LIM protein 1	ABLIM1	21964000	21981000	21181000	23771000	23778000	22177000	23696000	23585000	25775000	20575000	29381000	22081000	26338000	22366000	31071000	21628000	26403000	27645000	24434000	28156000	28538000	19865000	23462000	22751000	29072000	28474000	24827000				14	14	14	48.4	48.4	48.4	46.086	0	54.971	1637600000	308
O14641	O14641	Segment polarity protein dishevelled homolog DVL-2	DVL2	0	0	0	0	0	0	0	0	0	0	0	0	0	0	0	0	0	0	0	0	0	0	0	0	0	0	0				1	1	1	3.1	3.1	3.1	78.947	0.00077369	3.3271	85074000	29
O14646-2	O14646-2;O14646	Chromodomain-helicase-DNA-binding protein 1	CHD1	8642200	8726500	8882700	9429500	8531600	9371800	9840400	9347000	7627400	10971000	8437800	9408300	8675900	11403000	8583200	8774300	8281200	11565000	9580400	9443500	9913000	10152000	10794000	9894200	12738000	10008000	9817000				14	14	11	13.2	13.2	11.4	196.59	0	30.183	672640000	293
O14647	O14647;O14647-2;O14647-3	Chromodomain-helicase-DNA-binding protein 2	CHD2	4336600	3272100	4011700	3496500	3502100	3481300	3747100	2830000	3750000	4644900	5731600	3551500	3929400	4506600	3910800	3386700	3601400	3717800	3756800	0	4046000	4132900	3809800	4175000	4243500	5082600	3892600				10	7	7	8.3	6.5	6.5	211.34	0.00044563	7.278	306400000	58
O14653-3	O14653-3;O14653;O14653-2	Golgi SNAP receptor complex member 2	GOSR2	15135000	19388000	16907000	18173000	17704000	18000000	17124000	17398000	20744000	19254000	19469000	24147000	18330000	17638000	20685000	24382000	23135000	25547000	19768000	23548000	22911000	24444000	22924000	20657000	19509000	24255000	31798000				5	5	5	44.1	44.1	44.1	22.724	0	22.201	1337500000	212
O14656	O14656;O14656-2	Torsin-1A	TOR1A	1563700	0	0	1665200	1522600	0	0	1998000	0	0	0	0	0	0	2426400	0	0	0	2768300	0	1829300	0	0	0	0	0	0				3	3	3	12	12	12	37.808	0.003252	2.2102	55656000	11
O14657	O14657	Torsin-1B	TOR1B	4003400	3523400	0	4108100	2659900	2994900	2708100	3186600	0	3315700	0	4075500	3743500	3774600	2848300	4237600	3478500	2890600	3808900	3070600	3876200	2290700	3216200	2288900	2862300	3087000	3861400				4	4	4	17	17	17	37.978	0.0011202	2.6849	197920000	44
O14662-2	O14662-2;O14662;O14662-6	Syntaxin-16	STX16	10107000	9705800	10927000	11490000	10736000	9142900	11355000	10505000	15622000	10146000	12055000	10203000	9384400	12449000	9823800	9641200	14308000	12039000	11647000	14535000	11892000	15284000	14316000	10895000	11749000	11185000	12708000				9	9	1	46.1	46.1	3.6	34.812	0	29.118	813600000	249
O14672	O14672;O14672-2	Disintegrin and metalloproteinase domain-containing protein 10	ADAM10	53991000	51877000	47308000	52363000	51359000	47648000	47547000	49959000	48958000	54595000	62018000	53812000	61631000	48193000	60867000	54445000	62190000	60933000	58767000	59850000	66455000	59532000	57146000	63348000	71630000	65272000	61679000				21	21	21	40.9	40.9	40.9	84.141	0	123.58	3606600000	659
O14678	REV__O14678			0	0	0	0	0	0	0	0	0	0	0	0	0	0	0	0	0	0	0	0	0	0	0	0	0	0	0		+		2	2	2	0	0	0	68.597	0.0078875	1.4923	110010000	3
O14732-2	O14732-2;O14732	Inositol monophosphatase 2	IMPA2	3674600	3251800	3142800	2573200	2692900	0	0	2456000	0	0	2423700	0	0	2437600	0	0	2140100	0	2123700	0	2396000	2167900	1921500	2984700	1950200	2515800	0				4	4	4	22.2	22.2	22.2	28.511	0.00040169	4.2493	163900000	30
O14734	O14734	Acyl-coenzyme A thioesterase 8	ACOT8	9040700	8254900	6495500	7664100	7493000	7420400	5696200	5885700	6509100	6904600	7351900	8809900	7434700	6957800	7250400	6956100	7143400	6460900	6953800	7819300	8615900	7720900	6561700	8405400	8293100	7834900	8741600				3	3	3	17.2	17.2	17.2	35.914	0	49.49	501650000	106
O14735-3	O14735-3;O14735;O14735-2	CDP-diacylglycerol--inositol 3-phosphatidyltransferase	CDIPT	12472000	11031000	10704000	9350400	8202800	10103000	9432300	9025200	6632300	10330000	7776200	8635800	10670000	11427000	10300000	11573000	7358700	10468000	12469000	12208000	13890000	11005000	14489000	12470000	9543200	12413000	10622000				4	4	4	26.8	26.8	26.8	18.624	0	25.563	711800000	185
O14737	O14737;O14737-2	Programmed cell death protein 5	PDCD5	115240000	108320000	100080000	120270000	120890000	117760000	113810000	108020000	131990000	89608000	117620000	98273000	100020000	86625000	116510000	85618000	99845000	83849000	76988000	84408000	79113000	82033000	75796000	89677000	98203000	86875000	90366000				10	10	10	65.6	65.6	65.6	14.285	0	65.221	7404100000	386
O14744	O14744;O14744-2;O14744-5;O14744-3	Protein arginine N-methyltransferase 5;Protein arginine N-methyltransferase 5, N-terminally processed	PRMT5	100120000	93066000	100420000	107140000	94229000	105370000	103170000	99350000	106460000	118340000	114640000	107130000	97435000	102280000	100610000	102230000	92605000	114720000	109080000	106590000	100970000	111240000	106940000	106670000	97936000	112140000	106930000				22	22	6	46.2	46.2	14.9	72.683	0	124.69	7246300000	796
O14745	O14745;O14745-2	Na(+)/H(+) exchange regulatory cofactor NHE-RF1	SLC9A3R1	413049984	437769984	404520000	440489984	450940000	463560000	404369984	407590016	512070016	369300000	494150016	413889984	403289984	364449984	424529984	385030016	442080000	384240000	356460000	380769984	352160000	362920000	327820000	381280000	434780000	398190016	379840000				22	22	22	68.4	68.4	68.4	38.868	0	323.31	30381000000	1000
O14746-4	O14746-4;O14746-2;O14746-3;O14746	Telomerase reverse transcriptase	TERT	0	0	0	0	0	0	0	0	0	0	0	0	0	0	0	0	0	0	0	0	0	0	0	0	0	0	0				1	1	1	2.6	2.6	2.6	88.964	0.0032183	2.0829	535190000	9
O14757-2	O14757-2;O14757;O14757-3	Serine/threonine-protein kinase Chk1	CHEK1	3835400	3401200	3128000	3724700	0	2953400	3160000	2595400	3784500	0	1973100	2259100	1962700	2389900	0	2077300	1665800	0	1824600	0	0	0	0	0	0	0	0				7	7	7	23.6	23.6	23.6	43.703	0.00022361	7.404	143720000	23
O14763	O14763;O14763-2;O14763-3	Tumor necrosis factor receptor superfamily member 10B	TNFRSF10B	4622200	4328300	4547500	4177400	4382200	4614500	6148200	4419400	6711200	12070000	13022000	12906000	7611900	11189000	9475900	5591200	10715000	8175600	6919900	11786000	8500500	25223000	20334000	24353000	36428000	34626000	37221000				11	11	11	31.8	31.8	31.8	47.878	0	35.989	688360000	119
O14773	O14773;O14773-2	Tripeptidyl-peptidase 1	TPP1	34381000	35218000	35127000	22283000	23025000	20029000	22135000	21224000	25354000	19180000	19690000	15647000	18891000	17468000	17263000	19669000	19407000	15418000	17493000	14995000	16377000	14042000	14717000	14800000	18228000	13189000	17948000				6	6	6	17.6	17.6	17.6	61.247	0	133.19	2242800000	274
O14776-2	O14776-2;O14776	Transcription elongation regulator 1	TCERG1	100280000	99307000	101320000	98784000	108140000	107390000	111940000	112110000	116770000	110030000	127860000	101430000	112650000	114210000	112060000	94407000	120340000	103660000	93174000	102190000	105990000	96663000	105910000	93363000	105020000	104510000	99745000				27	27	27	26.5	26.5	26.5	121.69	0	323.31	8355000000	1187
O14777	O14777	Kinetochore protein NDC80 homolog	NDC80	0	0	0	0	0	0	0	0	0	0	0	0	0	0	0	0	0	0	0	0	0	0	0	0	0	0	0				3	3	3	7.5	7.5	7.5	73.912	0.00022836	8.2499	95009000	10
O14787-2	O14787-2;O14787	Transportin-2	TNPO2	31431000	24924000	28743000	27771000	24139000	26982000	32236000	28090000	23270000	32187000	16655000	28493000	30082000	28890000	27421000	26028000	29525000	28367000	27891000	26985000	23157000	26204000	29099000	22056000	24619000	26188000	22448000				17	12	12	29	23.2	23.2	100.41	0	110.82	2035400000	509
O14791-3	O14791-3;O14791;O14791-2	Apolipoprotein L1	APOL1	3412300	4459200	0	2735000	0	0	0	0	0	0	5105100	0	0	0	4410400	2919700	0	3013400	2511900	4014200	0	0	0	0	3640700	0	0				4	4	4	12.6	12.6	12.6	42.158	0	44.833	119140000	75
O14802	O14802	DNA-directed RNA polymerase III subunit RPC1	POLR3A	24420000	22493000	27589000	26283000	25117000	23638000	28589000	25122000	28641000	26494000	26670000	28854000	27139000	26930000	28317000	25967000	29770000	26535000	28513000	26040000	27442000	26201000	26722000	23647000	20453000	24046000	25734000				29	29	29	29.9	29.9	29.9	155.64	0	56.35	1804000000	470
O14817	O14817	Tetraspanin-4	TSPAN4	0	0	0	3788500	2903000	2519000	4210000	0	0	0	0	2998000	2778600	0	2917800	3233400	2468000	2758200	4516400	3106900	2408100	3504600	0	0	1789100	0	1841400				3	3	3	23.5	23.5	23.5	26.118	0	15.613	154620000	49
O14818	O14818;O14818-2;O14818-4;Q8TAA3-2;Q8TAA3-5;Q8TAA3	Proteasome subunit alpha type-7	PSMA7	357969984	350640000	328110016	354910016	365830016	354640000	384529984	358480000	316990016	348649984	301340000	334569984	321500000	323169984	356950016	320350016	299190016	309100000	313260000	304089984	269640000	260960000	269620000	280100000	278740000	281409984	285769984				13	13	13	63.3	63.3	63.3	27.887	0	323.31	23822000000	892
O14828	O14828	Secretory carrier-associated membrane protein 3	SCAMP3	28847000	32175000	31176000	26808000	31553000	32183000	25676000	30677000	35647000	32532000	45875000	38665000	34953000	37344000	33172000	40439000	49538000	38022000	36539000	45361000	38250000	47388000	42830000	49027000	50615000	44596000	51698000				8	8	3	40.6	40.6	19.6	38.287	0	302.67	2317900000	348
O14828-2	O14828-2	Secretory carrier-associated membrane protein 3	SCAMP3	0	0	0	0	0	0	0	0	0	0	0	0	0	0	0	0	0	0	0	0	0	0	0	0	0	0	977230				6	1	1	35.8	13.1	13.1	35.201	0.0030836	2.2543	12271000	2
O14841	O14841	5-oxoprolinase	OPLAH	38415000	34979000	34992000	34288000	35157000	35060000	33141000	31266000	34686000	24073000	25604000	23783000	28940000	24515000	26871000	26499000	27637000	25985000	27190000	24328000	25004000	27222000	27994000	27480000	25158000	28727000	25499000				26	26	26	34.9	34.9	34.9	137.46	0	185.77	2196800000	611
O14867	O14867	Transcription regulator protein BACH1	BACH1	0	0	0	0	0	0	0	0	0	0	0	0	0	0	0	0	0	0	0	0	0	0	0	0	8347100	0	0				2	2	2	3.9	3.9	3.9	81.957	0.0035311	1.8904	35946000	3
O14874-2	O14874-2;O14874-3;O14874	[3-methyl-2-oxobutanoate dehydrogenase [lipoamide]] kinase, mitochondrial	BCKDK	19969000	21134000	16257000	14723000	17766000	17750000	14807000	15639000	36524000	14810000	29672000	14453000	16211000	15422000	15598000	15414000	18512000	16181000	15449000	17905000	18138000	15532000	12814000	18454000	14797000	16089000	13635000				8	8	8	30.1	30.1	30.1	37.767	0	21.556	1236500000	164
O14880	O14880	Microsomal glutathione S-transferase 3	MGST3	10414000	11566000	10869000	10517000	9628000	11366000	9327900	9503100	9178600	10582000	4804000	11463000	9778700	11929000	9199800	14007000	6359700	12095000	13679000	11960000	12206000	13713000	10685000	12367000	11726000	13078000	13076000				3	3	3	32.2	32.2	32.2	16.516	0	15.916	772190000	153
O14893-3	O14893-3;O14893-2;O14893;O14893-4	Gem-associated protein 2	GEMIN2	7023900	4464100	4802300	5796000	5096600	6604000	5720100	5455400	6056200	5440400	8118800	5493200	5615800	7379800	6206100	5525700	7638100	3900100	4828000	5624700	5564900	5609900	5241400	4087100	5109900	4134700	7392300				5	5	5	30.4	30.4	30.4	28.155	0	11.48	422330000	112
O14907	O14907	Tax1-binding protein 3	TAX1BP3	12624000	11303000	11683000	13079000	11379000	11334000	12814000	10471000	13208000	12037000	11951000	9650300	11907000	11914000	11023000	11617000	11230000	10257000	11000000	9658900	9866100	11015000	9118100	9494800	10359000	8543700	9991900				3	3	3	39.5	39.5	39.5	13.735	0	16.965	738700000	64
O14908	O14908;O14908-2;Q8TF64	PDZ domain-containing protein GIPC1	GIPC1	6962000	5345100	6145500	5073400	5353500	4891300	5340300	5171200	6333200	0	7250000	5247400	4327700	5836500	4407700	4558500	5635100	4655700	4994500	4491000	4515500	5034900	3935900	3900200	4908800	3787500	4412300				5	5	5	25.8	25.8	25.8	36.049	0	26.468	327650000	153
O14910	O14910;Q9HAP6;Q9HAP6-2	Protein lin-7 homolog A	LIN7A	0	0	0	0	0	0	0	5090100	0	0	0	0	0	0	0	4392000	6860700	4481400	0	0	0	0	0	0	6283900	0	0				7	4	4	36.5	22.3	22.3	25.996	0.00059359	3.831	157120000	32
O14925	O14925;Q5SRD1-2;Q5SRD1	Mitochondrial import inner membrane translocase subunit Tim23	TIMM23	22085000	26954000	21453000	27076000	21216000	21317000	25988000	21648000	21827000	27317000	16859000	22414000	24117000	22219000	23788000	27415000	19767000	25194000	27009000	26448000	26104000	26650000	30227000	28621000	25436000	27375000	28982000				5	5	5	45.9	45.9	45.9	21.943	0	195.13	1452700000	145
O14929	O14929;O14929-2	Histone acetyltransferase type B catalytic subunit	HAT1	112710000	117060000	101900000	125070000	116800000	131920000	114900000	112610000	111980000	97579000	106560000	113040000	104930000	114010000	100670000	95359000	88956000	90276000	100120000	96483000	94625000	74669000	74662000	73916000	79605000	81135000	87152000				13	13	13	43.4	43.4	43.4	49.512	0	323.31	7330200000	587
O14936-3	O14936-3;O14936-4;O14936;O14936-6;O14936-2;O14936-5	Peripheral plasma membrane protein CASK	CASK	14106000	17694000	16159000	15251000	13310000	13612000	15023000	12300000	13969000	14031000	11837000	12534000	14480000	10852000	14666000	11714000	16490000	16875000	13260000	14814000	13386000	14025000	18316000	14111000	17650000	15566000	19777000				15	15	15	25	25	25	102.11	0	18.398	1135200000	253
O14949	O14949	Cytochrome b-c1 complex subunit 8	UQCRQ	32209000	32796000	16496000	26347000	17493000	32558000	15570000	18420000	14321000	22846000	37069000	43696000	28212000	24584000	24967000	47438000	26516000	28204000	31538000	45390000	35965000	34215000	17587000	30169000	45165000	39708000	45821000				5	5	5	54.9	54.9	54.9	9.9062	0	20.561	1945800000	166
O14957	O14957	Cytochrome b-c1 complex subunit 10	UQCR11	0	0	0	0	0	0	0	0	0	0	0	0	0	0	0	0	0	0	0	0	0	0	0	0	0	0	0				1	1	1	21.4	21.4	21.4	6.5696	0.0033772	1.9731	42077000	20
O14964	O14964;O14964-2	Hepatocyte growth factor-regulated tyrosine kinase substrate	HGS	57980000	55106000	58853000	61602000	61102000	56567000	58463000	58145000	70719000	62163000	69084000	57189000	66494000	56900000	60644000	58776000	72386000	60729000	56747000	55172000	60205000	61836000	56217000	65504000	67952000	55691000	64769000				20	20	20	29.9	29.9	29.9	86.191	0	182.5	4145500000	716
O14965	O14965	Aurora kinase A	AURKA	13199000	15365000	12882000	12335000	14341000	13504000	10960000	13867000	12087000	7533500	8787900	5739300	8563400	9114300	7838500	5620200	7374600	5938300	6416700	6302100	7218000	5836500	5811700	0	0	4830100	5819700				9	9	9	32.8	32.8	32.8	45.809	0	10.681	687250000	145
O14967	O14967;O14967-2	Calmegin	CLGN	56437000	56260000	61513000	47732000	48787000	47794000	54519000	58128000	58286000	63441000	70023000	60342000	55774000	53624000	54115000	65747000	77865000	63751000	66868000	64719000	63676000	91850000	88432000	81075000	83828000	89751000	83042000				24	24	24	53.8	53.8	53.8	70.038	0	251.7	3796300000	712
O14974	O14974;O14974-3;O14974-2;O14974-5;O14974-4	Protein phosphatase 1 regulatory subunit 12A	PPP1R12A	52731000	46210000	46398000	54160000	56610000	50187000	52782000	50076000	56635000	50382000	60020000	51110000	53930000	50551000	58432000	55283000	68087000	51891000	50375000	56816000	53230000	56334000	58047000	58596000	61496000	51150000	61728000				27	27	27	36.3	36.3	36.3	115.28	0	323.31	4177900000	665
O14975	O14975;O14975-2	Very long-chain acyl-CoA synthetase	SLC27A2	15901000	19659000	14352000	13908000	12369000	15102000	17416000	14385000	10467000	15208000	9635200	13230000	14157000	14271000	12815000	15967000	12931000	16127000	16377000	12527000	13898000	15654000	18477000	13494000	15371000	13605000	14312000				15	15	15	34	34	34	70.311	0	55.839	1156100000	302
O14976	O14976;O14976-2	Cyclin-G-associated kinase	GAK	10347000	9032000	11026000	10916000	7447600	11670000	10326000	9615800	7019300	10885000	8858600	9719100	9354200	10271000	8860800	9417500	14041000	11854000	11789000	11747000	10893000	11238000	13044000	14664000	10015000	10474000	9037200				14	14	14	15.5	15.5	15.5	143.19	0	51.997	645790000	141
O14979	O14979	Heterogeneous nuclear ribonucleoprotein D-like	HNRNPDL	358230016	355030016	342750016	425520000	434089984	380720000	374190016	393489984	475780000	376409984	421910016	324350016	435540000	343089984	419620000	319640000	420440000	355329984	371200000	354689984	299769984	364270016	326220000	357460000	359809984	355940000	405649984				14	13	3	33.8	31.9	14.8	46.437	0	323.31	26814000000	623
O14979-3	O14979-3;O14979-2	Heterogeneous nuclear ribonucleoprotein D-like	HNRNPDL	8096000	12813000	27133000	0	0	18628000	17102000	0	19022000	17256000	23170000	9504700	11359000	0	24141000	8366700	8852000	16011000	0	15619000	8962200	0	0	12147000	0	27091000	10864000				12	1	1	40.2	7.4	7.4	27.191	0	228.34	1306700000	84
O14980	O14980	Exportin-1	XPO1	426900000	426040000	432489984	483849984	475760000	473769984	483910016	464190016	423769984	401660000	348260000	395640000	436830016	413100000	455270016	366300000	311449984	392270016	379689984	362420000	358049984	336870016	333489984	351020000	337649984	332800000	347020000				45	45	45	55.9	55.9	55.9	123.38	0	323.31	31030000000	2455
O14981	O14981;O14981-2	TATA-binding protein-associated factor 172	BTAF1	29487000	29962000	31062000	33270000	28096000	30109000	31222000	28966000	34076000	31953000	28648000	34210000	27895000	32183000	26461000	30143000	33193000	30188000	29724000	29656000	37274000	31949000	38108000	27070000	27881000	28825000	29564000				31	31	31	25.3	25.3	25.3	206.89	0	60.576	2230900000	543
O14983	O14983;O14983-2;O14983-3	Sarcoplasmic/endoplasmic reticulum calcium ATPase 1	ATP2A1	0	0	0	0	0	0	0	0	0	0	0	0	0	0	0	0	0	0	0	0	0	0	0	0	0	0	0	+			14	1	1	17.1	3.4	3.4	110.25	1	-2	537970000	5
O15027	O15027;O15027-5;O15027-2;O15027-4;O15027-3	Protein transport protein Sec16A	SEC16A	41335000	43806000	44524000	41792000	38318000	45344000	39828000	40580000	47150000	48139000	53996000	47766000	43073000	45631000	44285000	45328000	55224000	53071000	49279000	51172000	52081000	44925000	54373000	50307000	42792000	50038000	49667000				37	37	37	30.6	30.6	30.6	251.89	0	199.47	3300900000	812
O15031	O15031	Plexin-B2	PLXNB2	26659000	26685000	22086000	21929000	26037000	20575000	22187000	21584000	23309000	24336000	26896000	23826000	27415000	23106000	27738000	25512000	28532000	24597000	27997000	25348000	28254000	27393000	31364000	27176000	23255000	24451000	28118000				26	26	25	22.7	22.7	22.3	205.12	0	159.75	1731000000	575
O15042	O15042;O15042-2;O15042-3	U2 snRNP-associated SURP motif-containing protein	U2SURP	88679000	87098000	85960000	87348000	94354000	98049000	93193000	92224000	100710000	100600000	115460000	97384000	107240000	104450000	98450000	83960000	110110000	90789000	90004000	91941000	101970000	87413000	96616000	83465000	82506000	86772000	93315000				19	19	19	25.5	25.5	25.5	118.29	0	212.14	6617400000	877
O15047	O15047	Histone-lysine N-methyltransferase SETD1A	SETD1A	2640200	2950900	2983500	2815600	1769700	2493700	2463700	3209100	2786700	3155000	0	1933800	2411400	0	0	2303500	2891200	2402800	2170400	2055100	3051200	0	3439600	1483300	2380000	2474400	2229000				4	4	4	3.5	3.5	3.5	186.03	0.00042635	5.8465	155750000	70
O15056	O15056;O15056-2;O15056-3	Synaptojanin-2	SYNJ2	5888000	5957500	5779100	5550100	5557100	6392000	5933600	5401300	0	5872800	5879400	0	4750700	6383400	6075100	0	0	4558700	4746300	0	5221300	5820700	5991600	4732800	0	6543900	4658300				12	12	12	13	13	13	165.54	0	17.422	403360000	57
O15066	O15066;O15066-2	Kinesin-like protein KIF3B;Kinesin-like protein KIF3B, N-terminally processed	KIF3B	3644600	6222500	2449500	3209800	4517200	0	0	2965400	3298400	0	5132500	3353100	3750100	2883900	0	2953000	3528400	4000000	3486400	3660400	4020100	3724400	3959100	0	3956200	4518600	4946500				5	5	3	9	9	5.9	85.124	0.00041442	5.0201	242800000	24
O15067	O15067	Phosphoribosylformylglycinamidine synthase	PFAS	192050000	187360000	178690000	209830000	216430000	191800000	194460000	192770000	214790000	178640000	180010000	206860000	197600000	183040000	194180000	198690000	184360000	170500000	168320000	180530000	164930000	156520000	141780000	152340000	153010000	157410000	158720000				36	36	36	47.6	47.6	47.6	144.73	0	323.31	14110000000	1507
O15084	O15084;O15084-4;O15084-1;O15084-2;Q8N8A2-5;Q8N8A2-3;Q8N8A2-4;Q8N8A2;Q8N8A2-2	Serine/threonine-protein phosphatase 6 regulatory ankyrin repeat subunit A	ANKRD28	21752000	18866000	20136000	13589000	18299000	16315000	16240000	15446000	16241000	18618000	17773000	15325000	15121000	17567000	13246000	13105000	14695000	12513000	16520000	15471000	15675000	15684000	16580000	17338000	12886000	10557000	14283000				13	13	13	20.3	20.3	20.3	112.96	0	40.207	1158400000	231
O15091-2	O15091-2;O15091;O15091-4;O15091-3	Mitochondrial ribonuclease P protein 3	KIAA0391	7696000	5726700	6213700	6437500	7276900	6093800	7211400	8138200	4414100	5352200	5166800	6453900	6560200	6161000	5554800	5536800	4742900	5593100	5683000	4848200	4528800	3796700	3866600	4845400	3260700	3620000	2965800				8	8	8	23.1	23.1	23.1	65.485	0	78.182	420450000	135
O15111	O15111;O14920-3;O14920-4;O14920-2;O14920	Inhibitor of nuclear factor kappa-B kinase subunit alpha	CHUK	7565400	6395400	5853500	4999500	4481700	5204900	5556700	6401800	6150300	6742200	5297200	10043000	5490200	6527100	6521100	6375300	6596100	5755600	5845700	4398800	7818600	7148600	6916200	3831600	6954200	5808200	6740600				10	10	10	18.3	18.3	18.3	84.639	0	13.257	452810000	77
O15116	O15116	U6 snRNA-associated Sm-like protein LSm1	LSM1	13585000	15901000	12489000	16760000	15933000	11448000	13524000	14468000	13962000	11665000	14064000	11278000	12079000	13254000	12341000	14038000	13602000	10148000	12215000	14866000	11564000	13798000	13719000	13676000	14429000	9648000	14697000				4	4	4	44.4	44.4	44.4	15.179	0	143.32	1017200000	185
O15118	O15118;O15118-2	Niemann-Pick C1 protein	NPC1	29188000	29206000	26998000	25036000	22750000	27629000	24976000	23460000	26210000	28153000	26786000	30036000	29786000	26990000	29133000	38320000	38099000	38068000	38016000	41224000	38550000	41219000	37938000	40128000	41830000	45105000	46531000				13	13	13	13.5	13.5	13.5	142.17	0	67.214	2096500000	365
O15119	O15119;O15119-2;O15119-3	T-box transcription factor TBX3	TBX3	0	0	0	0	0	0	0	0	0	0	0	0	0	0	0	0	0	0	0	0	0	0	0	0	0	0	0				4	4	4	8.9	8.9	8.9	79.388	0.0011173	2.6461	27028000	6
O15121	O15121	Sphingolipid delta(4)-desaturase DES1	DEGS1	4107800	3682800	3817300	5209300	5608600	4252500	5302200	0	0	0	4614600	6778200	7147100	5228100	4413100	6193900	0	7618800	5947500	5436300	4263400	7330800	5942000	4718500	4655600	5827300	5045600				3	3	3	14.9	14.9	14.9	37.866	0	11.549	315100000	96
O15126	O15126;O15126-2	Secretory carrier-associated membrane protein 1	SCAMP1	13730000	14724000	14222000	11736000	15254000	10795000	12162000	11393000	15158000	12202000	21682000	14374000	15652000	12582000	13599000	13590000	15162000	16781000	17122000	15952000	15061000	17045000	13632000	17722000	17970000	19381000	16726000				9	9	9	39.6	39.6	39.6	37.92	0	39.896	1015200000	243
O15127	O15127	Secretory carrier-associated membrane protein 2	SCAMP2	37577000	41688000	33275000	40442000	39005000	34182000	29064000	32786000	49376000	49815000	50863000	43430000	42784000	41438000	40084000	46303000	56368000	46470000	50023000	46421000	56421000	57915000	54475000	63435000	56867000	51168000	59217000				3	3	3	13.7	13.7	13.7	36.648	0	323.31	2779500000	235
O15143	O15143	Actin-related protein 2/3 complex subunit 1B	ARPC1B	69257000	69992000	70705000	57355000	63662000	58299000	68834000	68964000	53285000	58499000	59246000	56672000	58697000	57874000	65584000	56292000	48492000	49607000	52756000	57939000	50993000	52135000	45537000	55206000	54898000	54481000	44867000				13	12	12	54.3	48.1	48.1	40.949	0	161.41	4227600000	466
O15144	O15144	Actin-related protein 2/3 complex subunit 2	ARPC2	92898000	83632000	77557000	91267000	81055000	86913000	89109000	90378000	67499000	77207000	61222000	76871000	83635000	84545000	86090000	84075000	44866000	72267000	70706000	80036000	78500000	65761000	65181000	69268000	73793000	69238000	72840000				16	16	16	59	59	59	34.333	0	63.282	5744000000	628
O15145	O15145	Actin-related protein 2/3 complex subunit 3	ARPC3	54417000	51614000	53991000	50897000	51579000	58057000	52030000	50686000	55515000	47013000	39405000	48595000	50219000	48103000	50519000	38328000	42575000	39200000	40603000	40357000	43383000	36378000	39493000	41642000	48264000	39377000	37216000				6	6	6	34.8	34.8	34.8	20.546	0	38.533	3372700000	312
O15155	O15155;O15155-2	BET1 homolog	BET1	9737300	9060300	10508000	7717900	7126600	8919000	8719400	7073800	8978900	10886000	9956900	8713800	8256900	8828800	8678000	0	11164000	14822000	9420100	10792000	10635000	10074000	10842000	12283000	10563000	14029000	12502000				2	2	2	24.6	24.6	24.6	13.289	0	89.957	674160000	132
O15160	O15160;O15160-2	DNA-directed RNA polymerases I and III subunit RPAC1	POLR1C	49905000	50359000	52873000	50216000	51971000	50744000	52754000	59813000	57116000	53320000	55522000	53678000	55480000	53831000	58298000	49145000	61589000	54028000	53644000	53382000	53763000	54387000	51628000	51449000	57943000	57751000	56321000				12	12	12	49.4	49.4	49.4	39.249	0	312.22	3532200000	439
O15162-2	O15162-2;O15162	Phospholipid scramblase 1	PLSCR1	0	0	0	0	0	0	0	0	0	0	0	0	0	0	0	0	0	0	0	0	0	0	0	0	0	0	985430				1	1	1	5.5	5.5	5.5	26.825	0.003096	2.303	30883000	6
O15164-2	O15164-2;O15164	Transcription intermediary factor 1-alpha	TRIM24	24819000	22218000	20357000	20982000	21239000	22459000	20807000	23680000	21635000	22834000	24481000	19997000	21264000	22985000	22979000	18684000	20789000	19982000	20397000	18693000	20988000	17145000	19341000	16509000	15589000	17799000	17561000				17	17	17	25.5	25.5	25.5	113.02	0	67.156	1374800000	333
O15173	O15173;O15173-2	Membrane-associated progesterone receptor component 2	PGRMC2	156670000	144130000	148910000	129460000	155100000	134820000	136090000	133710000	160250000	149800000	208520000	156420000	154780000	142260000	159410000	169300000	238340000	180290000	176320000	184850000	185930000	203690000	214630000	225200000	231310000	214450000	240650000				14	14	13	50.2	50.2	50.2	23.818	0	323.31	11180000000	550
O15182	O15182	Centrin-3	CETN3	2484300	3495000	3081900	2512800	3383800	0	0	2514700	3207900	3166700	4108600	2632700	2850200	0	0	0	3760200	0	3059000	0	0	3230000	3027400	2499000	0	0	0				3	3	3	30.5	30.5	30.5	19.55	0.00040371	4.3877	179750000	39
O15212	O15212	Prefoldin subunit 6	PFDN6	66697000	71057000	71220000	70946000	77487000	73758000	72139000	78729000	98655000	68559000	80176000	63242000	76538000	63938000	77053000	57318000	73703000	70113000	58137000	72685000	57877000	70732000	68392000	72368000	72315000	66985000	71018000				8	8	8	45	45	45	14.582	0	152.29	5450700000	310
O15213	O15213	WD repeat-containing protein 46	WDR46	23671000	24529000	23887000	20768000	25307000	25702000	29406000	25179000	26682000	25297000	20643000	18924000	23324000	22701000	24964000	21554000	18295000	28181000	21613000	19566000	23863000	24243000	26993000	24281000	18028000	25613000	20776000				13	13	13	30	30	30	68.07	0	237.1	1646800000	372
O15226	O15226;O15226-2	NF-kappa-B-repressing factor	NKRF	6435000	7378000	7574800	5300900	5615500	6408200	7048100	6515200	5718600	7368700	6446200	5905600	8407700	5924000	5614700	6191700	0	7481600	5580500	6020800	6109700	5275200	8289200	7913100	4169200	5597100	5285400				8	8	8	17	17	17	77.672	0.00022758	8.0629	453490000	93
O15228-2	O15228-2;O15228	Dihydroxyacetone phosphate acyltransferase	GNPAT	3246600	3984400	4418100	4449100	3064100	4312800	5538700	4903600	6438400	3334700	0	4061800	5379300	3800100	4351600	3301700	0	3477400	4410200	3827000	4127200	0	2846500	2432000	0	0	0				8	8	8	18.9	18.9	18.9	69.906	0	9.1438	256360000	60
O15230	O15230;O15230-2	Laminin subunit alpha-5	LAMA5	57014000	51007000	45989000	54551000	58029000	53388000	55886000	58343000	66431000	59793000	81684000	66969000	74555000	67063000	76030000	64329000	82816000	70504000	81167000	85913000	80269000	78068000	69576000	75125000	77831000	71091000	82303000				52	52	52	20.8	20.8	20.8	399.73	0	323.31	5035900000	1247
O15232-2	O15232-2;O15232	Matrilin-3	MATN3	3573600	0	2575100	2109000	0	1625800	4142300	1427400	2486400	3403500	0	1794000	2165400	6315200	1265000	1428500	2203500	0	2642400	1869500	2584400	2202300	2624900	1633200	2029200	2580100	1801600				6	6	6	21.4	21.4	21.4	48.316	0.000593	3.8185	143600000	30
O15234	O15234	Protein CASC3	CASC3	0	0	1433200	0	1967400	2268400	0	0	4114600	0	2865600	0	0	2515100	2669300	0	3586100	0	0	0	0	0	0	0	2840700	0	0				3	3	3	7.3	7.3	7.3	76.277	0.00041017	4.7796	99915000	32
O15235	O15235	28S ribosomal protein S12, mitochondrial	MRPS12	0	0	0	5561100	4799700	5992700	4800900	4486300	5597700	6437300	0	5604600	3011500	0	0	3215500	5500000	4498300	3767700	3806400	5242900	3281700	4346300	3781000	3719600	0	3737200				2	2	2	26.1	26.1	26.1	15.173	0.00044121	6.938	305340000	70
O15239	O15239	NADH dehydrogenase [ubiquinone] 1 alpha subcomplex subunit 1	NDUFA1	0	0	0	0	0	3997100	0	0	0	0	0	0	0	0	0	0	0	0	0	0	0	0	0	0	0	0	0				1	1	1	18.6	18.6	18.6	8.0723	0.0023814	2.4053	200790000	81
O15243	O15243	Leptin receptor gene-related protein	LEPROT	0	0	0	0	0	0	0	0	0	0	0	0	0	0	0	0	0	0	0	0	0	0	0	0	0	2160000	0				1	1	1	9.9	9.9	9.9	14.254	0.00041356	4.947	28561000	47
O15254-2	O15254-2;O15254	Peroxisomal acyl-coenzyme A oxidase 3	ACOX3	7278400	5782800	6027200	7648700	6273900	7935300	5250400	7316100	6601300	6359400	5332700	0	5971100	5644000	5227100	5215200	5717400	5125100	5050900	4060300	5620000	7149800	5349100	6475800	5486800	5444300	0				9	9	9	22.3	22.3	22.3	69.574	0	48.355	416570000	46
O15258	O15258	Protein RER1	RER1	41294000	61825000	43020000	51944000	52788000	43826000	40313000	51041000	39830000	42460000	44086000	67592000	48294000	48271000	35878000	65375000	53326000	46689000	58363000	62213000	62663000	58979000	57020000	58587000	63706000	60591000	64887000				5	5	5	32.7	32.7	32.7	22.958	0	70.626	3476500000	217
O15260	O15260;O15260-2;O15260-3	Surfeit locus protein 4	SURF4	122800000	123370000	148450000	125580000	103030000	131770000	130750000	148250000	117600000	158810000	85148000	155980000	137310000	148190000	131220000	157920000	116010000	142810000	194720000	156550000	165870000	179030000	173600000	151650000	164330000	158410000	146480000				6	6	6	27.5	27.5	27.5	30.394	0	298.28	9671200000	423
O15264	O15264;O15264-2;P53778-2;P53778	Mitogen-activated protein kinase 13	MAPK13	6246200	8100800	5180400	5698100	4701500	4493800	0	7306200	0	3900900	5945500	3817600	5229200	5503300	5411600	4010500	7651400	4177200	0	5742800	0	5706200	4415000	4139700	4910400	3868200	4804500				9	9	9	41.1	41.1	41.1	42.089	0.00042328	5.6394	351000000	47
O15269	O15269;O15269-2	Serine palmitoyltransferase 1	SPTLC1	35261000	33629000	33759000	32260000	28936000	39969000	35179000	29176000	39192000	45805000	40332000	40104000	39010000	40052000	42566000	44044000	39886000	45843000	44003000	39280000	48388000	51745000	45377000	46016000	42515000	47099000	50141000				11	11	11	32.1	32.1	32.1	52.743	0	129.72	2485500000	373
O15270	O15270	Serine palmitoyltransferase 2	SPTLC2	7637900	7512400	6995800	7321100	7282300	8679800	8520100	7116700	7189600	8603500	7341000	8434800	8198000	7714400	8401600	9181300	7334900	7934900	8998000	9846900	9913100	8661100	9338900	7536800	8128100	8807000	8740700				10	9	9	26.2	24.9	24.9	62.924	0	31.129	525510000	209
O15294	O15294;O15294-3;O15294-2;O15294-4	UDP-N-acetylglucosamine--peptide N-acetylglucosaminyltransferase 110 kDa subunit	OGT	28274000	29401000	26278000	30987000	30266000	31884000	29849000	28342000	34480000	30484000	34056000	27377000	28210000	31388000	28975000	22840000	28512000	28279000	24118000	24521000	27637000	21817000	26091000	17926000	18426000	16638000	17011000				25	25	25	34.7	34.7	34.7	116.92	0	53.237	1571200000	419
O15305	O15305;O15305-2	Phosphomannomutase 2	PMM2	61246000	59808000	58930000	64593000	65680000	62085000	54666000	57958000	65396000	61492000	71029000	56271000	62540000	61069000	60356000	53288000	61708000	65346000	53674000	61485000	59419000	58227000	51838000	59555000	69439000	59413000	62909000				12	12	11	49.2	49.2	46.3	28.082	0	35.157	4780600000	403
[truncated: 5,717 more rows]

## Sheet: Table S4-Filtered protein expre
Protein ID	Protein name	Gene name	log-ratios C2 vs C3	log-ratios C4 vs C5	log-ratios C6 vs C7	FDR PolySTest C2 vs C3	FDR PolySTest C4 vs C5	FDR PolySTest C6 vs C7	LFQ 011	LFQ 012	LFQ 013	LFQ 211	LFQ 212	LFQ 213	LFQ 231	LFQ 232	LFQ 233	LFQ 311	LFQ 312	LFQ 313	LFQ 331	LFQ 332	LFQ 333	LFQ 411	LFQ 412	LFQ 413	LFQ 431	LFQ 432	LFQ 433
[truncated: 4,982 more rows]
